# Supplementary material for: Integrated analysis of the lncRNA/circRNA-miRNA-mRNA expression profiles reveals novel insights into potential mechanisms in response to root-knot nematodes in peanut
Source: BMC Genomics. 2022 Mar 28;23:239. doi: 10.1186/s12864-022-08470-3 (PMC8962500; doi:10.1186/s12864-022-08470-3)
Supplement: Supplementary file 5 — Additional file 5: Supplementary Figure 5. The physical location of differentially expressed circRNAs in response to peanut root-knot nematode. [file 12864_2022_8470_MOESM5_ESM.xls]

## Sheet: ALL
Title: Integrated analysis of the lncRNA/circRNA-miRNA-mRNA expression profiles reveals novel insights into potential mechanisms in response to root-knot nematodes in peanut
Supplementary Figure 5. The physical location of differentially expressed circRNAs in response to peanut root-knot nematode.
