# Supplementary material for: Integrated analysis of the lncRNA/circRNA-miRNA-mRNA expression profiles reveals novel insights into potential mechanisms in response to root-knot nematodes in peanut
Source: BMC Genomics. 2022 Mar 28;23:239. doi: 10.1186/s12864-022-08470-3 (PMC8962500; doi:10.1186/s12864-022-08470-3)
Supplement: Supplementary file 7 — Additional file 7: Supplementary Table 1. The differential expression mRNAs between infected and no-infected peanut. [file 12864_2022_8470_MOESM7_ESM.xlsx]

## Sheet: Sheet1
Title: Integrated analysis of the lncRNA/circRNA-miRNA-mRNA expression profiles reveals novel insights into potential mechanisms in response to root-knot nematodes in peanut
Supplemantary Table 1. The differential expression mRNAs between infected and no-infected peanut.
Gene_name	chromosome	Position	Infected peanut				No-infected peanut			fc	log2(fc)	p value	q value	Regulation	GO	KEGG	Annotation
			FPKM.A1	FPKM.A2	FPKM.A3		FPKM.B1	FPKM.B2	FPKM.B3
IBEJ75	1	1097563	17.5411	18.7323	14.6118		2.014	2.79875	9.30199	3.60512	1.85005	0.143555	1	up	GO:0003674(molecular_function);GO:0005575(cellular_component)	NA	uncharacterized protein LOC107475143 [Arachis duranensis]
IAMR94	1	1243639	29.4829	23.556	30.9526		6.62865	7.15412	17.8129	2.65832	1.41051	0.240807	1	up	GO:0003674(molecular_function);GO:0005739(mitochondrion);GO:0008150(biological_process)	NA	uncharacterized protein LOC107476156 [Arachis duranensis]
D92ENK	1	1718134	92.4838	40.158	59.8088		43.9943	26.7483	54.6759	1.53447	0.617737	0.583034	1	up	GO:0009809(lignin biosynthetic process);GO:0016020(membrane);GO:0016709(oxidoreductase activity, acting on paired donors, with incorporation or reduction of molecular oxygen, NAD(P)H as one donor, and incorporation of one atom of oxygen)	00940(Phenylpropanoid biosynthesis)	cytochrome P450 84A1-like [Arachis hypogaea]
52FDNS	1	1971746	1.36351	5.91153	2.41441		7.85071	3.66332	12.2504	0.407728	-1.29432	0.0286991	0.576896	down	GO:0009536(plastid)	00630(Glyoxylate and dicarboxylate metabolism);00710(Carbon fixation in photosynthetic organisms)	hypothetical protein Ahy_A01g004755 [Arachis hypogaea]
TF0YG1	1	3140585	24.7041	43.2772	66.7258		65.9658	65.8244	64.0162	0.68796	-0.539603	0.863769	1	down	GO:0009715(chalcone biosynthetic process);GO:0016210(naringenin-chalcone synthase activity)	00941(Flavonoid biosynthesis);04712(Circadian rhythm - plant)	stilbene synthase 3-like [Arachis hypogaea]
GX1P2J	1	4281969	47.2376	69.5439	78.1165		44.8701	49.1783	32.8367	1.53602	0.619197	0.560625	1	up	GO:0005515(protein binding);GO:0005524(ATP binding);GO:0005730(nucleolus);GO:0005737(cytoplasm);GO:0005794(Golgi apparatus);GO:0005829(cytosol);GO:0005886(plasma membrane);GO:0006457(protein folding);GO:0009408(response to heat);GO:0016020(membrane);GO:0045087(innate immune response);GO:0051082(unfolded protein binding);GO:0051131(chaperone-mediated protein complex assembly);GO:0071277(cellular r…	04141(Protein processing in endoplasmic reticulum);04626(Plant-pathogen interaction)	heat shock cognate protein 80 [Arachis duranensis]
WW5JWV	1	7066379	12.3592	13.9884	13.0549		0.0001	2.79498	0.0001	14.0966	3.81727	0.0590266	0.853528	up	GO:0005507(copper ion binding);GO:0016722(oxidoreductase activity, oxidizing metal ions)	NA	laccase-3 isoform X1 [Arachis duranensis]
P2RW1V	1	10973523	17.6735	31.1556	28.7989		4.73103	8.7299	12.0704	3.0405	1.60431	0.109989	1	up	GO:0004683(calmodulin-dependent protein kinase activity);GO:0005516(calmodulin binding);GO:0005634(nucleus);GO:0005737(cytoplasm);GO:0005886(plasma membrane);GO:0009738(abscisic acid-activated signaling pathway);GO:0009931(calcium-dependent protein serine/threonine kinase activity);GO:0018105(peptidyl-serine phosphorylation);GO:0035556(intracellular signal transduction);GO:0046777(protein autopho…	04626(Plant-pathogen interaction)	calcium-dependent protein kinase 28 [Arachis duranensis]
LXP1WJ	1	12989988	39.5565	57.0317	42.0376		3.90095	7.51497	9.46022	6.6404	2.73127	0.00526135	0.171412	up	GO:0007275(multicellular organism development);GO:0009687(abscisic acid metabolic process);GO:0010268(brassinosteroid homeostasis);GO:0010295((+)-abscisic acid 8'-hydroxylase activity);GO:0016125(sterol metabolic process);GO:0016132(brassinosteroid biosynthetic process)	00906(Carotenoid biosynthesis)	abscisic acid 8'-hydroxylase 3 [Arachis duranensis]
EXJG55	1	19958085	51.6662	23.7217	57.44		29.8308	16.9545	23.7835	1.88225	0.912456	0.372327	1	up	GO:0004601(peroxidase activity);GO:0005515(protein binding);GO:0005576(extracellular region);GO:0006979(response to oxidative stress);GO:0009651(response to salt stress);GO:0020037(heme binding);GO:0042744(hydrogen peroxide catabolic process);GO:0046872(metal ion binding);GO:0055114(oxidation-reduction process)	00940(Phenylpropanoid biosynthesis)	peroxidase 51 [Arachis duranensis]
MX0K57	1	25034828	13.3454	21.0554	17.4234		6.02713	2.3399	3.85478	4.24031	2.08417	0.0308065	0.603375	up	GO:0004672(protein kinase activity);GO:0004674(protein serine/threonine kinase activity);GO:0005515(protein binding);GO:0005524(ATP binding);GO:0005886(plasma membrane);GO:0006468(protein phosphorylation);GO:0007169(transmembrane receptor protein tyrosine kinase signaling pathway);GO:0009934(regulation of meristem structural organization);GO:0010075(regulation of meristem growth);GO:0010480(micro…	NA	leucine-rich repeat receptor-like serine/threonine-protein kinase BAM1 [Arachis duranensis]
19RR7F	1	40299231	17.6954	13.3472	33.6101		1.55682	3.78042	4.20764	6.77355	2.75991	0.0124354	0.330664	up	GO:0006869(lipid transport);GO:0008289(lipid binding)	NA	hypothetical protein Ahy_B01g053772 [Arachis hypogaea]
E2JJBF	1	65771713	10.6868	0.200474	64.3617		1.91888	1.11355	0.397715	21.9376	4.45533	0.0092869	0.265174	up	GO:0003735(structural constituent of ribosome);GO:0005762(mitochondrial large ribosomal subunit);GO:0019843(rRNA binding);GO:0032543(mitochondrial translation)	03010(Ribosome)	ribosomal protein L16 (chloroplast) [Arachis hypogaea]
ZZ1TXK	1	66725839	232.032	238.591	234.567		192.2	180.794	183.293	1.26767	0.342184	0.803887	1	up	NA	NA	uncharacterized protein LOC112721501 [Arachis hypogaea]
TVZ3N4	1	66791948	213.899	212.209	225.787		191.43	183.222	181.057	1.17309	0.230312	0.910203	1	up	NA	NA	hypothetical protein Ahy_B06g082467 [Arachis hypogaea]
UAR2GI	1	66839101	164.671	168.374	167.941		158.487	124.913	120.464	1.24048	0.310902	0.827418	1	up	NA	NA	hypothetical protein TanjilG_03599 [Lupinus angustifolius]
U7YCKB	1	66952396	140.872	144.923	143.769		139.105	106.714	102.135	1.23454	0.303973	0.83317	1	up	GO:0003674(molecular_function);GO:0005739(mitochondrion);GO:0043457(regulation of cellular respiration)	NA	hypothetical protein GLYMA_13G018800 [Glycine max]
2028G8	1	66955582	1354.6	1372.14	1371.44		1302.12	1158.12	940.716	1.20501	0.269048	0.862822	1	up	NA	NA	hypothetical protein Ahy_B06g082467 [Arachis hypogaea]
AJY7W8	1	94137456	52.3191	59.8998	56.4		42.9765	41.3224	40.8998	1.34681	0.429546	0.72647	1	up	GO:0004197(cysteine-type endopeptidase activity);GO:0005615(extracellular space);GO:0005764(lysosome);GO:0006955(immune response);GO:0051603(proteolysis involved in cellular protein catabolic process)	NA	thiol protease aleurain [Arachis duranensis]
25CQ7A	1	94236476	14.7024	20.563	21.8779		19.0243	0.037705	7.70261	2.13503	1.09426	0.469586	1	up	GO:0003674(molecular_function);GO:0005777(peroxisome);GO:0005829(cytosol);GO:0008150(biological_process);GO:0009507(chloroplast);GO:0009570(chloroplast stroma)	04146(Peroxisome)	stress-response A/B barrel domain-containing protein UP3-like [Arachis duranensis]
W4SF8H	1	95816409	11.1311	18.8561	24.9152		3.07777	7.0327	0.995507	4.9435	2.30553	0.0317147	0.613693	up	GO:0004601(peroxidase activity);GO:0005576(extracellular region);GO:0006979(response to oxidative stress);GO:0020037(heme binding);GO:0042744(hydrogen peroxide catabolic process);GO:0046872(metal ion binding);GO:0055114(oxidation-reduction process)	00940(Phenylpropanoid biosynthesis)	peroxidase 16 [Arachis duranensis]
9I36N1	1	96988660	49.6858	69.9993	74.1778		32.9899	20.8351	40.8876	2.04685	1.03341	0.311545	1	up	GO:0003674(molecular_function);GO:0005576(extracellular region);GO:0005794(Golgi apparatus);GO:0005886(plasma membrane);GO:0007568(aging);GO:0009506(plasmodesma);GO:0016020(membrane);GO:0016021(integral component of membrane);GO:0050829(defense response to Gram-negative bacterium);GO:0099402(plant organ development)	NA	tetraspanin-8 [Arachis ipaensis]
JP3FQX	1	97135466	14.8968	27.5304	15.7765		0.643563	0.293645	1.03224	29.5533	4.88525	0.000110845	0.0101101	up	GO:0005829(cytosol);GO:0008233(peptidase activity);GO:0019760(glucosinolate metabolic process)	NA	gamma-glutamyl peptidase 3 [Arachis duranensis]
LHA0CF	1	97806681	7.8734	16.9767	17.9426		0.0001	0.0001	2.92129	14.6476	3.87259	0.0715743	0.933148	up	GO:0004568(chitinase activity);GO:0005576(extracellular region);GO:0006032(chitin catabolic process);GO:0008061(chitin binding)	00520(Amino sugar and nucleotide sugar metabolism)	class V chitinase-like [Arachis hypogaea]
VA5NBW	1	101174254	12.437	22.8261	15.6077		4.97454	8.41497	3.07656	3.08943	1.62734	0.0937414	1	up	GO:0003674(molecular_function);GO:0005768(endosome);GO:0005783(endoplasmic reticulum);GO:0005794(Golgi apparatus);GO:0005802(trans-Golgi network);GO:0005886(plasma membrane);GO:0009506(plasmodesma);GO:0010215(cellulose microfibril organization);GO:0016049(cell growth);GO:0031225(anchored component of membrane);GO:0046658(anchored component of plasma membrane)	03060(Protein export);04141(Protein processing in endoplasmic reticulum);04145(Phagosome)	COBRA-like protein 7 [Arachis hypogaea]
JU6U3Y	1	101220388	98.7555	178.059	232.275		70.9698	156.634	54.149	1.80687	0.853491	0.40943	1	up	GO:0004864(protein phosphatase inhibitor activity);GO:0005634(nucleus);GO:0005737(cytoplasm);GO:0009738(abscisic acid-activated signaling pathway);GO:0010427(abscisic acid binding);GO:0080163(regulation of protein serine/threonine phosphatase activity)	NA	pathogenesis-related protein 2-like [Arachis hypogaea]
25U7NT	1	101238959	56.2271	39.3813	69.8116		40.5672	38.7419	40.8073	1.37716	0.4617	0.70552	1	up	GO:0004864(protein phosphatase inhibitor activity);GO:0005634(nucleus);GO:0005737(cytoplasm);GO:0009738(abscisic acid-activated signaling pathway);GO:0010427(abscisic acid binding);GO:0080163(regulation of protein serine/threonine phosphatase activity)	NA	pathogenesis-related protein 2-like [Arachis hypogaea]
PG586I	1	103453176	11.8174	12.7678	10.3692		0.446924	0.229048	0.561286	28.2515	4.82025	0.00101954	0.0504533	up	NA	NA	uncharacterized protein LOC107467492 [Arachis duranensis]
5XAX9E	1	103514198	128.623	180.847	164.081		118.707	118.795	95.5991	1.42164	0.507561	0.652817	1	up	GO:0004601(peroxidase activity);GO:0009505(plant-type cell wall);GO:0009664(plant-type cell wall organization)	00940(Phenylpropanoid biosynthesis)	peroxidase 42 [Arachis duranensis]
CF7XAP	1	104435717	215.848	200.572	174.426		113.763	143.734	170.27	1.38123	0.465956	0.699721	1	up	GO:0003700(DNA binding transcription factor activity);GO:0005634(nucleus);GO:0006355(regulation of transcription, DNA-templated);GO:0043565(sequence-specific DNA binding)	04075(Plant hormone signal transduction)	scarecrow-like protein 13 [Arachis hypogaea]
YL076N	1	105106905	53.1619	57.5908	60.5374		31.0862	41.9521	57.1034	1.31618	0.396359	0.777495	1	up	GO:0004553(hydrolase activity, hydrolyzing O-glycosyl compounds);GO:0005768(endosome);GO:0005769(early endosome);GO:0005794(Golgi apparatus);GO:0005802(trans-Golgi network);GO:0005886(plasma membrane);GO:0008810(cellulase activity);GO:0009504(cell plate);GO:0009735(response to cytokinin);GO:0009826(unidimensional cell growth);GO:0016021(integral component of membrane);GO:0030244(cellulose biosynt…	00500(Starch and sucrose metabolism)	endoglucanase 25 [Arachis duranensis]
QGX5EX	1	105474937	8.71939	11.3599	24.4197		1.90583	1.66184	3.21476	6.56093	2.7139	0.00920692	0.263726	up	GO:0005739(mitochondrion);GO:0009507(chloroplast);GO:0016491(oxidoreductase activity);GO:0055114(oxidation-reduction process)	00906(Carotenoid biosynthesis)	prolycopene isomerase, chloroplastic [Arachis duranensis]
CF0C3I	1	105955519	474.289	481.251	467.326		398.719	0.0001	0.0001	3.56859	1.83535	0.681692	1	up	GO:0005886(plasma membrane);GO:0016301(kinase activity);GO:0016310(phosphorylation)	NA	uncharacterized protein LOC112721848 [Arachis hypogaea]
IFJ1V3	1	107457547	40.2105	21.9033	36.8146		11.1327	6.29127	16.6969	2.89935	1.53573	0.129341	1	up	GO:0005634(nucleus);GO:0006633(fatty acid biosynthetic process);GO:0009409(response to cold);GO:0009416(response to light stimulus);GO:0016021(integral component of membrane);GO:0102336(3-oxo-arachidoyl-CoA synthase activity);GO:0102337(3-oxo-cerotoyl-CoA synthase activity);GO:0102338(3-oxo-lignoceronyl-CoA synthase activity);GO:0102756(very-long-chain 3-ketoacyl-CoA synthase activity)	00062(Fatty acid elongation)	3-ketoacyl-CoA synthase 11 [Arachis duranensis]
4Y4AAL	1	110672799	161.74	193.84	202.101		187.822	149.078	146.27	1.15421	0.206907	0.932595	1	up	GO:0003743(translation initiation factor activity);GO:0003746(translation elongation factor activity);GO:0005737(cytoplasm);GO:0006413(translational initiation);GO:0006452(translational frameshifting);GO:0010089(xylem development);GO:0043022(ribosome binding);GO:0045901(positive regulation of translational elongation);GO:0045905(positive regulation of translational termination)	NA	eukaryotic translation initiation factor 5A-2 [Arachis duranensis]
PB6JBD	2	2116611	127.694	125.939	108.187		73.8235	80.8271	115.002	1.3418	0.424173	0.744885	1	up	GO:0009507(chloroplast);GO:0009793(embryo development ending in seed dormancy)	NA	protein BPS1, chloroplastic-like [Arachis hypogaea]
2SL2GJ	2	3010367	44.7624	47.6681	28.7048		33.6118	18.5046	19.9759	1.68028	0.748703	0.46758	1	up	GO:0000027(ribosomal large subunit assembly);GO:0003735(structural constituent of ribosome);GO:0006412(translation);GO:0008097(5S rRNA binding);GO:0022625(cytosolic large ribosomal subunit)	03010(Ribosome)	60S ribosomal protein L5 [Arachis duranensis]
QT2H54	2	3684096	31.4511	18.4298	27.091		4.10864	5.88792	11.9307	3.51033	1.81161	0.078122	0.973581	up	GO:0009813(flavonoid biosynthetic process);GO:0043231(intracellular membrane-bounded organelle);GO:0052696(flavonoid glucuronidation);GO:0080043(quercetin 3-O-glucosyltransferase activity);GO:0080044(quercetin 7-O-glucosyltransferase activity)	NA	hydroquinone glucosyltransferase-like [Arachis hypogaea]
G3J01C	2	6170260	41.2424	28.6308	32.2882		20.9791	13.2973	33.8203	1.50024	0.585191	0.624837	1	up	GO:0030599(pectinesterase activity);GO:0046910(pectinesterase inhibitor activity);GO:0071944(cell periphery)	00040(Pentose and glucuronate interconversions)	pectinesterase-like [Arachis hypogaea]
DZTW61	2	6446322	29.3976	38.6177	27.9459		24.1986	20.7138	13.3764	1.64631	0.719232	0.479034	1	up	GO:0004252(serine-type endopeptidase activity);GO:0005618(cell wall)	NA	subtilisin-like protease SBT1.5 [Arachis hypogaea]
LF2RWL	2	9728865	42.1643	55.1095	46.8153		23.5384	7.60602	7.74184	3.7054	1.88963	0.054934	0.827035	up	GO:0005886(plasma membrane);GO:0006869(lipid transport);GO:0008289(lipid binding);GO:0031225(anchored component of membrane)	NA	non-specific lipid-transfer protein-like protein At2g13820 [Arachis hypogaea]
SB0DTV	2	86770345	47.3246	57.7336	61.025		55.7581	30.7418	21.8326	1.53309	0.616439	0.557828	1	up	GO:0003924(GTPase activity);GO:0005200(structural constituent of cytoskeleton);GO:0005515(protein binding);GO:0005525(GTP binding);GO:0005737(cytoplasm);GO:0005794(Golgi apparatus);GO:0005874(microtubule);GO:0007017(microtubule-based process);GO:0009651(response to salt stress);GO:0016020(membrane);GO:0045298(tubulin complex)	04145(Phagosome)	tubulin beta-2 chain-like [Arachis hypogaea]
MAQ2UP	2	91577767	10.4896	33.3	37.9295		1.64346	2.23189	2.86698	12.1203	3.59936	0.000636418	0.0352711	up	GO:0000302(response to reactive oxygen species);GO:0004322(ferroxidase activity);GO:0005506(iron ion binding);GO:0005737(cytoplasm);GO:0005739(mitochondrion);GO:0006826(iron ion transport);GO:0006879(cellular iron ion homeostasis);GO:0006880(intracellular sequestering of iron ion);GO:0008199(ferric iron binding);GO:0009409(response to cold);GO:0009507(chloroplast);GO:0009535(chloroplast thylakoid…	NA	ferritin-2, chloroplastic isoform X2 [Arachis duranensis]
6WJ0DK	2	94843100	8.05219	13.4248	17.782		0.50698	2.03703	1.28067	10.2647	3.35961	0.00124517	0.0580789	up	GO:0004674(protein serine/threonine kinase activity);GO:0005515(protein binding);GO:0005524(ATP binding);GO:0005634(nucleus);GO:0005886(plasma membrane);GO:0006468(protein phosphorylation);GO:0009506(plasmodesma);GO:0009755(hormone-mediated signaling pathway);GO:0010183(pollen tube guidance);GO:0016020(membrane);GO:0016021(integral component of membrane);GO:0016301(kinase activity);GO:0090406(pol…	03440(Homologous recombination)	probable leucine-rich repeat receptor-like protein kinase At1g35710 [Arachis hypogaea]
RCBN0E	2	96824100	14.4528	26.2943	23.1274		8.62272	9.08761	6.30148	2.66013	1.4115	0.211114	1	up	GO:0005515(protein binding)	NA	TMV resistance protein N-like isoform X1 [Arachis hypogaea]
LFJE5N	2	100989033	46.4473	91.1278	69.9028		15.5855	16.3214	19.9221	4.00312	2.00112	0.037966	0.680319	up	GO:0006952(defense response);GO:0009506(plasmodesma);GO:0046658(anchored component of plasma membrane)	NA	NDR1/HIN1-like protein 3 [Arachis duranensis]
TJ4WR0	3	1487432	22.0416	27.0417	23.6587		12.4155	15.5071	13.2781	1.76555	0.820119	0.420153	1	up	GO:0004842(ubiquitin-protein transferase activity);GO:0005576(extracellular region);GO:0005886(plasma membrane);GO:0008270(zinc ion binding)	NA	E3 ubiquitin-protein ligase WAV3-like [Arachis hypogaea]
RQ7QZ9	3	2206570	67.0786	71.0846	64.964		15.7013	17.1648	28.0257	3.33587	1.73806	0.067882	0.912184	up	GO:0004672(protein kinase activity);GO:0004707(MAP kinase activity);GO:0005515(protein binding);GO:0005524(ATP binding);GO:0005634(nucleus);GO:0005737(cytoplasm);GO:0006468(protein phosphorylation);GO:0006970(response to osmotic stress);GO:0006979(response to oxidative stress);GO:0007165(signal transduction);GO:0009409(response to cold);GO:0009555(pollen development);GO:0009611(response to woundi…	04016(MAPK signaling pathway - plant)	mitogen-activated protein kinase 3 [Arachis duranensis]
FPX6WQ	3	3056984	11.0862	16.2492	16.9239		5.71431	4.10355	3.28482	3.37788	1.75612	0.0704328	0.925963	up	GO:0003700(DNA binding transcription factor activity);GO:0005634(nucleus);GO:0006355(regulation of transcription, DNA-templated);GO:0043565(sequence-specific DNA binding)	04075(Plant hormone signal transduction)	scarecrow-like protein 30 [Arachis hypogaea]
PJ92NG	3	4427322	316.028	360.638	385.473		203.098	125.177	117.257	2.38398	1.25337	0.183405	1	up	GO:0005319(lipid transporter activity);GO:0005504(fatty acid binding);GO:0005515(protein binding);GO:0005576(extracellular region);GO:0005783(endoplasmic reticulum);GO:0006869(lipid transport);GO:0008270(zinc ion binding);GO:0008289(lipid binding);GO:0009506(plasmodesma);GO:0009627(systemic acquired resistance);GO:0009862(systemic acquired resistance, salicylic acid mediated signaling pathway);GO…	NA	putative lipid-transfer protein DIR1 [Abrus precatorius]
4W2UPU	3	4542775	35.2403	63.0408	42.0673		39.997	19.3501	21.2849	1.7406	0.799588	0.440169	1	up	GO:0000326(protein storage vacuole);GO:0048316(seed development)	NA	BURP domain-containing protein BNM2A-like [Arachis hypogaea]
EUIG3C	3	7263117	97.9352	171.819	152.617		94.1964	75.3009	44.6308	1.97252	0.980039	0.320742	1	up	GO:0003755(peptidyl-prolyl cis-trans isomerase activity)	NA	peptidyl-prolyl cis-trans isomerase [Arachis duranensis]
ZJ3UGF	3	9867484	33.0934	29.2005	29.2614		10.8997	10.6488	16.866	2.38335	1.25299	0.205086	1	up	GO:0005524(ATP binding);GO:0005576(extracellular region);GO:0005886(plasma membrane);GO:0006468(protein phosphorylation);GO:0016301(kinase activity);GO:0016310(phosphorylation)	NA	serine/threonine-protein kinase-like protein At3g51990 [Arachis hypogaea]
E0BZDJ	3	11553438	18.7848	30.3428	21.2816		12.7849	9.70161	15.9254	1.833	0.87421	0.421938	1	up	GO:0005737(cytoplasm);GO:0005773(vacuole);GO:0005794(Golgi apparatus);GO:0005829(cytosol);GO:0005886(plasma membrane);GO:0008270(zinc ion binding);GO:0009507(chloroplast);GO:0009535(chloroplast thylakoid membrane);GO:0009706(chloroplast inner membrane);GO:0009941(chloroplast envelope);GO:0016491(oxidoreductase activity);GO:0055114(oxidation-reduction process)	NA	chloroplast envelope quinone oxidoreductase homolog [Arachis hypogaea]
F8EDYM	3	18941386	21.5226	37.5313	33.8915		8.44134	8.02089	15.8031	2.88066	1.5264	0.126971	1	up	GO:0004674(protein serine/threonine kinase activity);GO:0005886(plasma membrane);GO:0006468(protein phosphorylation)	NA	G-type lectin S-receptor-like serine/threonine-protein kinase At2g19130 [Arachis ipaensis]
HAG9AR	3	19218510	20.3603	52.4945	73.7712		8.9968	5.17984	10.9316	5.83975	2.54591	0.0123075	0.328327	up	GO:0000981(RNA polymerase II transcription factor activity, sequence-specific DNA binding);GO:0001135(transcription factor activity, RNA polymerase II transcription factor recruiting);GO:0003677(DNA binding);GO:0003700(DNA binding transcription factor activity);GO:0005634(nucleus);GO:0006351(transcription, DNA-templated);GO:0006355(regulation of transcription, DNA-templated);GO:0006357(regulation…	NA	transcription factor MYB13-like [Arachis hypogaea]
215ELL	3	20340398	61.9916	43.4528	60.8295		18.7351	14.7682	31.6739	2.55111	1.35112	0.19634	1	up	NA	NA	uncharacterized protein LOC112789766 [Arachis hypogaea]
E82RIP	3	22255313	303.894	445.134	442.421		391.821	347.695	270.03	1.18018	0.239009	0.89908	1	up	GO:0004672(protein kinase activity);GO:0004674(protein serine/threonine kinase activity);GO:0005524(ATP binding);GO:0005886(plasma membrane);GO:0006468(protein phosphorylation);GO:0007169(transmembrane receptor protein tyrosine kinase signaling pathway);GO:0016021(integral component of membrane);GO:0016301(kinase activity);GO:0016310(phosphorylation)	NA	hypothetical protein Ahy_A03g015187 [Arachis hypogaea]
P126ME	3	26123813	7.80933	21.9277	22.9124		6.49642	2.38636	0.908536	5.37715	2.42684	0.033203	0.627292	up	GO:0008150(biological_process);GO:0009507(chloroplast)	NA	uncharacterized protein LOC112789970 [Arachis hypogaea]
FP3Q5V	3	39161519	22.2004	23.0435	21.743		5.3634	9.19777	12.1057	2.51199	1.32883	0.18193	1	up	GO:0003700(DNA binding transcription factor activity);GO:0005516(calmodulin binding);GO:0005634(nucleus);GO:0006351(transcription, DNA-templated);GO:0006355(regulation of transcription, DNA-templated);GO:0010200(response to chitin);GO:0042742(defense response to bacterium);GO:0043565(sequence-specific DNA binding)	04016(MAPK signaling pathway - plant);04626(Plant-pathogen interaction)	probable WRKY transcription factor 11 [Arachis hypogaea]
YL3Z6V	3	42470824	314.103	417.43	430.999		286.546	244.506	215.477	1.55725	0.639	0.542355	1	up	GO:0003677(DNA binding);GO:0004365(glyceraldehyde-3-phosphate dehydrogenase (NAD+) (phosphorylating) activity);GO:0005507(copper ion binding);GO:0005618(cell wall);GO:0005634(nucleus);GO:0005730(nucleolus);GO:0005737(cytoplasm);GO:0005739(mitochondrion);GO:0005777(peroxisome);GO:0005794(Golgi apparatus);GO:0005829(cytosol);GO:0005886(plasma membrane);GO:0006094(gluconeogenesis);GO:0006096(glycoly…	00010(Glycolysis / Gluconeogenesis);00710(Carbon fixation in photosynthetic organisms)	glyceraldehyde-3-phosphate dehydrogenase GAPC2, cytosolic [Arachis duranensis]
N3JE1D	3	43459948	105.114	169.484	123.477		138.097	113.485	80.4721	1.19883	0.261622	0.872239	1	up	GO:0000381(regulation of alternative mRNA splicing, via spliceosome);GO:0005634(nucleus);GO:0080009(mRNA methylation)	NA	FKBP12-interacting protein of 37 kDa isoform X1 [Arachis duranensis]
AWY9EV	3	48218885	32.3291	52.5588	43.7443		19.4813	21.786	32.1995	1.75089	0.808088	0.450453	1	up	GO:0004197(cysteine-type endopeptidase activity);GO:0005615(extracellular space);GO:0005764(lysosome);GO:0006955(immune response);GO:0051603(proteolysis involved in cellular protein catabolic process)	NA	thiol protease aleurain [Arachis duranensis]
65N627	3	48996975	21.5535	33.5975	30.2351		18.7765	21.403	14.8431	1.55183	0.633973	0.551321	1	up	GO:0004252(serine-type endopeptidase activity);GO:0005618(cell wall)	NA	subtilisin-like protease SBT1.8 [Arachis hypogaea]
L3ACWX	3	102433934	21.807	30.4907	23.6466		2.44347	1.69528	1.29432	13.9782	3.8051	0.146926	1	up	GO:0009535(chloroplast thylakoid membrane)	00190(Oxidative phosphorylation)	hypothetical protein Ahy_A03g012780 isoform A [Arachis hypogaea]
SN4UZH	3	104895188	23.8105	31.5685	31.603		26.3068	8.36606	12.1263	1.85862	0.894234	0.38606	1	up	GO:0005634(nucleus);GO:0005783(endoplasmic reticulum);GO:0005789(endoplasmic reticulum membrane);GO:0005794(Golgi apparatus);GO:0005886(plasma membrane);GO:0071458(integral component of cytoplasmic side of endoplasmic reticulum membrane);GO:0071782(endoplasmic reticulum tubular network);GO:0071786(endoplasmic reticulum tubular network organization)	NA	reticulon-like protein B2 [Arachis duranensis]
HNK90J	3	124084596	15.7534	5.93885	15.0022		1.56208	0.772765	1.09092	10.7113	3.42106	0.000984009	0.0490453	up	GO:0004512(inositol-3-phosphate synthase activity);GO:0005737(cytoplasm);GO:0006021(inositol biosynthetic process);GO:0008654(phospholipid biosynthetic process);GO:0009793(embryo development ending in seed dormancy)	00562(Inositol phosphate metabolism)	inositol-3-phosphate synthase [Arachis duranensis]
WXT72M	3	124680596	14.0328	23.369	22.1404		8.78365	7.89089	8.33625	2.38066	1.25136	0.204394	1	up	GO:0005576(extracellular region);GO:0008150(biological_process);GO:0016874(ligase activity)	NA	uncharacterized protein LOC107480509 isoform X1 [Arachis duranensis]
16M659	3	125469211	19.49	12.8661	13.9559		4.21859	2.91196	5.56883	3.64679	1.86663	0.0598938	0.860681	up	GO:0002229(defense response to oomycetes);GO:0004674(protein serine/threonine kinase activity);GO:0005515(protein binding);GO:0005524(ATP binding);GO:0005886(plasma membrane);GO:0006468(protein phosphorylation);GO:0009862(systemic acquired resistance, salicylic acid mediated signaling pathway);GO:0010726(positive regulation of hydrogen peroxide metabolic process);GO:0010942(positive regulation of…	NA	L-type lectin-domain containing receptor kinase IX.1 [Arachis ipaensis]
0T2RHF	3	125882238	9.05708	12.158	26.4153		5.34086	0.364694	0.480675	7.6994	2.94475	0.0164527	0.402577	up	GO:0005507(copper ion binding);GO:0005829(cytosol);GO:0008483(transaminase activity);GO:0009089(lysine biosynthetic process via diaminopimelate);GO:0009507(chloroplast);GO:0009570(chloroplast stroma);GO:0009735(response to cytokinin);GO:0009862(systemic acquired resistance, salicylic acid mediated signaling pathway);GO:0010285(L,L-diaminopimelate aminotransferase activity);GO:0030170(pyridoxal ph…	00300(Lysine biosynthesis)	hypothetical protein Ahy_A02g005786 isoform B [Arachis hypogaea]
RY2Y1Z	3	128332154	220.614	398.961	264.953		210.182	247.054	146.792	1.46438	0.550294	0.615677	1	up	GO:0005634(nucleus);GO:0007275(multicellular organism development)	NA	dormancy-associated protein 1-like [Arachis hypogaea]
DZ16HD	3	128756389	11.6251	24.68	20.0846		6.10797	3.55434	1.74124	4.94492	2.30595	0.0205785	0.464536	up	GO:0009701(isoflavonoid phytoalexin biosynthetic process);GO:0030746(isoflavone 4'-O-methyltransferase activity)	00943(Isoflavonoid biosynthesis)	isoflavone 4'-O-methyltransferase [Arachis duranensis]
1WY37S	3	128779606	22.142	80.2688	66.5686		2.41275	1.79751	2.54719	25.0064	4.64422	1.10548e-05	0.00181889	up	GO:0009717(isoflavonoid biosynthetic process);GO:0033770(2-hydroxyisoflavanone synthase activity);GO:0043231(intracellular membrane-bounded organelle)	00943(Isoflavonoid biosynthesis)	2-hydroxyisoflavanone synthase-like [Arachis hypogaea]
I6VHAV	3	131569008	45.8319	45.4795	56.0983		10.0439	27.9379	46.2627	1.74979	0.807178	0.486505	1	up	GO:0005634(nucleus);GO:0005777(peroxisome);GO:0006598(polyamine catabolic process);GO:0008131(primary amine oxidase activity);GO:0046592(polyamine oxidase activity);GO:0052894(norspermine:oxygen oxidoreductase activity);GO:0052895(N1-acetylspermine:oxygen oxidoreductase (N1-acetylspermidine-forming) activity);GO:0052901(spermine:oxygen oxidoreductase (spermidine-forming) activity);GO:0055114(oxid…	00330(Arginine and proline metabolism);00410(beta-Alanine metabolism)	probable polyamine oxidase 4 [Arachis hypogaea]
Q9TPLA	3	132727858	12.3075	30.6183	20.3352		1.9288	0.637604	2.69369	12.0266	3.58815	0.000992983	0.0493834	up	GO:0005886(plasma membrane);GO:0009705(plant-type vacuole membrane);GO:0015112(nitrate transmembrane transporter activity);GO:0015706(nitrate transport);GO:0016021(integral component of membrane);GO:0042128(nitrate assimilation);GO:0055085(transmembrane transport);GO:0071249(cellular response to nitrate)	00910(Nitrogen metabolism)	high affinity nitrate transporter 2.5-like [Arachis hypogaea]
S6J9QN	3	137059693	20.076	22.9773	26.0673		9.8458	4.93443	5.5368	3.40211	1.76643	0.072245	0.937147	up	GO:0003954(NADH dehydrogenase activity);GO:0005515(protein binding);GO:0005576(extracellular region);GO:0005886(plasma membrane);GO:0016021(integral component of membrane);GO:0051536(iron-sulfur cluster binding)	NA	hypothetical protein Ahy_B03g062333 [Arachis hypogaea]
CAI5H8	3	138994461	60.1382	106.053	106.897		0.133083	0.126921	0.157352	654.33	9.35387	1.07931e-09	1.26314e-06	up	GO:0003674(molecular_function);GO:0005773(vacuole);GO:0008150(biological_process);GO:0009507(chloroplast)	NA	uncharacterized protein LOC112792351 [Arachis hypogaea]
62V247	3	139704728	44.6587	53.7986	50.5566		41.9194	39.8242	32.7509	1.3015	0.38017	0.762791	1	up	GO:0004842(ubiquitin-protein transferase activity);GO:0005634(nucleus);GO:0005737(cytoplasm)	04120(Ubiquitin mediated proteolysis)	E3 ubiquitin-protein ligase UPL1-like [Arachis hypogaea]
0UU5IV	3	139979954	53.2799	63.8282	42.7316		0.121722	0.048935	0.160327	482.923	8.91565	6.09409e-10	7.95897e-07	up	GO:0016020(membrane);GO:0016709(oxidoreductase activity, acting on paired donors, with incorporation or reduction of molecular oxygen, NAD(P)H as one donor, and incorporation of one atom of oxygen);GO:0042343(indole glucosinolate metabolic process);GO:0044550(secondary metabolite biosynthetic process);GO:0098542(defense response to other organism)	00943(Isoflavonoid biosynthesis)	isoflavone 2'-hydroxylase [Arachis duranensis]
9ZXH08	3	142921271	87.3566	46.4739	64.7593		39.4434	46.0665	64.6973	1.32211	0.402838	0.767639	1	up	GO:0003677(DNA binding);GO:0003700(DNA binding transcription factor activity);GO:0005515(protein binding);GO:0005634(nucleus);GO:0006351(transcription, DNA-templated);GO:0006355(regulation of transcription, DNA-templated);GO:0006971(hypotonic response);GO:0009267(cellular response to starvation);GO:0043565(sequence-specific DNA binding);GO:0045735(nutrient reservoir activity);GO:0045893(positive …	NA	bZIP transcription factor 44-like [Arachis hypogaea]
8P7S6I	3	143663069	121.094	103.775	138.413		101.048	1.90486	0.19921	3.52181	1.81632	0.515144	1	up	GO:0003779(actin binding);GO:0005515(protein binding);GO:0005622(intracellular);GO:0005737(cytoplasm);GO:0005739(mitochondrion);GO:0005829(cytosol);GO:0005886(plasma membrane);GO:0006979(response to oxidative stress);GO:0009506(plasmodesma);GO:0009507(chloroplast);GO:0015629(actin cytoskeleton);GO:0030042(actin filament depolymerization);GO:0046686(response to cadmium ion)	NA	actin-depolymerizing factor 3 [Arachis duranensis]
A6WMM1	4	229799	30.4064	29.709	31.1037		0.0001	0.01	0.012651	4009.46	11.9692	0.673015	1	up	GO:0000325(plant-type vacuole);GO:0002020(protease binding);GO:0005524(ATP binding);GO:0005618(cell wall);GO:0005739(mitochondrion);GO:0005773(vacuole);GO:0005774(vacuolar membrane);GO:0005794(Golgi apparatus);GO:0005829(cytosol);GO:0005886(plasma membrane);GO:0007030(Golgi organization);GO:0009506(plasmodesma);GO:0009507(chloroplast);GO:0009555(pollen development);GO:0009651(response to salt str…	00190(Oxidative phosphorylation);04145(Phagosome)	hypothetical protein Ahy_A04g021649 isoform A [Arachis hypogaea]
2N5SYE	4	4945143	22.394	21.3858	31.1971		1.73433	22.3004	1.19494	2.97178	1.57133	0.187662	1	up	GO:0004462(lactoylglutathione lyase activity);GO:0005739(mitochondrion);GO:0005975(carbohydrate metabolic process);GO:0009409(response to cold);GO:0009507(chloroplast);GO:0009570(chloroplast stroma);GO:0009579(thylakoid);GO:0010319(stromule);GO:0019243(methylglyoxal catabolic process to D-lactate via S-lactoyl-glutathione);GO:0031977(thylakoid lumen);GO:0046872(metal ion binding)	00620(Pyruvate metabolism)	putative lactoylglutathione lyase [Arachis duranensis]
BT3SBM	4	5049540	10.02	21.1102	21.6098		0.749204	0.50946	0.790118	25.7421	4.68606	3.40643e-05	0.00418787	up	GO:0003674(molecular_function);GO:0008150(biological_process)	NA	probable F-box protein At4g22030 [Arachis hypogaea]
GZBK6D	4	6360232	26.1364	32.3422	25.4564		10.3589	10.2879	12.7076	2.51646	1.3314	0.170533	1	up	GO:0003700(DNA binding transcription factor activity);GO:0005634(nucleus);GO:0006355(regulation of transcription, DNA-templated);GO:0043565(sequence-specific DNA binding)	04075(Plant hormone signal transduction)	scarecrow-like protein 13 [Arachis duranensis]
1B4KK2	4	10899699	57.1697	31.3544	86.6949		65.853	6.94183	8.18251	2.1638	1.11357	0.32356	1	up	GO:0009715(chalcone biosynthetic process);GO:0016210(naringenin-chalcone synthase activity)	00941(Flavonoid biosynthesis);04712(Circadian rhythm - plant)	stilbene synthase 3-like [Arachis hypogaea]
JV52YF	4	10905965	32.6765	12.2385	18.8698		16.3672	5.00449	6.42599	2.29461	1.19825	0.242493	1	up	GO:0009715(chalcone biosynthetic process);GO:0016210(naringenin-chalcone synthase activity)	00941(Flavonoid biosynthesis);04712(Circadian rhythm - plant)	stilbene synthase 3-like [Arachis duranensis]
3DZG8W	4	10999412	151.453	44.0622	72.2374		57.4538	43.8751	70.3736	1.5594	0.64099	0.560742	1	up	GO:0009715(chalcone biosynthetic process);GO:0016210(naringenin-chalcone synthase activity)	00941(Flavonoid biosynthesis);04712(Circadian rhythm - plant)	stilbene synthase 3-like [Arachis hypogaea]
EPR46C	4	11288907	187.697	144.336	75.3804		20.1094	44.9139	54.5908	3.40606	1.76811	0.483237	1	up	GO:0009715(chalcone biosynthetic process);GO:0016210(naringenin-chalcone synthase activity)	00941(Flavonoid biosynthesis);04712(Circadian rhythm - plant)	stilbene synthase 3 [Arachis duranensis]
S4FMHZ	4	11367351	36.3937	46.0011	26.7863		0.447289	0.165519	0.138209	145.378	7.18366	5.50507e-07	0.000185305	up	GO:0009715(chalcone biosynthetic process);GO:0016210(naringenin-chalcone synthase activity)	00941(Flavonoid biosynthesis);04712(Circadian rhythm - plant)	chalcone synthase 4-like [Arachis hypogaea]
1N9K04	4	11437162	43.1529	14.0926	24.8886		17.2966	13.2469	14.1599	1.83731	0.877596	0.396606	1	up	GO:0009715(chalcone biosynthetic process);GO:0016210(naringenin-chalcone synthase activity)	00941(Flavonoid biosynthesis);04712(Circadian rhythm - plant)	stilbene synthase 3-like [Arachis hypogaea]
ZK4XM6	4	11458470	130.958	93.0134	57.7661		33.0628	20.0638	22.6768	3.71669	1.89402	0.10056	1	up	GO:0009715(chalcone biosynthetic process);GO:0016210(naringenin-chalcone synthase activity)	00941(Flavonoid biosynthesis);04712(Circadian rhythm - plant)	stilbene synthase 3-like [Arachis hypogaea]
U6WJF3	4	11461924	111.46	41.9146	69.5707		39.1437	30.36	28.2882	2.27979	1.1889	0.214496	1	up	GO:0009715(chalcone biosynthetic process);GO:0016210(naringenin-chalcone synthase activity)	00941(Flavonoid biosynthesis);04712(Circadian rhythm - plant)	stilbene synthase 3-like [Arachis hypogaea]
XDA15Z	4	20821660	10.562	19.7068	12.8562		5.92041	2.10169	1.32771	4.6124	2.20552	0.0331123	0.626691	up	GO:0016020(membrane);GO:0016709(oxidoreductase activity, acting on paired donors, with incorporation or reduction of molecular oxygen, NAD(P)H as one donor, and incorporation of one atom of oxygen);GO:0042343(indole glucosinolate metabolic process);GO:0044550(secondary metabolite biosynthetic process);GO:0098542(defense response to other organism)	00943(Isoflavonoid biosynthesis)	isoflavone 2'-hydroxylase-like [Arachis hypogaea]
02J1VT	4	74221413	217.964	341.836	284.455		162.254	243.022	177.036	1.44983	0.535886	0.639172	1	up	GO:0005507(copper ion binding);GO:0006878(cellular copper ion homeostasis)	NA	metallothionein-like protein 2 [Arachis duranensis]
71B432	4	81613800	16.5627	29.8313	29.1405		8.64046	6.27904	4.43522	3.90264	1.96445	0.102976	1	up	NA	NA	hypothetical protein Ahy_A04g019652 [Arachis hypogaea]
083TJ3	4	98141957	11.3353	26.4299	21.8489		4.54794	1.34701	3.0919	6.63348	2.72977	0.00772766	0.231817	up	GO:0005515(protein binding);GO:0005773(vacuole);GO:0005774(vacuolar membrane);GO:0006793(phosphorus metabolic process);GO:0006812(cation transport);GO:0006814(sodium ion transport);GO:0006874(cellular calcium ion homeostasis);GO:0006882(cellular zinc ion homeostasis);GO:0009624(response to nematode);GO:0009705(plant-type vacuole membrane);GO:0010351(lithium ion transport);GO:0015368(calcium:catio…	NA	vacuolar cation/proton exchanger 3-like [Arachis hypogaea]
8S0LND	4	117497110	28.2612	22.6759	20.2468		7.52374	7.2994	16.7883	2.25184	1.1711	0.313486	1	up	GO:0005634(nucleus);GO:0008270(zinc ion binding);GO:0009741(response to brassinosteroid);GO:0010200(response to chitin);GO:0016021(integral component of membrane);GO:0016567(protein ubiquitination);GO:0043161(proteasome-mediated ubiquitin-dependent protein catabolic process);GO:0061630(ubiquitin protein ligase activity)	NA	E3 ubiquitin-protein ligase RHA1B-like [Arachis hypogaea]
XG9Q6Z	4	117911533	74.6315	163.178	120.899		12.9423	18.5237	38.425	5.13241	2.35964	0.018783	0.439758	up	GO:0005634(nucleus);GO:0005783(endoplasmic reticulum);GO:0016021(integral component of membrane);GO:0016301(kinase activity);GO:0016310(phosphorylation);GO:0016757(transferase activity, transferring glycosyl groups)	NA	probable receptor-like protein kinase At5g24010 [Arachis hypogaea]
SIN6AN	4	122067026	31.2511	39.6473	45.2479		40.346	31.1287	11.6303	1.39758	0.482936	0.670867	1	up	GO:0005515(protein binding);GO:0005739(mitochondrion);GO:0005741(mitochondrial outer membrane);GO:0005773(vacuole);GO:0005774(vacuolar membrane);GO:0005794(Golgi apparatus);GO:0005886(plasma membrane);GO:0006820(anion transport);GO:0006952(defense response);GO:0008308(voltage-gated anion channel activity);GO:0009507(chloroplast);GO:0009536(plastid);GO:0009617(response to bacterium);GO:0009941(chl…	NA	outer plastidial membrane protein porin isoform X1 [Arachis duranensis]
36H6QC	4	123272859	69.6661	110.845	93.5559		11.7374	4.6147	12.9565	9.3511	3.22514	0.0010987	0.0531167	up	GO:0003333(amino acid transmembrane transport);GO:0015171(amino acid transmembrane transporter activity)	NA	vacuolar amino acid transporter 1 isoform X2 [Arachis duranensis]
6GDW19	5	177176	126.92	173.746	145.597		77.0993	96.2256	86.6624	1.71648	0.779453	0.93097	1	up	GO:0003735(structural constituent of ribosome);GO:0006412(translation)	NA	mitochondrial uncoupling protein 5 [Arachis duranensis]
D615WN	5	915653	85.4599	128.783	116.945		18.2387	13.9702	28.7466	5.43327	2.44182	0.0106301	0.295021	up	GO:0003677(DNA binding);GO:0003700(DNA binding transcription factor activity);GO:0005515(protein binding);GO:0005634(nucleus);GO:0006351(transcription, DNA-templated);GO:0009269(response to desiccation);GO:0009611(response to wounding);GO:0009737(response to abscisic acid);GO:0009738(abscisic acid-activated signaling pathway);GO:0009753(response to jasmonic acid);GO:0009867(jasmonic acid mediated…	04016(MAPK signaling pathway - plant);04075(Plant hormone signal transduction)	transcription factor MYC4 [Arachis duranensis]
BGND9H	5	1359664	43.4495	28.955	14.4596		9.42826	11.3598	8.08202	3.00879	1.58919	0.421307	1	up	GO:0003676(nucleic acid binding);GO:0005634(nucleus);GO:0005829(cytosol);GO:0009735(response to cytokinin)	NA	binding partner of ACD11 1 [Arachis duranensis]
0E5TT3	5	2009483	30.1516	31.1758	31.71		16.5305	14.899	22.5264	1.72432	0.78603	0.471056	1	up	GO:0003674(molecular_function);GO:0005634(nucleus);GO:0008150(biological_process);GO:0016020(membrane)	NA	transmembrane protein 45A-like [Arachis hypogaea]
U0AJB0	5	3236964	46.2664	44.8045	34.7574		24.7667	20.7437	18.4559	1.9671	0.976071	0.333391	1	up	GO:0004672(protein kinase activity);GO:0004674(protein serine/threonine kinase activity);GO:0005524(ATP binding);GO:0005886(plasma membrane);GO:0006468(protein phosphorylation);GO:0016021(integral component of membrane);GO:0016301(kinase activity);GO:0030246(carbohydrate binding)	NA	probable L-type lectin-domain containing receptor kinase S.5 [Arachis duranensis]
X9BMMP	5	4841430	22.467	27.1427	20.2361		12.1231	16.9085	0.289841	2.38207	1.25222	0.293838	1	up	GO:0009723(response to ethylene)	NA	transcription factor KUA1-like [Arachis hypogaea]
ZW7540	5	4961993	33.8608	26.6582	28.4615		11.3607	14.2918	29.7129	1.60715	0.684505	0.570012	1	up	GO:0003677(DNA binding);GO:0003700(DNA binding transcription factor activity);GO:0005634(nucleus);GO:0005643(nuclear pore);GO:0006351(transcription, DNA-templated);GO:0006355(regulation of transcription, DNA-templated);GO:0006952(defense response);GO:0009873(ethylene-activated signaling pathway);GO:0010087(phloem or xylem histogenesis);GO:0010200(response to chitin);GO:0045893(positive regulation…	NA	hypothetical protein Ahy_Scaffold1g107085 [Arachis hypogaea]
DQCW8K	5	5219635	175.914	136.805	152.132		7.23113	11.2911	184.206	2.29298	1.19722	0.40149	1	up	GO:0003714(transcription corepressor activity);GO:0005634(nucleus);GO:0009611(response to wounding);GO:0031347(regulation of defense response);GO:1903507(negative regulation of nucleic acid-templated transcription);GO:2000022(regulation of jasmonic acid mediated signaling pathway)	04075(Plant hormone signal transduction)	protein TIFY 10b [Arachis duranensis]
K0XUKT	5	6908617	145.859	165.787	188.785		167.124	129.141	91.662	1.29001	0.367385	0.772517	1	up	GO:0002181(cytoplasmic translation);GO:0003735(structural constituent of ribosome);GO:0022625(cytosolic large ribosomal subunit);GO:0042273(ribosomal large subunit biogenesis)	03010(Ribosome)	60S ribosomal protein L26-1 [Arachis duranensis]
F2XVK1	5	9189619	5.28306	21.9804	14.7165		1.22569	1.18241	0.759003	13.255	3.72847	0.0021761	0.0866707	up	GO:0016020(membrane);GO:0016709(oxidoreductase activity, acting on paired donors, with incorporation or reduction of molecular oxygen, NAD(P)H as one donor, and incorporation of one atom of oxygen);GO:0044550(secondary metabolite biosynthetic process)	NA	cytochrome P450 71D8-like [Arachis hypogaea]
VPW2G6	5	9220860	63.8422	75.0621	52.0938		42.8934	43.8591	49.4488	1.40232	0.487818	0.677537	1	up	GO:0016020(membrane);GO:0016709(oxidoreductase activity, acting on paired donors, with incorporation or reduction of molecular oxygen, NAD(P)H as one donor, and incorporation of one atom of oxygen);GO:0044550(secondary metabolite biosynthetic process)	NA	cytochrome P450 71D8-like [Arachis hypogaea]
8IZ54I	5	9352554	6.70106	26.5202	20.9814		1.96005	1.3602	2.05249	10.0885	3.33463	0.00163625	0.070148	up	GO:0016020(membrane);GO:0016709(oxidoreductase activity, acting on paired donors, with incorporation or reduction of molecular oxygen, NAD(P)H as one donor, and incorporation of one atom of oxygen);GO:0044550(secondary metabolite biosynthetic process)	NA	cytochrome P450 71D8-like [Arachis hypogaea]
KLG2UC	5	12737918	12.6407	15.8315	13.2374		2.3821	2.64493	6.24946	3.69881	1.88706	0.0737753	0.947797	up	GO:0006855(drug transmembrane transport)	NA	protein DETOXIFICATION 49 [Arachis duranensis]
G5G1MY	5	31441912	21.7546	12.252	9.72034		1.94643	2.7176	5.05561	4.49882	2.16955	0.0363165	0.664501	up	GO:0005634(nucleus);GO:0005737(cytoplasm)	NA	U-box domain-containing protein 19-like [Arachis hypogaea]
VNPE8R	5	36491743	193.115	114.539	130.399		145.735	133.464	113.849	1.1145	0.156397	0.962084	1	up	GO:0030599(pectinesterase activity);GO:0046910(pectinesterase inhibitor activity);GO:0071944(cell periphery)	00040(Pentose and glucuronate interconversions)	pectinesterase-like [Arachis hypogaea]
P1JLUS	5	37785411	34.6927	21.1695	24.2335		12.9471	8.80084	14.0456	2.23771	1.16203	0.271238	1	up	GO:0006474(N-terminal protein amino acid acetylation);GO:0008080(N-acetyltransferase activity)	NA	uncharacterized protein LOC112801282 [Arachis hypogaea]
SF5GS9	5	56795655	33.9635	35.1504	35.9351		13.4869	14.001	22.8543	2.0867	1.06122	0.296737	1	up	GO:0000170(sphingosine hydroxylase activity);GO:0003824(catalytic activity);GO:0005506(iron ion binding);GO:0005783(endoplasmic reticulum);GO:0005789(endoplasmic reticulum membrane);GO:0005794(Golgi apparatus);GO:0009640(photomorphogenesis);GO:0016021(integral component of membrane);GO:0042284(sphingolipid delta-4 desaturase activity);GO:0046520(sphingoid biosynthetic process);GO:0055114(oxidatio…	00600(Sphingolipid metabolism)	sphinganine C4-monooxygenase 1 [Arachis duranensis]
RRB9FM	5	92922263	41.2914	33.6898	38.3147		9.17418	7.01839	9.57932	4.39611	2.13623	0.0232913	0.506368	up	GO:0003824(catalytic activity);GO:0005575(cellular_component);GO:0009809(lignin biosynthetic process);GO:0016621(cinnamoyl-CoA reductase activity);GO:0050662(coenzyme binding)	00940(Phenylpropanoid biosynthesis)	cinnamoyl-CoA reductase-like SNL6 [Arachis hypogaea]
55BQ3X	5	95871909	51.0137	36.9258	43.6965		27.4797	33.8459	36.787	1.34168	0.424043	0.735502	1	up	GO:0009536(plastid)	00195(Photosynthesis)	hypothetical protein Ahy_A05g023271 [Arachis hypogaea]
7T3N35	5	106384783	17.6093	17.2823	15.3683		1.37989	2.21868	1.90394	9.13398	3.19124	0.00081943	0.0429604	up	GO:0006368(transcription elongation from RNA polymerase II promoter);GO:0070449(elongin complex)	NA	uncharacterized protein LOC112802511 isoform X1 [Arachis hypogaea]
IQP8BH	5	107542390	30.7422	37.0173	33.0006		25.8308	19.0001	13.1049	1.73917	0.798399	0.418502	1	up	GO:0005618(cell wall);GO:0005773(vacuole);GO:0005783(endoplasmic reticulum);GO:0005886(plasma membrane);GO:0009506(plasmodesma);GO:0016020(membrane);GO:0016021(integral component of membrane);GO:0022857(transmembrane transporter activity);GO:0055085(transmembrane transport)	NA	nucleobase-ascorbate transporter 6 isoform X1 [Arachis duranensis]
CTM7LX	5	110729155	38.2008	43.1706	56.6452		1.7995	1.08545	2.41863	26.0233	4.70173	5.9197e-06	0.00111601	up	GO:0003674(molecular_function);GO:0005575(cellular_component);GO:0008150(biological_process)	00564(Glycerophospholipid metabolism);00565(Ether lipid metabolism);00440(Phosphonate and phosphinate metabolism)	uncharacterized protein LOC112802719 [Arachis hypogaea]
7H57DZ	5	110911698	253.769	290.977	271.011		156.492	170.938	142.046	1.73759	0.797091	0.660835	1	up	GO:0004014(adenosylmethionine decarboxylase activity);GO:0005829(cytosol);GO:0006597(spermine biosynthetic process);GO:0008295(spermidine biosynthetic process)	00270(Cysteine and methionine metabolism);00330(Arginine and proline metabolism)	hypothetical protein Ahy_A05g022134 [Arachis hypogaea]
KKDJ1P	5	110912064	104.951	115.388	125.688		72.9018	78.9606	66.843	1.58216	0.661897	0.678778	1	up	GO:0004014(adenosylmethionine decarboxylase activity);GO:0005829(cytosol);GO:0006597(spermine biosynthetic process);GO:0008295(spermidine biosynthetic process)	00270(Cysteine and methionine metabolism);00330(Arginine and proline metabolism)	hypothetical protein Ahy_A05g022134 [Arachis hypogaea]
09T8EW	5	112008845	33.207	39.3493	51.1597		40.7417	21.1304	24.6594	1.42972	0.515736	0.658318	1	up	GO:0005524(ATP binding);GO:0006508(proteolysis);GO:0008233(peptidase activity);GO:0009507(chloroplast)	NA	hypothetical protein Ahy_A05g022066 [Arachis hypogaea]
X7UXQY	5	113022900	73.0491	88.6585	84.6972		77.7974	62.2644	38.9273	1.37665	0.461159	0.682857	1	up	GO:0003924(GTPase activity);GO:0005200(structural constituent of cytoskeleton);GO:0005515(protein binding);GO:0005525(GTP binding);GO:0005737(cytoplasm);GO:0005794(Golgi apparatus);GO:0005874(microtubule);GO:0007017(microtubule-based process);GO:0009651(response to salt stress);GO:0016020(membrane);GO:0045298(tubulin complex)	04145(Phagosome)	tubulin beta-1 chain [Arachis duranensis]
FB6B2S	5	113680759	23.171	22.8387	23.5033		2.93907	0.825703	0.985855	14.6324	3.87109	0.00395367	0.135796	up	GO:0005737(cytoplasm);GO:0030001(metal ion transport);GO:0046914(transition metal ion binding);GO:0046916(cellular transition metal ion homeostasis)	NA	heavy metal-associated isoprenylated plant protein 39-like [Arachis hypogaea]
PMWZ0B	5	115527808	30.1459	21.8428	31.5088		5.63529	5.19023	17.4021	2.95801	1.56463	0.142124	1	up	GO:0005576(extracellular region);GO:0005737(cytoplasm);GO:0005829(cytosol);GO:0009055(electron transfer activity);GO:0009505(plant-type cell wall);GO:0009753(response to jasmonic acid);GO:0016614(oxidoreductase activity, acting on CH-OH group of donors);GO:0050660(flavin adenine dinucleotide binding);GO:0055114(oxidation-reduction process)	00052(Galactose metabolism);00500(Starch and sucrose metabolism)	berberine bridge enzyme-like 22 [Arachis hypogaea]
916YDT	6	1425109	17.2849	10.6677	10.4072		2.68566	1.8738	2.18639	5.68643	2.50752	0.0287877	0.578417	up	GO:0043161(proteasome-mediated ubiquitin-dependent protein catabolic process);GO:0061630(ubiquitin protein ligase activity)	NA	RING-H2 finger protein ATL3-like [Arachis hypogaea]
ML5U0X	6	2979424	15.6049	20.6136	24.6279		7.42112	8.63729	7.7227	2.5586	1.35535	0.157156	1	up	NA	NA	uncharacterized protein LOC112695355 [Arachis hypogaea]
ED1SF9	6	4802943	22.9485	19.6717	27.719		2.53384	1.83982	1.63652	11.7034	3.54885	0.147758	1	up	GO:0004842(ubiquitin-protein transferase activity);GO:0005576(extracellular region);GO:0005886(plasma membrane);GO:0008270(zinc ion binding);GO:0009814(defense response, incompatible interaction);GO:0009816(defense response to bacterium, incompatible interaction);GO:0010200(response to chitin);GO:0016021(integral component of membrane);GO:0016567(protein ubiquitination);GO:0043161(proteasome-medi…	NA	E3 ubiquitin-protein ligase ATL6 [Arachis duranensis]
F7UUKP	6	5188095	25.178	25.6364	32.795		11.6567	12.2666	12.2885	2.30889	1.2072	0.377126	1	up	GO:0005886(plasma membrane)	04016(MAPK signaling pathway - plant);04626(Plant-pathogen interaction)	respiratory burst oxidase homolog protein B-like isoform X2 [Arachis hypogaea]
1WCV8C	6	11409377	15.2691	15.7219	15.8435		2.29311	2.43936	6.31299	4.24016	2.08412	0.041288	0.712361	up	GO:0005576(extracellular region);GO:0016021(integral component of membrane);GO:0016757(transferase activity, transferring glycosyl groups)	00514(Other types of O-glycan biosynthesis)	uncharacterized protein LOC112696008 [Arachis hypogaea]
G07C2M	6	13677170	15.6888	16.4774	14.3991		0.563314	0.202653	0.527257	36.0071	5.17021	0.000541936	0.0307535	up	GO:0009699(phenylpropanoid biosynthetic process);GO:0042349(guiding stereospecific synthesis activity)	00970(Aminoacyl-tRNA biosynthesis)	dirigent protein 1 [Arachis duranensis]
76FTKD	6	18090677	81.4774	103.492	66.2368		52.334	78.8315	54.5701	1.35249	0.435621	0.720994	1	up	GO:0003677(DNA binding);GO:0003700(DNA binding transcription factor activity);GO:0005515(protein binding);GO:0005634(nucleus);GO:0006351(transcription, DNA-templated);GO:0006355(regulation of transcription, DNA-templated);GO:0009744(response to sucrose);GO:0017148(negative regulation of translation);GO:0043565(sequence-specific DNA binding);GO:0045893(positive regulation of transcription, DNA-tem…	NA	bZIP transcription factor 11-like [Arachis hypogaea]
V1SQAY	6	32131529	242.299	212.201	140.188		159.48	94.3164	167.949	1.41006	0.49576	0.907977	1	up	GO:0005515(protein binding);GO:0005737(cytoplasm);GO:0006559(L-phenylalanine catabolic process);GO:0006952(defense response);GO:0006979(response to oxidative stress);GO:0009555(pollen development);GO:0009611(response to wounding);GO:0009699(phenylpropanoid biosynthetic process);GO:0009800(cinnamic acid biosynthetic process);GO:0009819(drought recovery);GO:0010224(response to UV-B);GO:0045548(phen…	00360(Phenylalanine metabolism);00940(Phenylpropanoid biosynthesis)	phenylalanine ammonia-lyase 1-like [Arachis hypogaea]
E0VATA	6	48735427	17.262	24.0826	30.2654		11.2935	13.5607	12.066	1.93959	0.955748	0.353672	1	up	GO:0000326(protein storage vacuole);GO:0005737(cytoplasm);GO:0005773(vacuole);GO:0005774(vacuolar membrane);GO:0005887(integral component of plasma membrane);GO:0006810(transport);GO:0006833(water transport);GO:0009705(plant-type vacuole membrane);GO:0009740(gibberellic acid mediated signaling pathway);GO:0009941(chloroplast envelope);GO:0015204(urea transmembrane transporter activity);GO:0015250…	NA	probable aquaporin TIP-type [Arachis duranensis]
2C1UIX	6	108612847	135.711	145.752	164.564		186.149	112.847	94.9676	1.13215	0.179068	0.947416	1	up	GO:0005575(cellular_component);GO:0009056(catabolic process);GO:0016787(hydrolase activity);GO:0052689(carboxylic ester hydrolase activity)	NA	hypothetical protein Ahy_B06g085561 [Arachis hypogaea]
5A3JDR	6	110419284	32.7847	7.63109	19.346		5.19717	8.18859	8.11519	2.77949	1.47482	0.156602	1	up	GO:0003959(NADPH dehydrogenase activity);GO:0005622(intracellular);GO:0055114(oxidation-reduction process)	00592(alpha-Linolenic acid metabolism)	12-oxophytodienoate reductase 1-like [Arachis hypogaea]
AS107A	6	110758613	129.745	141.962	164.247		154.331	110.733	85.3129	1.24424	0.315266	0.818866	1	up	GO:0002181(cytoplasmic translation);GO:0003735(structural constituent of ribosome);GO:0022625(cytosolic large ribosomal subunit);GO:0030687(preribosome, large subunit precursor);GO:0070180(large ribosomal subunit rRNA binding)	03010(Ribosome)	60S acidic ribosomal protein P0-like [Arachis hypogaea]
N099DK	6	111669740	76.9553	163.72	79.4626		24.6295	26.9797	29.0863	3.96723	1.98813	0.0839604	1	up	GO:0004197(cysteine-type endopeptidase activity);GO:0006624(vacuolar protein processing);GO:0051603(proteolysis involved in cellular protein catabolic process)	NA	vacuolar-processing enzyme [Arachis duranensis]
369VWG	6	112988041	90.573	51.3149	75.2052		63.4092	20.1722	38.7095	1.77522	0.827996	0.423286	1	up	GO:0004067(asparaginase activity);GO:0005737(cytoplasm);GO:0006508(proteolysis);GO:0006516(glycoprotein catabolic process);GO:0008798(beta-aspartyl-peptidase activity)	NA	probable isoaspartyl peptidase/L-asparaginase 2 [Arachis duranensis]
U6UPFE	7	3092220	21.0029	22.8385	26.8385		5.25761	6.14866	14.0344	2.77822	1.47416	0.157313	1	up	GO:0004190(aspartic-type endopeptidase activity);GO:0006508(proteolysis);GO:0030163(protein catabolic process)	NA	aspartic proteinase nepenthesin-1-like [Arachis hypogaea]
Z08FR7	7	3676052	85.8255	66.0236	71.4712		16.7278	13.525	33.3648	3.51035	1.81162	0.0691047	0.918627	up	GO:0003674(molecular_function);GO:0005739(mitochondrion);GO:0008150(biological_process)	NA	uncharacterized protein LOC107496603 [Arachis duranensis]
X48K5P	7	4302333	214.192	339.079	254.602		178.062	115.087	175.167	1.72506	0.786644	0.666699	1	up	NA	NA	hypothetical protein Ahy_A07g031518 isoform A [Arachis hypogaea]
4YP1G2	7	7584174	40.0412	40.3245	48.4525		16.041	7.48802	5.22259	4.48039	2.16362	0.023685	0.511473	up	GO:0004601(peroxidase activity);GO:0005515(protein binding);GO:0005576(extracellular region);GO:0005618(cell wall);GO:0005794(Golgi apparatus);GO:0005829(cytosol);GO:0006979(response to oxidative stress);GO:0009809(lignin biosynthetic process);GO:0010089(xylem development);GO:0020037(heme binding);GO:0042744(hydrogen peroxide catabolic process);GO:0046872(metal ion binding);GO:0048046(apoplast);G…	00940(Phenylpropanoid biosynthesis)	peroxidase P7-like [Arachis hypogaea]
A1MPI5	7	10162608	40.5834	93.6369	69.4341		32.3718	29.6737	26.8018	2.29218	1.19672	0.217176	1	up	GO:0005773(vacuole);GO:0005887(integral component of plasma membrane);GO:0009506(plasmodesma);GO:0009992(cellular water homeostasis);GO:0015250(water channel activity);GO:0015254(glycerol channel activity);GO:0034220(ion transmembrane transport)	NA	probable aquaporin PIP-type 7a [Arachis hypogaea]
E0MG3A	7	21984499	10.1508	33.5874	37.0279		2.82492	2.82673	1.87214	10.7348	3.42422	0.000748142	0.0400608	up	GO:0004722(protein serine/threonine phosphatase activity);GO:0005634(nucleus);GO:0006470(protein dephosphorylation);GO:0009536(plastid);GO:0009611(response to wounding);GO:0009620(response to fungus);GO:0009738(abscisic acid-activated signaling pathway);GO:0046872(metal ion binding);GO:0050832(defense response to fungus)	NA	probable protein phosphatase 2C 25 [Arachis duranensis]
NZK7DD	7	28968902	63.7673	65.4802	67.2823		56.8796	48.2537	27.6322	1.48028	0.565868	0.596702	1	up	NA	NA	hypothetical protein Ahy_B06g082467 [Arachis hypogaea]
L69C3R	7	29987580	65.9008	79.5216	85.4131		66.0519	57.2439	51.8212	1.31818	0.398546	0.750112	1	up	GO:0003924(GTPase activity);GO:0005622(intracellular);GO:0006412(translation)	NA	elongation factor 2-like isoform X2 [Arachis hypogaea]
HQ6B45	7	52246217	145.231	116.372	130.775		4.58765	2.274	11.972	20.8339	4.38086	0.00015468	0.0127078	up	NA	NA	hypothetical protein Ahy_A07g036162 isoform F [Arachis hypogaea]
ED9KUA	7	54230789	48.3645	34.2775	60.9141		53.9251	31.148	28.4476	1.26458	0.338658	0.799091	1	up	GO:0004004(ATP-dependent RNA helicase activity);GO:0006413(translational initiation);GO:0010468(regulation of gene expression);GO:0010501(RNA secondary structure unwinding)	03013(RNA transport)	uncharacterized protein LOC107459025 [Arachis duranensis]
N6N36C	7	73093126	13.3666	26.3932	25.4255		2.16124	8.71362	11.9775	2.85245	1.5122	0.463219	1	up	GO:0004364(glutathione transferase activity);GO:0005737(cytoplasm);GO:0006749(glutathione metabolic process);GO:0009407(toxin catabolic process)	00480(Glutathione metabolism)	probable glutathione S-transferase parC [Arachis hypogaea]
SK3TPA	7	79833912	97.9275	118.128	123.713		61.2636	55.9716	41.1865	2.14471	1.10078	0.245163	1	up	GO:0005887(integral component of plasma membrane);GO:0009705(plant-type vacuole membrane);GO:0009992(cellular water homeostasis);GO:0015250(water channel activity);GO:0015254(glycerol channel activity);GO:0034220(ion transmembrane transport);GO:0042807(central vacuole)	NA	aquaporin TIP2-1 [Arachis duranensis]
632UCW	8	5923314	52.5043	32.6104	41.0213		15.2012	13.5249	31.9548	2.07867	1.05566	0.319702	1	up	GO:0003674(molecular_function);GO:0005886(plasma membrane);GO:0008150(biological_process);GO:0009507(chloroplast)	NA	uncharacterized protein LOC112705818 [Arachis hypogaea]
E671ET	8	6100019	5.35334	15.7321	13.4687		0.177879	0.156624	0.249882	59.129	5.88579	0.000328314	0.0206751	up	NA	NA	hypothetical protein Ahy_A08g037884 [Arachis hypogaea]
4WGD60	8	6800487	20.1749	23.221	23.2336		3.01193	2.80707	5.48741	5.89308	2.55902	0.0106869	0.296321	up	GO:0005634(nucleus);GO:0008568(microtubule-severing ATPase activity);GO:0031122(cytoplasmic microtubule organization)	NA	AAA-ATPase At2g46620-like [Arachis hypogaea]
NA9T15	8	9322905	133.273	124.255	107.661		67.0806	62.1001	69.1157	1.84163	0.880985	0.640805	1	up	GO:0003674(molecular_function);GO:0005768(endosome);GO:0005794(Golgi apparatus);GO:0005802(trans-Golgi network);GO:0008150(biological_process);GO:0009507(chloroplast);GO:0016021(integral component of membrane)	NA	uncharacterized protein LOC112705997 [Arachis hypogaea]
0GY0RD	8	10141187	24.3147	25.5327	28.6536		11.2578	12.0001	12.6087	2.18869	1.13007	0.636417	1	up	GO:0003674(molecular_function);GO:0005783(endoplasmic reticulum);GO:0008150(biological_process);GO:0009507(chloroplast);GO:0016021(integral component of membrane)	NA	keratinocyte-associated protein 2 [Arachis duranensis]
9F81FQ	8	11020073	24.6672	46.317	42.6388		10.335	15.7211	25.3225	2.21149	1.14502	0.274783	1	up	GO:0005886(plasma membrane);GO:0015171(amino acid transmembrane transporter activity);GO:0032973(amino acid export across plasma membrane);GO:0043090(amino acid import);GO:0080144(amino acid homeostasis)	NA	WAT1-related protein At4g08300 [Arachis duranensis]
VYCB27	8	12507896	63.5363	76.6506	76.9969		48.5188	63.5864	56.6242	1.28717	0.364205	0.793078	1	up	GO:0003674(molecular_function);GO:0005576(extracellular region);GO:0008150(biological_process)	NA	protein DOWNSTREAM OF FLC-like [Arachis hypogaea]
L3I3WK	8	17914402	11.9997	15.1206	13.6852		2.02875	1.40372	6.13622	4.26448	2.09237	0.0894154	1	up	GO:0005739(mitochondrion);GO:0016021(integral component of membrane)	NA	uncharacterized protein LOC107461246 [Arachis duranensis]
KFT90B	8	27255966	49.2403	26.7421	33.6134		26.1153	29.7378	19.5195	1.45405	0.540081	0.614069	1	up	GO:0003700(DNA binding transcription factor activity);GO:0005634(nucleus);GO:0006355(regulation of transcription, DNA-templated);GO:0043565(sequence-specific DNA binding)	04075(Plant hormone signal transduction)	LOW QUALITY PROTEIN: uncharacterized protein LOC112706692 [Arachis hypogaea]
UHN8JW	8	28363724	38.0217	44.019	50.3326		32.4137	31.3192	18.5194	1.60936	0.686484	0.500195	1	up	GO:0003746(translation elongation factor activity);GO:0003924(GTPase activity);GO:0005622(intracellular)	03013(RNA transport)	elongation factor 1-alpha [Arachis duranensis]
5L02ZS	8	28585944	43.2	47.8965	42.6704		12.5386	10.8901	9.6614	4.04251	2.01525	0.0979738	1	up	GO:0005773(vacuole);GO:0005887(integral component of plasma membrane);GO:0009506(plasmodesma);GO:0009992(cellular water homeostasis);GO:0015250(water channel activity);GO:0015254(glycerol channel activity);GO:0034220(ion transmembrane transport)	NA	aquaporin PIP2-7 [Arachis hypogaea]
N5SM8A	8	30653905	15.3432	25.4164	10.5747		0.026073	0.131219	0.0001	326.156	8.34942	2.48631e-06	0.000573028	up	GO:0005618(cell wall);GO:0033609(oxalate metabolic process);GO:0046564(oxalate decarboxylase activity)	NA	hypothetical protein Ahy_A08g039510 [Arachis hypogaea]
BCEI7U	8	30813205	53.0061	40.899	37.0401		11.841	13.2904	15.8131	3.19811	1.67722	0.307358	1	up	GO:0003674(molecular_function);GO:0008150(biological_process)	NA	F-box protein At2g27310 [Arachis duranensis]
7HHZ6C	8	34438830	30.6724	19.6634	21.5668		4.31431	3.45467	15.1906	3.13171	1.64695	0.156752	1	up	NA	NA	uncharacterized protein LOC107462216 [Arachis duranensis]
ZF7VMT	8	41130730	80.3711	42.2736	58.3645		17.3184	13.2551	24.4002	3.29265	1.71925	0.072694	0.940398	up	GO:0004674(protein serine/threonine kinase activity);GO:0005886(plasma membrane)	NA	probable receptor-like protein kinase At1g11050 [Arachis hypogaea]
X60LSS	8	45063602	41.5008	51.391	43.3032		12.5816	14.8324	25.7196	2.56326	1.35798	0.167884	1	up	GO:0005737(cytoplasm)	NA	O-fucosyltransferase 20-like isoform X2 [Arachis hypogaea]
QVC0B1	8	45414870	15.0773	23.8377	22.5875		7.86135	11.2518	11.5589	2.00516	1.00372	0.328557	1	up	GO:0003700(DNA binding transcription factor activity);GO:0005516(calmodulin binding);GO:0005634(nucleus);GO:0006351(transcription, DNA-templated);GO:0006355(regulation of transcription, DNA-templated);GO:0010200(response to chitin);GO:0042742(defense response to bacterium);GO:0043565(sequence-specific DNA binding)	04016(MAPK signaling pathway - plant);04626(Plant-pathogen interaction)	probable WRKY transcription factor 11 [Arachis hypogaea]
69SEHQ	8	45588296	20.0001	24.1711	20.7741		4.0001	1.03533	8.81553	4.68887	2.22924	0.374521	1	up	GO:0005887(integral component of plasma membrane);GO:0008553(proton-exporting ATPase activity, phosphorylative mechanism);GO:0043231(intracellular membrane-bounded organelle);GO:0051453(regulation of intracellular pH);GO:1902600(proton transmembrane transport)	00190(Oxidative phosphorylation)	plasma membrane ATPase 4 [Arachis duranensis]
U52AAS	8	45962718	17.7585	13.9612	20.0548		5.88271	0.480461	1.11199	6.9262	2.79206	0.031434	0.610134	up	GO:0005739(mitochondrion);GO:0005773(vacuole);GO:0005886(plasma membrane);GO:0009507(chloroplast);GO:0012505(endomembrane system);GO:0015098(molybdate ion transmembrane transporter activity);GO:0015116(sulfate transmembrane transporter activity);GO:0015689(molybdate ion transport);GO:0016021(integral component of membrane);GO:0031966(mitochondrial membrane)	NA	molybdate transporter 1-like [Arachis hypogaea]
JFI702	9	57991	16.441	24.2158	17.2129		8.29463	5.37243	8.26476	2.63862	1.39978	0.15916	1	up	GO:0005887(integral component of plasma membrane)	NA	probable inorganic phosphate transporter 1-5 [Arachis hypogaea]
F66B8V	9	6510987	36.6553	33.733	37.7022		18.9532	14.231	18.3307	2.09824	1.06918	0.291821	1	up	NA	NA	NA
I28IWP	9	7302660	32.1643	6.65595	18.3506		5.91087	3.29449	8.63308	3.20492	1.68029	0.109398	1	up	GO:0006952(defense response);GO:0007165(signal transduction);GO:0043531(ADP binding)	NA	TMV resistance protein N isoform X1 [Arachis duranensis]
AH9G4E	9	7808272	57.1327	62.3282	87.3352		56.3658	53.6057	61.143	1.20853	0.273247	0.881005	1	up	GO:0003924(GTPase activity);GO:0005622(intracellular);GO:0006412(translation)	NA	hypothetical protein Ahy_B08g091358 isoform A [Arachis hypogaea]
00DB5A	9	12117289	17.3218	47.5986	49.0346		2.69525	1.59249	1.4143	19.9849	4.32084	4.14121e-05	0.00488757	up	GO:0003674(molecular_function);GO:0005634(nucleus);GO:0009793(embryo development ending in seed dormancy)	NA	F-box protein At2g02240 [Arachis duranensis]
94UDPX	9	26842888	47.5314	56.3302	62.8886		56.1832	46.387	28.4862	1.27235	0.347501	0.786833	1	up	GO:0005788(endoplasmic reticulum lumen)	04141(Protein processing in endoplasmic reticulum);04145(Phagosome)	calreticulin isoform X2 [Arachis duranensis]
88TAY2	9	40269649	33.9053	38.581	35.3417		18.4703	25.3853	11.5118	1.9475	0.961625	0.320353	1	up	GO:0000139(Golgi membrane);GO:0000325(plant-type vacuole);GO:0005515(protein binding);GO:0005516(calmodulin binding);GO:0005576(extracellular region);GO:0005773(vacuole);GO:0005774(vacuolar membrane);GO:0005789(endoplasmic reticulum membrane);GO:0005886(plasma membrane);GO:0006814(sodium ion transport);GO:0009651(response to salt stress);GO:0010351(lithium ion transport);GO:0015081(sodium ion tra…	NA	sodium/hydrogen exchanger 1 [Arachis duranensis]
I84R0N	9	40898859	12.6018	31.4476	27.3819		6.78215	8.04054	8.96866	3.0024	1.58612	0.10757	1	up	GO:0003674(molecular_function);GO:0005634(nucleus);GO:0009793(embryo development ending in seed dormancy)	NA	F-box protein At2g02240 [Arachis duranensis]
KK1LN5	9	91421910	23.9304	29.9826	33.132		19.8972	18.4274	16.6079	1.58458	0.664102	0.533996	1	up	GO:0005515(protein binding);GO:0005737(cytoplasm);GO:0005829(cytosol);GO:0005886(plasma membrane);GO:0005975(carbohydrate metabolic process);GO:0006099(tricarboxylic acid cycle);GO:0006107(oxaloacetate metabolic process);GO:0006108(malate metabolic process);GO:0006734(NADH metabolic process);GO:0009506(plasmodesma);GO:0016615(malate dehydrogenase activity);GO:0030060(L-malate dehydrogenase activi…	00020(Citrate cycle (TCA cycle));00620(Pyruvate metabolism);00630(Glyoxylate and dicarboxylate metabolism);00710(Carbon fixation in photosynthetic organisms);00270(Cysteine and methionine metabolism)	malate dehydrogenase, cytoplasmic [Arachis duranensis]
KK1LN5	9	91430502	53.8058	86.3584	72.2344		49.1395	42.0735	38.4287	1.63835	0.712245	0.491448	1	up	GO:0005515(protein binding);GO:0005737(cytoplasm);GO:0005829(cytosol);GO:0005886(plasma membrane);GO:0005975(carbohydrate metabolic process);GO:0006099(tricarboxylic acid cycle);GO:0006107(oxaloacetate metabolic process);GO:0006108(malate metabolic process);GO:0006734(NADH metabolic process);GO:0009506(plasmodesma);GO:0016615(malate dehydrogenase activity);GO:0030060(L-malate dehydrogenase activi…	00020(Citrate cycle (TCA cycle));00620(Pyruvate metabolism);00630(Glyoxylate and dicarboxylate metabolism);00710(Carbon fixation in photosynthetic organisms);00270(Cysteine and methionine metabolism)	malate dehydrogenase [Arachis duranensis]
GM7MS6	9	103696180	11.4961	28.2884	28.2936		4.14205	5.97722	9.00647	3.5595	1.83167	0.0828735	0.996283	up	GO:0004364(glutathione transferase activity);GO:0005737(cytoplasm);GO:0006749(glutathione metabolic process);GO:0009407(toxin catabolic process)	00480(Glutathione metabolism)	probable glutathione S-transferase [Arachis duranensis]
WPZ9HM	9	110666628	15.1051	29.0397	20.2059		4.38469	7.62444	3.97234	4.02658	2.00956	0.0358648	0.659717	up	GO:0003674(molecular_function);GO:0005634(nucleus)	NA	protein MARD1-like [Arachis hypogaea]
KCR27H	9	112034746	10.2117	26.0169	31.1769		6.43041	13.4259	10.2802	2.23667	1.16135	0.270361	1	up	GO:0004722(protein serine/threonine phosphatase activity);GO:0006470(protein dephosphorylation);GO:0046872(metal ion binding)	NA	probable protein phosphatase 2C 63 [Arachis duranensis]
ZDDP39	9	113352032	180.303	163.251	166.365		29.5661	21.6767	20.8866	7.0695	2.82161	0.0996019	1	up	NA	NA	uncharacterized protein LOC112709543 [Arachis hypogaea]
YW1SJ5	9	114348648	34.2699	30.9237	10.2444		21.3745	2.19303	3.83247	2.75322	1.46112	0.195795	1	up	GO:0000502(proteasome complex);GO:0004298(threonine-type endopeptidase activity);GO:0004540(ribonuclease activity);GO:0005634(nucleus);GO:0005737(cytoplasm);GO:0005829(cytosol);GO:0005839(proteasome core complex);GO:0006511(ubiquitin-dependent protein catabolic process);GO:0008233(peptidase activity);GO:0019773(proteasome core complex, alpha-subunit complex);GO:0022626(cytosolic ribosome);GO:0043…	03050(Proteasome)	proteasome subunit alpha type-5 [Arachis duranensis]
S49I6H	9	118499566	409.685	476.334	564.427		382.308	420.089	344.528	1.26464	0.338726	0.941036	1	up	GO:0003746(translation elongation factor activity);GO:0003924(GTPase activity);GO:0005622(intracellular)	03013(RNA transport)	Elongation factor 1-alpha, partial [Mucuna pruriens]
08YRK9	9	118522493	239.481	277.237	304.23		200.482	232.448	168.516	1.36496	0.448857	0.864034	1	up	GO:0003746(translation elongation factor activity);GO:0003924(GTPase activity);GO:0005622(intracellular)	03013(RNA transport)	Elongation factor 1-alpha, partial [Mucuna pruriens]
I6JZDT	9	118856896	17.8826	45.0329	31.4577		3.13386	11.0049	18.8047	2.8647	1.51838	0.393455	1	up	GO:0000977(RNA polymerase II regulatory region sequence-specific DNA binding);GO:0001085(RNA polymerase II transcription factor binding);GO:0001228(transcriptional activator activity, RNA polymerase II transcription regulatory region sequence-specific DNA binding);GO:0003682(chromatin binding);GO:0005634(nucleus);GO:0005667(transcription factor complex);GO:0030154(cell differentiation)	NA	GATA transcription factor 8-like [Arachis hypogaea]
EYFM1K	9	119856308	100	111.811	90.0001		0.0001	0.0001	0.0001	1.00604e+06	19.9403	1	1	up	NA	NA	hypothetical protein Ahy_B09g098859 isoform D [Arachis hypogaea]
406MLV	10	216475	29.8456	76.8094	92.0682		33.8324	30.3337	38.9355	1.92745	0.946693	0.373587	1	up	GO:0003735(structural constituent of ribosome);GO:0006412(translation);GO:0022625(cytosolic large ribosomal subunit)	03010(Ribosome)	60S ribosomal protein L18a [Arachis duranensis]
07RNNT	10	261372	25.0871	34.863	38.3796		17.5158	17.4193	11.7837	2.10471	1.07362	0.269214	1	up	GO:0005576(extracellular region);GO:0005634(nucleus);GO:0005886(plasma membrane);GO:0008150(biological_process);GO:0031225(anchored component of membrane)	NA	uncharacterized protein LOC112714312 [Arachis hypogaea]
P4WXL8	10	381336	21.9105	22.6865	25.5712		1.93375	1.5283	5.26626	8.03914	3.00704	0.00515339	0.168995	up	GO:0003714(transcription corepressor activity);GO:0005634(nucleus);GO:0009611(response to wounding);GO:0031347(regulation of defense response);GO:1903507(negative regulation of nucleic acid-templated transcription);GO:2000022(regulation of jasmonic acid mediated signaling pathway)	NA	protein TIFY 5A [Arachis duranensis]
YXRF57	10	1177269	37.1034	34.6369	42.2526		3.50253	3.51743	5.29162	9.25899	3.21085	0.00613795	0.194761	up	GO:0003674(molecular_function);GO:0006970(response to osmotic stress);GO:0007275(multicellular organism development);GO:0010037(response to carbon dioxide)	NA	precursor of CEP14-like [Arachis hypogaea]
R32ZV6	10	1370375	63.1921	75.523	73.3233		62.2529	46.0098	51.9274	1.32367	0.404541	0.748755	1	up	GO:0004672(protein kinase activity);GO:0004674(protein serine/threonine kinase activity);GO:0005515(protein binding);GO:0005524(ATP binding);GO:0005886(plasma membrane);GO:0006468(protein phosphorylation);GO:0009729(detection of brassinosteroid stimulus);GO:0009733(response to auxin);GO:0009742(brassinosteroid mediated signaling pathway);GO:0009825(multidimensional cell growth);GO:0009965(leaf mo…	04075(Plant hormone signal transduction)	shaggy-related protein kinase eta isoform X2 [Arachis duranensis]
QGFJ76	10	2193936	145.543	125.705	100.975		40.1234	61.3191	42.0202	2.59456	1.37549	0.415243	1	up	GO:0003677(DNA binding);GO:0003700(DNA binding transcription factor activity);GO:0005622(intracellular);GO:0005634(nucleus);GO:0006351(transcription, DNA-templated);GO:0006355(regulation of transcription, DNA-templated);GO:0006952(defense response);GO:0009873(ethylene-activated signaling pathway);GO:0016020(membrane);GO:0019760(glucosinolate metabolic process);GO:0043565(sequence-specific DNA bin…	NA	ethylene-responsive transcription factor 4-like [Arachis hypogaea]
HN3KPZ	10	2613705	55.1178	54.564	54.2493		26.8498	32.9277	49.3668	1.50197	0.586853	0.612247	1	up	GO:0005576(extracellular region);GO:0008150(biological_process)	NA	CBS domain-containing protein CBSX5-like [Arachis hypogaea]
EW9UD1	10	2823170	49.3172	42.2946	27.8559		15.6358	9.65126	17.6736	2.78087	1.47553	0.129621	1	up	GO:0004503(monophenol monooxygenase activity);GO:0036263(L-DOPA monooxygenase activity)	00350(Tyrosine metabolism);00950(Isoquinoline alkaloid biosynthesis)	polyphenol oxidase, chloroplastic-like [Arachis hypogaea]
Z151WT	10	4209229	5.05115	16.6715	12.3049		0.101832	0.465194	1.6485	15.3587	3.94098	0.012046	0.323305	up	GO:0003674(molecular_function);GO:0005576(extracellular region);GO:0009611(response to wounding);GO:0009617(response to bacterium);GO:0009723(response to ethylene);GO:0009751(response to salicylic acid);GO:0009753(response to jasmonic acid);GO:0009814(defense response, incompatible interaction);GO:0080027(response to herbivore)	04016(MAPK signaling pathway - plant);04075(Plant hormone signal transduction);04626(Plant-pathogen interaction)	pathogenesis-related protein 1 [Arachis duranensis]
0B8THM	10	4296394	22.5256	41.3781	35.1922		0.0001	1.06288	3.24507	23.0025	4.52372	0.00658735	0.204979	up	GO:0003674(molecular_function);GO:0005576(extracellular region);GO:0008150(biological_process)	04016(MAPK signaling pathway - plant);04075(Plant hormone signal transduction);04626(Plant-pathogen interaction)	pathogenesis-related protein 1C-like [Arachis hypogaea]
X2213I	10	5008688	95.1583	112.747	99.2919		37.3494	28.2899	22.7828	3.47422	1.79669	0.0578114	0.845086	up	NA	NA	RNA-binding protein 12 [Arachis duranensis]
44LNHN	10	5451259	26.8843	17.7929	12.1961		0.913311	0.0001	1.48693	23.6939	4.56644	0.0037328	0.13038	up	GO:0004601(peroxidase activity);GO:0009505(plant-type cell wall);GO:0009664(plant-type cell wall organization)	00940(Phenylpropanoid biosynthesis)	cationic peroxidase 2 [Arachis duranensis]
5MB0W9	10	29028453	13.2234	19.3357	20.2635		6.41328	3.6257	8.6111	2.8323	1.50198	0.144585	1	up	GO:0001046(core promoter sequence-specific DNA binding);GO:0001228(transcriptional activator activity, RNA polymerase II transcription regulatory region sequence-specific DNA binding);GO:0005634(nucleus);GO:0006366(transcription by RNA polymerase II)	NA	transcription factor bHLH153-like isoform X3 [Arachis hypogaea]
E84MI0	10	59370382	97.247	94.8154	96.1138		91.6319	68.997	80.4615	1.1953	0.257377	0.885924	1	up	NA	NA	uncharacterized protein LOC110277442 [Arachis duranensis]
TM6EK2	10	59371351	375.503	418.102	403.291		381.311	334.035	294.341	1.18541	0.245389	0.890044	1	up	NA	NA	hypothetical protein TanjilG_03599 [Lupinus angustifolius]
PE0F7N	10	59421204	62.5584	59.3658	66.3005		60.5863	43.3495	46.321	1.25269	0.325026	0.819246	1	up	NA	NA	hypothetical protein Ahy_Scaffold3g107696 [Arachis hypogaea]
LWR4SS	10	111362950	62.9242	39.0608	41.2706		15.572	15.5255	62.7111	1.5271	0.610798	0.650299	1	up	GO:0000149(SNARE binding);GO:0005484(SNAP receptor activity);GO:0005886(plasma membrane);GO:0006886(intracellular protein transport);GO:0006887(exocytosis);GO:0006906(vesicle fusion);GO:0012505(endomembrane system);GO:0016021(integral component of membrane);GO:0031201(SNARE complex);GO:0048278(vesicle docking)	04130(SNARE interactions in vesicular transport)	syntaxin-121-like [Arachis hypogaea]
3IB3IU	10	111785371	60.8414	42.1114	39.5572		4.71082	2.66876	18.853	5.43256	2.44163	0.031688	0.613308	up	GO:0006952(defense response);GO:0009506(plasmodesma);GO:0046658(anchored component of plasma membrane)	NA	NDR1/HIN1-like protein 10 [Arachis duranensis]
H5H05M	10	112905448	112.789	150.043	156.516		59.8776	70.6596	198.22	1.27556	0.351128	0.859111	1	up	GO:0005774(vacuolar membrane);GO:0005886(plasma membrane);GO:0009507(chloroplast);GO:0009620(response to fungus);GO:0009651(response to salt stress);GO:0009695(jasmonic acid biosynthetic process);GO:0016020(membrane);GO:0046423(allene-oxide cyclase activity)	00592(alpha-Linolenic acid metabolism)	allene oxide cyclase, chloroplastic-like [Arachis hypogaea]
QYAE0H	10	115538408	15.5926	22.9456	18.3044		10.6189	8.1831	7.50704	2.16057	1.11141	0.392772	1	up	GO:0005576(extracellular region);GO:0005618(cell wall);GO:0009505(plant-type cell wall);GO:0030599(pectinesterase activity);GO:0042545(cell wall modification);GO:0045330(aspartyl esterase activity);GO:0045490(pectin catabolic process)	00040(Pentose and glucuronate interconversions)	probable pectinesterase 29 [Arachis hypogaea]
2WY12S	11	3674250	8.51199	15.0369	15.3355		0.400387	4.58778	2.24421	5.37644	2.42665	0.0298294	0.590959	up	GO:0002237(response to molecule of bacterial origin);GO:0005515(protein binding);GO:0005775(vacuolar lumen);GO:0005886(plasma membrane);GO:0006486(protein glycosylation);GO:0009877(nodulation);GO:1900150(regulation of defense response to fungus);GO:1902290(positive regulation of defense response to oomycetes)	NA	serine/threonine receptor-like kinase NFP [Arachis ipaensis]
Q1M4CJ	11	7521404	60.4925	88.1141	103.269		57.5143	63.2649	39.7871	1.56867	0.64954	0.535227	1	up	GO:0005515(protein binding);GO:0005524(ATP binding);GO:0005730(nucleolus);GO:0005737(cytoplasm);GO:0005794(Golgi apparatus);GO:0005829(cytosol);GO:0005886(plasma membrane);GO:0006457(protein folding);GO:0009408(response to heat);GO:0016020(membrane);GO:0045087(innate immune response);GO:0051082(unfolded protein binding);GO:0051131(chaperone-mediated protein complex assembly);GO:0071277(cellular r…	04141(Protein processing in endoplasmic reticulum);04626(Plant-pathogen interaction)	heat shock cognate protein 80 [Arachis ipaensis]
T2Z52M	11	13225513	90.0057	33.9998	51.8478		45.8239	27.4772	56.2783	1.35711	0.440537	0.728423	1	up	GO:0009809(lignin biosynthetic process);GO:0016020(membrane);GO:0016709(oxidoreductase activity, acting on paired donors, with incorporation or reduction of molecular oxygen, NAD(P)H as one donor, and incorporation of one atom of oxygen)	00940(Phenylpropanoid biosynthesis)	cytochrome P450 84A1 [Arachis ipaensis]
D6BAN0	11	27167296	11.7342	20.0041	15.9027		4.87867	3.59973	4.44002	3.68784	1.88277	0.0473719	0.768068	up	GO:0004672(protein kinase activity);GO:0004674(protein serine/threonine kinase activity);GO:0005515(protein binding);GO:0005524(ATP binding);GO:0005886(plasma membrane);GO:0006468(protein phosphorylation);GO:0007169(transmembrane receptor protein tyrosine kinase signaling pathway);GO:0009934(regulation of meristem structural organization);GO:0010075(regulation of meristem growth);GO:0010480(micro…	NA	leucine-rich repeat receptor-like serine/threonine-protein kinase BAM1 [Arachis ipaensis]
ZU9B18	11	33153470	15.6335	20.0001	20.4885		0.0001	0.0001	0.0001	187074	17.5132	1.93323e-06	0.000474695	up	GO:0004601(peroxidase activity);GO:0005515(protein binding);GO:0005576(extracellular region);GO:0006979(response to oxidative stress);GO:0009651(response to salt stress);GO:0020037(heme binding);GO:0042744(hydrogen peroxide catabolic process);GO:0046872(metal ion binding);GO:0055114(oxidation-reduction process)	00940(Phenylpropanoid biosynthesis)	peroxidase 51 [Arachis ipaensis]
0YB7S3	11	49852496	10.4722	20.9736	19.4505		7.25267	6.00465	4.5149	2.86381	1.51794	0.118391	1	up	GO:0005215(transporter activity);GO:0005515(protein binding);GO:0005886(plasma membrane);GO:0006857(oligopeptide transport);GO:0009414(response to water deprivation);GO:0009635(response to herbicide);GO:0009734(auxin-activated signaling pathway);GO:0010167(response to nitrate);GO:0015112(nitrate transmembrane transporter activity);GO:0015293(symporter activity);GO:0015706(nitrate transport);GO:00…	NA	protein NRT1/ PTR FAMILY 6.3 isoform X1 [Arachis ipaensis]
FVHL4G	11	125706726	162.647	158.496	203.608		186.894	148.759	145.583	1.09042	0.124886	0.990323	1	up	GO:0003743(translation initiation factor activity);GO:0003746(translation elongation factor activity);GO:0005737(cytoplasm);GO:0006413(translational initiation);GO:0006452(translational frameshifting);GO:0010089(xylem development);GO:0043022(ribosome binding);GO:0045901(positive regulation of translational elongation);GO:0045905(positive regulation of translational termination)	NA	eukaryotic translation initiation factor 5A-2 [Arachis duranensis]
TPQ86D	11	134475704	8.39728	15.1054	12.9593		1.41097	0.685008	1.62094	9.80972	3.29421	0.00258689	0.0987367	up	GO:0003714(transcription corepressor activity);GO:0005634(nucleus);GO:0009611(response to wounding);GO:0031347(regulation of defense response);GO:1903507(negative regulation of nucleic acid-templated transcription);GO:2000022(regulation of jasmonic acid mediated signaling pathway)	04075(Plant hormone signal transduction)	protein TIFY 3B [Arachis duranensis]
0DV40D	11	138509614	215.18	224.493	211.381		158.693	176.984	120.384	1.42756	0.513552	0.927326	1	up	GO:0004601(peroxidase activity);GO:0009505(plant-type cell wall);GO:0009664(plant-type cell wall organization)	00940(Phenylpropanoid biosynthesis)	peroxidase 42 [Arachis duranensis]
NA6443	11	142222905	0.117531	0.142311	202.169		0.182137	0.358756	0.401633	214.773	7.74667	1	1	up	GO:0004864(protein phosphatase inhibitor activity);GO:0005634(nucleus);GO:0005737(cytoplasm);GO:0009738(abscisic acid-activated signaling pathway);GO:0010427(abscisic acid binding);GO:0080163(regulation of protein serine/threonine phosphatase activity)	NA	pathogenesis-related protein 2-like [Arachis hypogaea]
KMWM4V	11	146206033	32.4051	35.8538	0.670054		0.304237	0.150277	12.5312	5.30808	2.40819	0.188368	1	up	NA	NA	uncharacterized protein LOC107640782 [Arachis ipaensis]
V2Z0GB	11	147263875	22.9564	43.0556	36.535		15.0806	7.1273	13.728	2.85361	1.51279	0.125986	1	up	GO:0003674(molecular_function);GO:0005576(extracellular region);GO:0005794(Golgi apparatus);GO:0005886(plasma membrane);GO:0007568(aging);GO:0009506(plasmodesma);GO:0016020(membrane);GO:0016021(integral component of membrane);GO:0050829(defense response to Gram-negative bacterium);GO:0099402(plant organ development)	NA	tetraspanin-8 [Arachis ipaensis]
EABL5T	11	148983866	260.519	327.798	254.684		23.5716	39.0132	168.781	3.64359	1.86536	0.0925654	1	up	GO:0005634(nucleus);GO:0005774(vacuolar membrane);GO:0005886(plasma membrane);GO:0009507(chloroplast);GO:0016020(membrane)	NA	protein ALP1-like [Arachis hypogaea]
B60I9T	12	4199739	118.893	83.7126	68.7228		52.3176	47.0512	59.3745	1.70923	0.773346	0.628078	1	up	GO:0009813(flavonoid biosynthetic process);GO:0043231(intracellular membrane-bounded organelle);GO:0052696(flavonoid glucuronidation);GO:0080043(quercetin 3-O-glucosyltransferase activity);GO:0080044(quercetin 7-O-glucosyltransferase activity)	NA	hydroquinone glucosyltransferase [Arachis ipaensis]
H82QG0	12	5542486	11.7332	24.746	18.3156		5.92285	2.66398	4.21766	4.27934	2.09739	0.0337137	0.632745	up	GO:0016020(membrane);GO:0016709(oxidoreductase activity, acting on paired donors, with incorporation or reduction of molecular oxygen, NAD(P)H as one donor, and incorporation of one atom of oxygen);GO:0044550(secondary metabolite biosynthetic process)	NA	cytochrome P450 78A3 [Arachis ipaensis]
033Y78	12	8654113	27.3553	38.4017	33.1411		23.2207	21.5854	13.7103	1.69009	0.7571	0.453233	1	up	GO:0004252(serine-type endopeptidase activity);GO:0005618(cell wall)	NA	subtilisin-like protease SBT1.5 [Arachis ipaensis]
6ER5HC	12	10544461	8.53262	14.1864	15.6503		1.09573	0.564842	6.24591	4.8529	2.27885	0.112913	1	up	NA	NA	uncharacterized protein LOC112726806 [Arachis hypogaea]
078QS1	12	28050948	20.2309	61.4116	30.0097		0.048017	0.50163	0.35211	123.816	6.95206	1	1	up	GO:0000788(nuclear nucleosome);GO:0003677(DNA binding);GO:0006334(nucleosome assembly)	NA	uncharacterized protein LOC101502541 [Cicer arietinum]
W37VG6	12	72672305	16.2747	37.1184	28.7207		10.9203	10.7982	23.4383	1.81841	0.862681	0.460683	1	up	GO:0004252(serine-type endopeptidase activity);GO:0004866(endopeptidase inhibitor activity);GO:0005829(cytosol);GO:0005886(plasma membrane)	NA	subtilisin-like protease SBT3.4 isoform X1 [Arachis ipaensis]
00N95T	12	94962682	30.0608	18.0204	24.0509		16.5687	11.0651	8.08109	2.01967	1.01412	0.296436	1	up	GO:0005737(cytoplasm);GO:0016021(integral component of membrane);GO:0016567(protein ubiquitination);GO:0016740(transferase activity);GO:0046872(metal ion binding)	NA	hypothetical protein Ahy_B02g060660 [Arachis hypogaea]
U3Z2PN	12	97040754	31.6839	1.75743	13.4699		0.0001	0.0001	0.0001	156371	17.2546	6.74847e-12	2.02713e-08	up	GO:0004185(serine-type carboxypeptidase activity);GO:0016747(transferase activity, transferring acyl groups other than amino-acyl groups);GO:0019748(secondary metabolic process);GO:0051603(proteolysis involved in cellular protein catabolic process)	NA	serine carboxypeptidase-like 11 [Arachis ipaensis]
B2GHU0	12	106050167	4.84	15.5966	42.9357		2.16728	2.57676	7.51675	5.1687	2.3698	0.045948	0.756274	up	GO:0000302(response to reactive oxygen species);GO:0004322(ferroxidase activity);GO:0005506(iron ion binding);GO:0005737(cytoplasm);GO:0005739(mitochondrion);GO:0006826(iron ion transport);GO:0006879(cellular iron ion homeostasis);GO:0006880(intracellular sequestering of iron ion);GO:0008199(ferric iron binding);GO:0009409(response to cold);GO:0009507(chloroplast);GO:0009535(chloroplast thylakoid…	NA	ferritin-2, chloroplastic [Arachis ipaensis]
E54J1V	12	107751401	8.3201	33.5072	21.8443		1.2363	2.51013	3.90348	8.32319	3.05714	0.0126019	0.333635	up	GO:0006952(defense response)	NA	protein LURP-one-related 15 [Arachis ipaensis]
W4ZQ00	12	110798907	6.55431	15.454	17.0591		1.19422	1.82205	1.47408	8.7003	3.12107	0.00839078	0.246058	up	GO:0004674(protein serine/threonine kinase activity);GO:0005515(protein binding);GO:0005524(ATP binding);GO:0005634(nucleus);GO:0005886(plasma membrane);GO:0006468(protein phosphorylation);GO:0009506(plasmodesma);GO:0009755(hormone-mediated signaling pathway);GO:0010183(pollen tube guidance);GO:0016020(membrane);GO:0016021(integral component of membrane);GO:0016301(kinase activity);GO:0090406(pol…	NA	hypothetical protein Ahy_A02g006347 isoform C [Arachis hypogaea]
IQN11I	12	113589014	32.3659	21.785	18.3035		11.2521	6.90775	18.1757	1.99404	0.995691	0.401908	1	up	GO:0005515(protein binding)	NA	disease resistance protein RML1B-like [Arachis ipaensis]
KYD8GU	12	113961207	122.618	65.2171	88.6389		51.3905	57.2006	133.939	1.13996	0.188977	0.9777	1	up	GO:0004190(aspartic-type endopeptidase activity);GO:0006508(proteolysis);GO:0030163(protein catabolic process)	NA	basic 7S globulin [Arachis ipaensis]
1HS322	12	113974901	14.5752	16.3239	23.7927		1.83298	5.40921	8.65711	3.43988	1.78236	0.100076	1	up	GO:0004190(aspartic-type endopeptidase activity);GO:0006508(proteolysis);GO:0030163(protein catabolic process)	NA	basic 7S globulin-like [Arachis ipaensis]
3X0BKP	12	115664972	32.317	23.0202	23.6052		14.0702	14.9939	13.7269	1.84484	0.883492	0.364789	1	up	GO:0000325(plant-type vacuole);GO:0005524(ATP binding);GO:0005773(vacuole);GO:0005774(vacuolar membrane);GO:0005794(Golgi apparatus);GO:0005886(plasma membrane);GO:0006855(drug transmembrane transport);GO:0008517(folic acid transmembrane transporter activity);GO:0008559(xenobiotic transmembrane transporting ATPase activity);GO:0009414(response to water deprivation);GO:0009506(plasmodesma);GO:0009…	02010(ABC transporters)	ABC transporter C family member 4 [Arachis ipaensis]
72AI1G	12	116823991	49.5639	32.9412	47.1819		13.5683	16.5084	25.8003	2.32094	1.21471	0.224558	1	up	GO:0003674(molecular_function);GO:0005634(nucleus);GO:0008150(biological_process)	NA	F-box protein At1g61340 [Arachis ipaensis]
87RFWK	12	118586958	47.5839	94.9997	72.9916		16.0795	16.864	20.5662	4.02871	2.01032	0.0370041	0.673118	up	GO:0006952(defense response);GO:0009506(plasmodesma);GO:0046658(anchored component of plasma membrane)	NA	NDR1/HIN1-like protein 3 [Arachis duranensis]
SGP77C	12	119712798	34.725	57.2021	8.059		6.19067	3.80388	3.18382	7.58713	2.92355	0.00578844	0.185963	up	GO:0009536(plastid)	NA	hypothetical protein Ahy_A09g044051 [Arachis hypogaea]
I4AHF2	13	1087057	25.3851	48.1853	51.9509		16.4413	13.5767	16.3054	2.70968	1.43812	0.140097	1	up	GO:0004553(hydrolase activity, hydrolyzing O-glycosyl compounds);GO:0005576(extracellular region);GO:0005618(cell wall);GO:0010411(xyloglucan metabolic process);GO:0016762(xyloglucan:xyloglucosyl transferase activity);GO:0016798(hydrolase activity, acting on glycosyl bonds);GO:0042546(cell wall biogenesis);GO:0048046(apoplast);GO:0071555(cell wall organization)	NA	xyloglucan endotransglucosylase/hydrolase 2 [Arachis ipaensis]
CIB6XC	13	1841064	13.8606	17.265	20.5738		5.67831	3.84746	7.8136	2.98162	1.57609	0.116368	1	up	GO:0004674(protein serine/threonine kinase activity);GO:0004713(protein tyrosine kinase activity);GO:0004714(transmembrane receptor protein tyrosine kinase activity);GO:0005515(protein binding);GO:0005524(ATP binding);GO:0005886(plasma membrane);GO:0006468(protein phosphorylation);GO:0006952(defense response);GO:0007169(transmembrane receptor protein tyrosine kinase signaling pathway);GO:0010942(…	NA	leucine-rich repeat receptor-like serine/threonine/tyrosine-protein kinase SOBIR1 [Arachis ipaensis]
AF4FIK	13	3933966	40.6765	75.6555	20.8366		21.57	1.36553	13.8391	3.72998	1.89917	0.342806	1	up	GO:0004672(protein kinase activity);GO:0004707(MAP kinase activity);GO:0005515(protein binding);GO:0005524(ATP binding);GO:0005634(nucleus);GO:0005737(cytoplasm);GO:0006468(protein phosphorylation);GO:0006970(response to osmotic stress);GO:0006979(response to oxidative stress);GO:0007165(signal transduction);GO:0009409(response to cold);GO:0009555(pollen development);GO:0009611(response to woundi…	04016(MAPK signaling pathway - plant)	mitogen-activated protein kinase 3 [Arachis ipaensis]
R18LRK	13	3970700	43.7672	77.9881	85.5552		32.8364	40.8071	56.2295	1.59625	0.67469	0.553761	1	up	GO:0000302(response to reactive oxygen species);GO:0004130(cytochrome-c peroxidase activity);GO:0004601(peroxidase activity);GO:0005618(cell wall);GO:0005737(cytoplasm);GO:0005794(Golgi apparatus);GO:0005829(cytosol);GO:0005886(plasma membrane);GO:0006979(response to oxidative stress);GO:0009408(response to heat);GO:0009506(plasmodesma);GO:0009507(chloroplast);GO:0009570(chloroplast stroma);GO:00…	00053(Ascorbate and aldarate metabolism);00480(Glutathione metabolism)	L-ascorbate peroxidase, cytosolic [Arachis duranensis]
B1R1KQ	13	4766672	34.8493	34.9627	39.9528		18.8457	10.8893	1.06545	3.56374	1.83339	0.0898947	1	up	GO:0005576(extracellular region);GO:0006949(syncytium formation);GO:0009505(plant-type cell wall);GO:0009664(plant-type cell wall organization);GO:0009826(unidimensional cell growth);GO:0009828(plant-type cell wall loosening);GO:0009831(plant-type cell wall modification involved in multidimensional cell growth);GO:0016020(membrane)	NA	expansin-A6 [Arachis duranensis]
U8895U	13	4945721	22.43	17.1738	11.9153		2.61519	3.44406	12.595	2.76179	1.46561	0.188004	1	up	GO:0000209(protein polyubiquitination);GO:0043161(proteasome-mediated ubiquitin-dependent protein catabolic process);GO:0061630(ubiquitin protein ligase activity)	NA	ankyrin repeat-containing protein BDA1-like [Arachis ipaensis]
E3HYWR	13	5383889	62.2001	67.3611	74.6107		59.7856	54.1751	46.1973	1.27482	0.350289	0.792483	1	up	GO:0003746(translation elongation factor activity);GO:0005794(Golgi apparatus);GO:0005853(eukaryotic translation elongation factor 1 complex);GO:0005886(plasma membrane);GO:0006414(translational elongation)	NA	elongation factor 1-beta [Arachis ipaensis]
HGL526	13	6584940	52.9111	49.733	38.0684		4.09046	2.83694	11.8494	7.49394	2.90572	0.021482	0.47905	up	NA	NA	hypothetical protein Ahy_B03g068185 [Arachis hypogaea]
E6CSJF	13	6907714	131.85	127.699	159.664		59.418	43.4572	48.3478	2.77215	1.471	0.123853	1	up	GO:0005319(lipid transporter activity);GO:0005504(fatty acid binding);GO:0005515(protein binding);GO:0005576(extracellular region);GO:0005783(endoplasmic reticulum);GO:0006869(lipid transport);GO:0008270(zinc ion binding);GO:0008289(lipid binding);GO:0009506(plasmodesma);GO:0009627(systemic acquired resistance);GO:0009862(systemic acquired resistance, salicylic acid mediated signaling pathway);GO…	NA	hypothetical protein PHAVU_011G047400g [Phaseolus vulgaris]
0R0FR4	13	10984253	6.30156	25.1322	21.5744		1.69621	2.60059	4.9334	5.74291	2.52178	0.0205624	0.464352	up	GO:0009505(plant-type cell wall);GO:0009506(plasmodesma);GO:0016020(membrane)	NA	expansin-like A2 [Arachis ipaensis]
QJD1U8	13	13201822	20.506	22.394	21.0312		5.8563	7.00877	9.54464	2.85284	1.5124	0.12456	1	up	GO:0005524(ATP binding);GO:0005576(extracellular region);GO:0005886(plasma membrane);GO:0006468(protein phosphorylation);GO:0016301(kinase activity);GO:0016310(phosphorylation)	NA	serine/threonine-protein kinase-like protein At3g51990 [Arachis ipaensis]
CIUY22	13	13554607	21706.5	29120.4	25413.5		0.0001	0.0001	0.0001	2.54135e+08	27.921	2.21257e-08	1.38462e-05	up	NA	NA	hypothetical protein Ahy_B03g067469 isoform A [Arachis hypogaea]
KL2DR3	13	13556941	4905.91	6028.22	5461.26		4365.08	4759.51	4326.24	1.21891	0.285595	0.955794	1	up	NA	NA	hypothetical protein MTR_0754s0020, partial [Medicago truncatula]
BWKC5Z	13	19973910	22.4611	31.6983	37.8723		9.68833	10.9658	17.9631	2.38317	1.25288	0.213866	1	up	GO:0004674(protein serine/threonine kinase activity);GO:0005886(plasma membrane);GO:0006468(protein phosphorylation)	NA	G-type lectin S-receptor-like serine/threonine-protein kinase At2g19130 [Arachis ipaensis]
C9M3KU	13	20257260	7.74798	19.5739	30.6026		0.490074	5.86986	2.59924	6.46538	2.69274	0.0228834	0.50091	up	GO:0000981(RNA polymerase II transcription factor activity, sequence-specific DNA binding);GO:0001135(transcription factor activity, RNA polymerase II transcription factor recruiting);GO:0003677(DNA binding);GO:0003700(DNA binding transcription factor activity);GO:0005634(nucleus);GO:0006351(transcription, DNA-templated);GO:0006355(regulation of transcription, DNA-templated);GO:0006357(regulation…	NA	transcription factor MYB13-like [Arachis hypogaea]
T0H1CA	13	21658511	89.0834	49.6615	66.5624		29.6481	25.814	60.4074	1.77188	0.825284	0.465561	1	up	NA	NA	uncharacterized protein LOC107629885 [Arachis ipaensis]
AZW20V	13	21962059	3014.61	3472.69	3159.4		3339.77	2414.09	2448.71	1.17606	0.233959	0.899466	1	up	NA	NA	hypothetical protein Ahy_B03g066862 [Arachis hypogaea]
HGAZ7D	13	23090442	61.645	63.9683	40.3587		20.7915	21.0204	29.568	2.32519	1.21735	0.221392	1	up	GO:0003677(DNA binding);GO:0003700(DNA binding transcription factor activity);GO:0005622(intracellular);GO:0005634(nucleus);GO:0006351(transcription, DNA-templated);GO:0006355(regulation of transcription, DNA-templated);GO:0006952(defense response);GO:0009873(ethylene-activated signaling pathway);GO:0016020(membrane);GO:0019760(glucosinolate metabolic process);GO:0043565(sequence-specific DNA bin…	NA	ethylene-responsive transcription factor 9 [Arachis ipaensis]
U8DGBN	13	23536644	2901.36	3256.17	3453.51		3920.97	3259.33	3374.99	0.910543	-0.135201	0.942521	1	down	GO:0004672(protein kinase activity);GO:0004674(protein serine/threonine kinase activity);GO:0005524(ATP binding);GO:0005886(plasma membrane);GO:0006468(protein phosphorylation);GO:0007169(transmembrane receptor protein tyrosine kinase signaling pathway);GO:0016021(integral component of membrane);GO:0016301(kinase activity);GO:0016310(phosphorylation)	NA	receptor-like protein kinase HSL1 [Arachis ipaensis]
LCQ5GJ	13	27956218	7.93972	17.6078	19.5291		6.80647	2.57755	1.54425	4.12477	2.04431	0.0677537	0.911151	up	GO:0008150(biological_process);GO:0009507(chloroplast)	NA	uncharacterized protein LOC107630126 [Arachis ipaensis]
VI6I29	13	39829458	19.7637	28.607	25.0725		17.0256	9.87828	11.9731	1.88912	0.917712	0.362902	1	up	GO:0005886(plasma membrane);GO:0016301(kinase activity);GO:0016310(phosphorylation)	NA	LEAF RUST 10 DISEASE-RESISTANCE LOCUS RECEPTOR-LIKE PROTEIN KINASE-like 2.4 [Arachis ipaensis]
S7A2EF	13	43008954	5.75589	10.9641	14.391		0.604952	0.196767	0.259166	29.3256	4.87409	1.57921e-05	0.00235225	up	GO:0005576(extracellular region);GO:0005773(vacuole);GO:0005783(endoplasmic reticulum);GO:0008131(primary amine oxidase activity);GO:0009690(cytokinin metabolic process);GO:0009823(cytokinin catabolic process);GO:0016021(integral component of membrane);GO:0016614(oxidoreductase activity, acting on CH-OH group of donors);GO:0019139(cytokinin dehydrogenase activity);GO:0050660(flavin adenine dinucl…	00908(Zeatin biosynthesis)	cytokinin dehydrogenase 3-like [Arachis ipaensis]
A7W2G8	13	50423922	24.6292	13.4414	40.6092		0.83488	0.0769	5.16866	12.9398	3.69374	0.00778729	0.233373	up	GO:0004197(cysteine-type endopeptidase activity);GO:0005615(extracellular space);GO:0005764(lysosome);GO:0006955(immune response);GO:0051603(proteolysis involved in cellular protein catabolic process)	NA	thiol protease aleurain [Arachis duranensis]
KK3V44	13	101857636	15.1986	59.2119	54.7439		1.52492	0.470934	0.133055	60.667	5.92284	3.76137e-06	0.000789365	up	GO:0009737(response to abscisic acid)	04626(Plant-pathogen interaction)	probable WRKY transcription factor 41 [Arachis ipaensis]
9PT08I	13	127407919	46.9585	28.3586	45.0114		4.23713	10.9277	30.7354	2.62153	1.39041	0.217979	1	up	GO:0005507(copper ion binding);GO:0016722(oxidoreductase activity, oxidizing metal ions)	00053(Ascorbate and aldarate metabolism)	L-ascorbate oxidase isoform X1 [Arachis ipaensis]
23HYFJ	13	127511322	11.5969	17.7102	13.7986		0.0001	0.309139	0.663565	44.3108	5.46959	0.00269097	0.101167	up	GO:0004512(inositol-3-phosphate synthase activity);GO:0005737(cytoplasm);GO:0006021(inositol biosynthetic process);GO:0008654(phospholipid biosynthetic process);GO:0009793(embryo development ending in seed dormancy)	00562(Inositol phosphate metabolism)	inositol-3-phosphate synthase [Arachis duranensis]
WG39WK	13	128075453	18.9847	24.572	21.2462		9.14292	7.28158	9.12443	2.53643	1.3428	0.166283	1	up	GO:0005576(extracellular region);GO:0008150(biological_process);GO:0016874(ligase activity)	NA	uncharacterized protein LOC107631094 [Arachis ipaensis]
2UMJ73	13	129341620	25.99	28.2226	21.7556		3.71627	3.04435	6.08193	5.91535	2.56446	0.0088933	0.256507	up	GO:0002229(defense response to oomycetes);GO:0004674(protein serine/threonine kinase activity);GO:0005515(protein binding);GO:0005524(ATP binding);GO:0005886(plasma membrane);GO:0006468(protein phosphorylation);GO:0009862(systemic acquired resistance, salicylic acid mediated signaling pathway);GO:0010726(positive regulation of hydrogen peroxide metabolic process);GO:0010942(positive regulation of…	NA	L-type lectin-domain containing receptor kinase IX.1 [Arachis ipaensis]
QPL1HC	13	131223492	12.7795	33.253	27.7103		5.03887	2.86871	1.50726	7.8326	2.96949	0.00343923	0.121683	up	GO:0009701(isoflavonoid phytoalexin biosynthetic process);GO:0030746(isoflavone 4'-O-methyltransferase activity)	00943(Isoflavonoid biosynthesis)	isoflavone 4'-O-methyltransferase [Arachis ipaensis]
B6E5H4	13	131259755	20.9141	50.005	76.9126		2.38985	1.53666	1.24196	28.6026	4.83807	0.0140607	0.360477	up	GO:0009717(isoflavonoid biosynthetic process);GO:0033770(2-hydroxyisoflavanone synthase activity);GO:0043231(intracellular membrane-bounded organelle)	00943(Isoflavonoid biosynthesis)	2-hydroxyisoflavanone synthase [Arachis ipaensis]
GL41VM	13	134287957	11.5837	18.1115	17.7364		7.94139	3.58699	2.73553	3.3253	1.73348	0.079878	0.982434	up	GO:0003677(DNA binding);GO:0003700(DNA binding transcription factor activity);GO:0005634(nucleus);GO:0006351(transcription, DNA-templated);GO:0006355(regulation of transcription, DNA-templated);GO:0007275(multicellular organism development);GO:0010371(regulation of gibberellin biosynthetic process);GO:0045487(gibberellin catabolic process);GO:0046983(protein dimerization activity)	00040(Pentose and glucuronate interconversions);00053(Ascorbate and aldarate metabolism);00520(Amino sugar and nucleotide sugar metabolism)	transcription factor bHLH61 [Arachis ipaensis]
W5G5TD	13	137562276	26.1036	23.4377	25.6986		6.04396	6.3578	31.0518	1.7315	0.792026	0.546645	1	up	GO:0005737(cytoplasm);GO:0005783(endoplasmic reticulum);GO:0005789(endoplasmic reticulum membrane);GO:0006629(lipid metabolic process);GO:0016021(integral component of membrane);GO:0016491(oxidoreductase activity);GO:0030148(sphingolipid biosynthetic process);GO:0046872(metal ion binding);GO:0052631(sphingolipid delta-8 desaturase activity);GO:0055114(oxidation-reduction process);GO:0070417(cellu…	NA	delta(8)-fatty-acid desaturase 1-like [Arachis ipaensis]
RH6BR7	13	139871048	21.2468	24.4507	17.9758		8.58966	4.45603	6.27752	3.29517	1.72035	0.0817431	0.991142	up	GO:0003954(NADH dehydrogenase activity);GO:0005515(protein binding);GO:0005576(extracellular region);GO:0005886(plasma membrane);GO:0016021(integral component of membrane);GO:0051536(iron-sulfur cluster binding)	NA	hypothetical protein Ahy_B03g062333 [Arachis hypogaea]
7NI5NY	13	142675631	45.5592	54.1802	52.2468		44.0175	41.8293	33.5839	1.27259	0.347767	0.79229	1	up	GO:0004842(ubiquitin-protein transferase activity);GO:0005634(nucleus);GO:0005737(cytoplasm)	04120(Ubiquitin mediated proteolysis)	E3 ubiquitin-protein ligase UPL1-like [Arachis hypogaea]
0AN8KE	13	142988563	13.8542	81.7686	56.7652		0.734796	0.589277	0.241139	97.3593	6.60525	4.93321e-08	2.70649e-05	up	GO:0016020(membrane);GO:0016709(oxidoreductase activity, acting on paired donors, with incorporation or reduction of molecular oxygen, NAD(P)H as one donor, and incorporation of one atom of oxygen);GO:0042343(indole glucosinolate metabolic process);GO:0044550(secondary metabolite biosynthetic process);GO:0098542(defense response to other organism)	00943(Isoflavonoid biosynthesis)	isoflavone 2'-hydroxylase [Arachis ipaensis]
61D68N	13	143821771	63.8236	40.7236	60.9481		34.0577	35.6834	50.8513	1.37235	0.456652	0.726356	1	up	GO:0003674(molecular_function);GO:0008150(biological_process)	NA	uncharacterized protein At4g22758 [Arachis duranensis]
0SEA8T	13	145779639	58.6141	42.8691	34.3519		31.4828	26.8697	30.3683	1.53104	0.614511	0.581935	1	up	GO:0003677(DNA binding);GO:0003700(DNA binding transcription factor activity);GO:0005515(protein binding);GO:0005634(nucleus);GO:0006351(transcription, DNA-templated);GO:0006355(regulation of transcription, DNA-templated);GO:0006971(hypotonic response);GO:0009267(cellular response to starvation);GO:0043565(sequence-specific DNA binding);GO:0045735(nutrient reservoir activity);GO:0045893(positive …	NA	bZIP transcription factor 44-like [Arachis ipaensis]
QT0H2C	14	5727994	17.0441	35.8467	26.4854		5.13092	9.87209	3.73034	4.23716	2.0831	0.034437	0.640779	up	GO:0004066(asparagine synthase (glutamine-hydrolyzing) activity);GO:0005829(cytosol);GO:0006529(asparagine biosynthetic process);GO:0006541(glutamine metabolic process);GO:0042803(protein homodimerization activity)	NA	stem-specific protein TSJT1 isoform X1 [Arachis ipaensis]
C9S01M	14	10159087	102.218	64.978	36.2844		4.92896	44.0915	57.6405	1.90774	0.931862	0.796194	1	up	GO:0004601(peroxidase activity);GO:0005576(extracellular region);GO:0005774(vacuolar membrane);GO:0006979(response to oxidative stress);GO:0020037(heme binding);GO:0042744(hydrogen peroxide catabolic process);GO:0046872(metal ion binding);GO:0055114(oxidation-reduction process)	00940(Phenylpropanoid biosynthesis)	peroxidase A2 [Arachis ipaensis]
2WG9BE	14	11141751	28.4324	29.9239	33.1429		11.534	15.9651	13.9606	2.20694	1.14205	0.240551	1	up	GO:0003674(molecular_function);GO:0005774(vacuolar membrane);GO:0005783(endoplasmic reticulum);GO:0005794(Golgi apparatus);GO:0008150(biological_process);GO:0016020(membrane);GO:0016021(integral component of membrane)	NA	uncharacterized protein LOC107638865 [Arachis ipaensis]
A9IXWT	14	11168139	3.70214	21.294	8.68707		0.0001	0.08811	0.076552	204.435	7.6755	2.70577e-05	0.00351341	up	GO:0005618(cell wall);GO:0033609(oxalate metabolic process);GO:0046564(oxalate decarboxylase activity)	NA	putative germin-like protein 2-1 [Arachis ipaensis]
HC1E0U	14	12555149	187.429	50.6167	103.083		52.6417	11.3014	60.8039	2.73456	1.45131	0.478352	1	up	GO:0009715(chalcone biosynthetic process);GO:0016210(naringenin-chalcone synthase activity)	00941(Flavonoid biosynthesis);04712(Circadian rhythm - plant)	stilbene synthase 3-like isoform X1 [Arachis ipaensis]
9Q60JN	14	12574839	102.928	30.7794	63.6765		77.585	20.8843	7.95062	1.85476	0.891234	0.775007	1	up	GO:0009715(chalcone biosynthetic process);GO:0016210(naringenin-chalcone synthase activity)	00941(Flavonoid biosynthesis);04712(Circadian rhythm - plant)	stilbene synthase 3 [Arachis ipaensis]
A0U9FM	14	12774557	84.9464	25.8516	31.9418		19.1367	9.46342	6.9861	4.0111	2.004	0.0428633	0.728206	up	GO:0009715(chalcone biosynthetic process);GO:0016210(naringenin-chalcone synthase activity)	00941(Flavonoid biosynthesis);04712(Circadian rhythm - plant)	stilbene synthase 1-like [Arachis hypogaea]
QVKQ5Y	14	12922134	101.074	28.7045	44.8383		26.3984	51.2325	27.3936	1.66263	0.733469	0.477818	1	up	GO:0009715(chalcone biosynthetic process);GO:0016210(naringenin-chalcone synthase activity)	00941(Flavonoid biosynthesis);04712(Circadian rhythm - plant)	stilbene synthase 1-like [Arachis hypogaea]
2T7FQZ	14	12965692	89.9235	28.4252	48.1459		54.0869	37.6298	26.1054	1.4131	0.498865	0.645289	1	up	GO:0009715(chalcone biosynthetic process);GO:0016210(naringenin-chalcone synthase activity)	00941(Flavonoid biosynthesis);04712(Circadian rhythm - plant)	stilbene synthase 1-like [Arachis hypogaea]
GSLK7G	14	13196334	8.3781	54.356	35.528		0.085251	0.060908	0.269397	236.459	7.88545	1.18622e-08	8.62068e-06	up	GO:0009715(chalcone biosynthetic process);GO:0016210(naringenin-chalcone synthase activity)	00941(Flavonoid biosynthesis);04712(Circadian rhythm - plant)	chalcone synthase [Arachis ipaensis]
FB3681	14	16315100	11.7884	28.8291	25.8168		10.587	8.89871	5.55179	2.65339	1.40784	0.16832	1	up	GO:0004864(protein phosphatase inhibitor activity);GO:0005634(nucleus);GO:0005737(cytoplasm);GO:0009738(abscisic acid-activated signaling pathway);GO:0010427(abscisic acid binding);GO:0080163(regulation of protein serine/threonine phosphatase activity)	NA	class-10 pathogenesis-related protein 1 [Arachis duranensis]
TV80DA	14	30385887	5.11892	22.8225	21.1904		3.28612	4.55753	8.82002	2.94844	1.55995	0.1624	1	up	GO:0003677(DNA binding);GO:0003700(DNA binding transcription factor activity);GO:0005634(nucleus);GO:0006351(transcription, DNA-templated);GO:0006355(regulation of transcription, DNA-templated);GO:0046983(protein dimerization activity)	NA	transcription factor bHLH35-like isoform X1 [Arachis hypogaea]
K1E5VJ	14	37580692	16.5128	8.60013	27.8042		4.82673	3.01997	1.11827	5.90266	2.56137	0.0195673	0.451205	up	GO:0004553(hydrolase activity, hydrolyzing O-glycosyl compounds);GO:0030247(polysaccharide binding);GO:0046658(anchored component of plasma membrane)	00500(Starch and sucrose metabolism)	hypothetical protein Ahy_B04g070788 isoform D [Arachis hypogaea]
AC77RP	14	92665154	43.0212	73.7624	79.0414		35.3318	16.1895	13.0352	3.03339	1.60093	0.119911	1	up	NA	NA	hypothetical protein Ahy_B04g072564 [Arachis hypogaea]
1K28CT	14	119260038	21.3481	17.5469	24.4949		7.84793	8.32126	10.0218	2.4203	1.27519	0.191442	1	up	GO:0004675(transmembrane receptor protein serine/threonine kinase activity);GO:0005524(ATP binding);GO:0005886(plasma membrane);GO:0006468(protein phosphorylation);GO:0007166(cell surface receptor signaling pathway);GO:0016301(kinase activity);GO:0016310(phosphorylation)	NA	probable serine/threonine-protein kinase PBL1 [Arachis ipaensis]
59P1C9	14	130227943	32.4836	28.1878	27.1234		14.1874	14.2234	24.106	1.67175	0.741355	0.52143	1	up	GO:0005634(nucleus);GO:0008270(zinc ion binding);GO:0009741(response to brassinosteroid);GO:0010200(response to chitin);GO:0016021(integral component of membrane);GO:0016567(protein ubiquitination);GO:0043161(proteasome-mediated ubiquitin-dependent protein catabolic process);GO:0061630(ubiquitin protein ligase activity)	NA	E3 ubiquitin-protein ligase RHA1B [Arachis ipaensis]
740L49	14	130831977	29.9576	67.3433	43.1298		9.06591	10.0423	16.0661	3.99242	1.99726	0.0426211	0.726347	up	GO:0005634(nucleus);GO:0005783(endoplasmic reticulum);GO:0016021(integral component of membrane);GO:0016301(kinase activity);GO:0016310(phosphorylation);GO:0016757(transferase activity, transferring glycosyl groups)	NA	probable receptor-like protein kinase At5g24010 [Arachis hypogaea]
7P4FH0	14	131080291	28.4632	38.2253	37.5329		20.5072	15.4293	4.1872	2.5975	1.37712	0.162387	1	up	GO:0004650(polygalacturonase activity);GO:0005975(carbohydrate metabolic process)	00040(Pentose and glucuronate interconversions)	probable polygalacturonase [Arachis ipaensis]
7SV8ZX	14	137523256	18.4037	74.7475	67.9503		6.50823	5.81836	14.053	6.10706	2.61048	0.0130301	0.342035	up	GO:0003333(amino acid transmembrane transport);GO:0015171(amino acid transmembrane transporter activity)	NA	vacuolar amino acid transporter 1 isoform X2 [Arachis ipaensis]
783Z8G	14	140349643	14.5023	26.567	32.9902		4.86608	1.92201	6.14952	5.72436	2.51711	0.0199616	0.456096	up	NA	NA	uncharacterized protein LOC112744724 [Arachis hypogaea]
XC3ZVB	14	142075364	29.6265	14.063	19.3906		3.87573	3.30214	15.3636	2.7984	1.4846	0.193495	1	up	NA	03040(Spliceosome);04141(Protein processing in endoplasmic reticulum);04144(Endocytosis)	uncharacterized protein LOC110280379 isoform X1 [Arachis duranensis]
K0BPHG	15	177176	129.776	177.608	149.582		78.9691	97.9199	205.752	1.19424	0.256095	0.929529	1	up	GO:0003735(structural constituent of ribosome);GO:0006412(translation)	NA	mitochondrial uncoupling protein 5 [Arachis duranensis]
0RH9QK	15	915653	88.0949	133.13	120.747		18.7001	14.5351	29.6979	5.43388	2.44198	0.0106138	0.294918	up	GO:0003677(DNA binding);GO:0003700(DNA binding transcription factor activity);GO:0005515(protein binding);GO:0005634(nucleus);GO:0006351(transcription, DNA-templated);GO:0009269(response to desiccation);GO:0009611(response to wounding);GO:0009737(response to abscisic acid);GO:0009738(abscisic acid-activated signaling pathway);GO:0009753(response to jasmonic acid);GO:0009867(jasmonic acid mediated…	04016(MAPK signaling pathway - plant);04075(Plant hormone signal transduction)	transcription factor MYC4 [Arachis duranensis]
UD965C	15	3236964	29.1443	26.9512	23.4534		16.4932	15.215	14.0029	1.74026	0.799299	0.427487	1	up	GO:0004672(protein kinase activity);GO:0004674(protein serine/threonine kinase activity);GO:0005524(ATP binding);GO:0005886(plasma membrane);GO:0006468(protein phosphorylation);GO:0016021(integral component of membrane);GO:0016301(kinase activity);GO:0030246(carbohydrate binding)	NA	probable L-type lectin-domain containing receptor kinase S.5 [Arachis hypogaea]
3PSU39	15	4110282	74.0067	4.56447	60.4873		45.3102	38.8414	1.02196	1.63265	0.707214	0.589092	1	up	GO:0003333(amino acid transmembrane transport);GO:0015171(amino acid transmembrane transporter activity)	NA	lysine histidine transporter-like 8 [Arachis hypogaea]
4XS3FZ	15	4961993	34.8782	27.3568	29.4387		11.675	14.4645	30.4003	1.6214	0.697242	0.560285	1	up	GO:0003677(DNA binding);GO:0003700(DNA binding transcription factor activity);GO:0005634(nucleus);GO:0005643(nuclear pore);GO:0006351(transcription, DNA-templated);GO:0006355(regulation of transcription, DNA-templated);GO:0006952(defense response);GO:0009873(ethylene-activated signaling pathway);GO:0010087(phloem or xylem histogenesis);GO:0010200(response to chitin);GO:0045893(positive regulation…	NA	hypothetical protein Ahy_Scaffold1g107085 [Arachis hypogaea]
X6RF7Y	15	5219635	183.511	169.564	180.715		116.435	104.477	194.154	1.28604	0.362932	0.810295	1	up	GO:0003714(transcription corepressor activity);GO:0005634(nucleus);GO:0009611(response to wounding);GO:0031347(regulation of defense response);GO:1903507(negative regulation of nucleic acid-templated transcription);GO:2000022(regulation of jasmonic acid mediated signaling pathway)	04075(Plant hormone signal transduction)	protein TIFY 10b [Arachis duranensis]
QE9DNI	15	6841804	64.9984	68.2271	52.063		50.5129	57.1869	46.0777	1.20491	0.268929	0.870183	1	up	GO:0002181(cytoplasmic translation);GO:0003735(structural constituent of ribosome);GO:0022625(cytosolic large ribosomal subunit);GO:0042273(ribosomal large subunit biogenesis)	03010(Ribosome)	60S ribosomal protein L26-1 [Arachis ipaensis]
IKG909	15	9889326	4.67613	18.6095	17.9208		0.239928	0.539964	0.261835	39.5559	5.30582	5.63819e-06	0.00108565	up	GO:0016020(membrane);GO:0016709(oxidoreductase activity, acting on paired donors, with incorporation or reduction of molecular oxygen, NAD(P)H as one donor, and incorporation of one atom of oxygen);GO:0044550(secondary metabolite biosynthetic process)	NA	cytochrome P450 71D8-like [Arachis ipaensis]
A1R83D	15	11464738	13.6023	49.335	26.5987		5.63264	7.86554	11.1714	3.62941	1.85973	0.0687605	0.916905	up	GO:0005737(cytoplasm);GO:0016651(oxidoreductase activity, acting on NAD(P)H);GO:0055114(oxidation-reduction process)	NA	isoflavone reductase-like protein [Arachis ipaensis]
K51NN9	15	15615735	39.4509	35.8817	26.1477		18.8659	20.4313	27.9821	1.50834	0.592966	0.612778	1	up	GO:0005515(protein binding)	NA	protein P21 [Arachis ipaensis]
U6WHGD	15	19695131	73.5382	42.7751	53.0167		32.9491	27.356	27.2109	1.93485	0.952219	0.341723	1	up	GO:0006474(N-terminal protein amino acid acetylation);GO:0008080(N-acetyltransferase activity)	NA	uncharacterized protein LOC112749854 [Arachis hypogaea]
X310DQ	15	26454467	17.4903	16.8823	21.3098		3.96718	9.48767	8.96627	2.48348	1.31236	0.186372	1	up	GO:0005886(plasma membrane);GO:0015079(potassium ion transmembrane transporter activity)	NA	potassium transporter 6-like [Arachis hypogaea]
KP8KK1	15	57510524	41.6486	76.6591	64.2728		41.2188	39.0393	39.1173	1.52947	0.613029	0.577267	1	up	GO:0005634(nucleus)	NA	uncharacterized protein LOC107643669 isoform X1 [Arachis ipaensis]
72Q128	15	59403428	25.8237	28.2858	0.094425		0.13491	0.089387	7.17068	7.32983	2.87378	0.119556	1	up	GO:0003677(DNA binding);GO:0003700(DNA binding transcription factor activity);GO:0005634(nucleus);GO:0006351(transcription, DNA-templated);GO:0006355(regulation of transcription, DNA-templated);GO:0007275(multicellular organism development);GO:0009793(embryo development ending in seed dormancy);GO:0009825(multidimensional cell growth);GO:0009835(fruit ripening);GO:0009908(flower development);GO:0…	NA	NAC transcription factor 29 isoform X1 [Arachis ipaensis]
L6QVD1	15	70096490	25.843	25.0302	29.2402		10.0481	10.5764	17.7878	2.08562	1.06048	0.304147	1	up	GO:0000170(sphingosine hydroxylase activity);GO:0003824(catalytic activity);GO:0005506(iron ion binding);GO:0005783(endoplasmic reticulum);GO:0005789(endoplasmic reticulum membrane);GO:0005794(Golgi apparatus);GO:0009640(photomorphogenesis);GO:0016021(integral component of membrane);GO:0042284(sphingolipid delta-4 desaturase activity);GO:0046520(sphingoid biosynthetic process);GO:0055114(oxidatio…	00600(Sphingolipid metabolism)	sphinganine C4-monooxygenase 1 [Arachis ipaensis]
WNMX7W	15	108085750	6.60459	32.6997	25.3217		8.24756	1.99089	8.93481	3.37064	1.75302	0.116513	1	up	GO:0005737(cytoplasm);GO:0009733(response to auxin);GO:0016874(ligase activity)	04075(Plant hormone signal transduction)	probable indole-3-acetic acid-amido synthetase GH3.1 [Arachis ipaensis]
X5NWFC	15	113627770	24.3238	25.778	33.3095		0.527519	0.48565	1.71474	30.577	4.93438	1.03926e-05	0.00173753	up	GO:0003674(molecular_function);GO:0005575(cellular_component);GO:0008150(biological_process)	00564(Glycerophospholipid metabolism);00565(Ether lipid metabolism);00440(Phosphonate and phosphinate metabolism)	uncharacterized protein LOC107643774 [Arachis ipaensis]
5BI7K5	15	129477233	89.8938	97.5217	93.3352		80.2462	61.2407	65.3864	1.35711	0.440543	0.714791	1	up	GO:0003674(molecular_function);GO:0005739(mitochondrion);GO:0005777(peroxisome);GO:0010150(leaf senescence);GO:0016021(integral component of membrane)	NA	uncharacterized protein LOC107643925 isoform X2 [Arachis ipaensis]
29029X	15	147762694	17.2436	15.3529	14.6716		1.61442	2.59431	4.89807	5.19042	2.37585	0.0246165	0.524424	up	GO:0005886(plasma membrane);GO:0008150(biological_process);GO:0031225(anchored component of membrane)	NA	hypothetical protein Ahy_B05g074885 [Arachis hypogaea]
LIRE4J	15	156563596	83.8816	65.3696	81.3951		97.6661	54.0561	11.0832	1.4167	0.502533	0.655094	1	up	GO:0003674(molecular_function);GO:0005774(vacuolar membrane);GO:0008150(biological_process);GO:0031225(anchored component of membrane)	NA	embryo-specific protein ATS3B-like [Arachis hypogaea]
WA13PC	15	158186145	62.346	75.7038	75.3044		66.1067	55.2204	33.6086	1.37705	0.46158	0.682993	1	up	GO:0003924(GTPase activity);GO:0005200(structural constituent of cytoskeleton);GO:0005515(protein binding);GO:0005525(GTP binding);GO:0005737(cytoplasm);GO:0005794(Golgi apparatus);GO:0005874(microtubule);GO:0007017(microtubule-based process);GO:0009651(response to salt stress);GO:0016020(membrane);GO:0045298(tubulin complex)	04145(Phagosome)	tubulin beta-1 chain [Arachis ipaensis]
8Q6EW7	15	159584913	21.0768	22.6829	12.5803		2.7061	16.8874	4.07319	2.38057	1.25131	0.229493	1	up	GO:0000977(RNA polymerase II regulatory region sequence-specific DNA binding);GO:0005794(Golgi apparatus);GO:0005886(plasma membrane);GO:0009833(plant-type primary cell wall biogenesis);GO:0016021(integral component of membrane);GO:0016757(transferase activity, transferring glycosyl groups);GO:0016759(cellulose synthase activity);GO:0016760(cellulose synthase (UDP-forming) activity);GO:0030244(ce…	00196(Photosynthesis - antenna proteins)	cellulose synthase A catalytic subunit 2 [UDP-forming] [Arachis ipaensis]
76ZR72	15	160581125	15.4534	18.7726	30.2722		6.42701	4.71604	20.1972	2.058	1.04124	0.38131	1	up	GO:0005576(extracellular region);GO:0005737(cytoplasm);GO:0005829(cytosol);GO:0009055(electron transfer activity);GO:0009505(plant-type cell wall);GO:0009753(response to jasmonic acid);GO:0016614(oxidoreductase activity, acting on CH-OH group of donors);GO:0050660(flavin adenine dinucleotide binding);GO:0055114(oxidation-reduction process)	00052(Galactose metabolism);00500(Starch and sucrose metabolism)	berberine bridge enzyme-like 22 [Arachis hypogaea]
36QZ6D	15	160587280	49.2606	55.1635	65.2688		6.44139	7.43558	29.164	3.94259	1.97915	0.0654584	0.894975	up	GO:0005576(extracellular region);GO:0005737(cytoplasm);GO:0005829(cytosol);GO:0009055(electron transfer activity);GO:0009505(plant-type cell wall);GO:0009753(response to jasmonic acid);GO:0016614(oxidoreductase activity, acting on CH-OH group of donors);GO:0050660(flavin adenine dinucleotide binding);GO:0055114(oxidation-reduction process)	00052(Galactose metabolism);00500(Starch and sucrose metabolism)	berberine bridge enzyme-like 22 [Arachis ipaensis]
1HBP31	16	518147	35.7967	43.3558	40.9114		31.3421	29.3366	16.8037	1.54957	0.631865	0.541382	1	up	GO:0003924(GTPase activity);GO:0005198(structural molecule activity);GO:0005200(structural constituent of cytoskeleton);GO:0005525(GTP binding);GO:0005737(cytoplasm);GO:0005773(vacuole);GO:0005874(microtubule);GO:0007017(microtubule-based process);GO:0009416(response to light stimulus);GO:0009826(unidimensional cell growth)	04145(Phagosome)	tubulin beta chain [Arachis ipaensis]
AT5SE4	16	1095353	597.749	790	479.392		128.536	170.279	162.684	4.04582	2.01643	0.0655287	0.895298	up	NA	NA	hypothetical protein Ahy_B06g079866 isoform B [Arachis hypogaea]
GIJ59W	16	1264244	22.3093	15.3113	21.9846		3.32859	3.50782	7.37829	4.19321	2.06805	0.09633	1	up	GO:0003677(DNA binding);GO:0003700(DNA binding transcription factor activity);GO:0005622(intracellular);GO:0005634(nucleus);GO:0006351(transcription, DNA-templated);GO:0006355(regulation of transcription, DNA-templated);GO:0009873(ethylene-activated signaling pathway);GO:0010200(response to chitin)	NA	ethylene-responsive transcription factor ERF098 [Arachis ipaensis]
5QD0EV	16	6261535	32.434	19.5594	28.5873		12.8568	11.6642	22.3448	1.71939	0.781899	0.473919	1	up	GO:0004674(protein serine/threonine kinase activity);GO:0005886(plasma membrane)	NA	hypothetical protein Ahy_B06g080093 [Arachis hypogaea]
U3CTV6	16	6400674	7.75333	29.5229	26.4617		3.13315	1.25282	0.704069	12.5221	3.6464	0.00312278	0.113012	up	GO:0009699(phenylpropanoid biosynthetic process);GO:0042349(guiding stereospecific synthesis activity)	00970(Aminoacyl-tRNA biosynthesis)	dirigent protein 1 [Arachis ipaensis]
ASC2XS	16	10875685	12.1316	22.9999	18.1272		5.97692	7.42454	9.78241	2.29723	1.19989	0.364393	1	up	GO:0005737(cytoplasm);GO:0009055(electron transfer activity);GO:0015035(protein disulfide oxidoreductase activity);GO:0045454(cell redox homeostasis);GO:0046872(metal ion binding);GO:0051537(2 iron, 2 sulfur cluster binding)	NA	hypothetical protein Ahy_A06g026995 [Arachis hypogaea]
KI1FZN	16	11990222	20.8694	23.5283	19.7467		0.170986	5.85681	0.155837	10.3733	3.3748	0.407318	1	up	GO:0005829(cytosol);GO:0006886(intracellular protein transport);GO:0006888(ER to Golgi vesicle-mediated transport);GO:0008270(zinc ion binding);GO:0030127(COPII vesicle coat)	NA	hypothetical protein Ahy_B06g080584 isoform J [Arachis hypogaea]
1G1J9V	16	16687745	31.0386	35.3154	51.7303		20.0888	21.3049	15.7352	2.06698	1.04752	0.307007	1	up	GO:0003674(molecular_function);GO:0005634(nucleus)	NA	dormancy-associated protein homolog 3 isoform X2 [Arachis duranensis]
93JA26	16	19166115	11.1235	29.6338	14.8901		5.45333	5.38436	9.84518	2.69051	1.42788	0.178873	1	up	GO:0004033(aldo-keto reductase (NADP) activity);GO:0005737(cytoplasm);GO:0005886(plasma membrane);GO:0009941(chloroplast envelope);GO:0016491(oxidoreductase activity);GO:0055114(oxidation-reduction process)	00750(Vitamin B6 metabolism);03008(Ribosome biogenesis in eukaryotes)	probable aldo-keto reductase 1 [Arachis ipaensis]
SLX3W6	16	21474126	20.3888	23.8388	15.7585		9.77256	7.07809	9.23922	2.29921	1.20114	0.22975	1	up	GO:0005618(cell wall);GO:0033609(oxalate metabolic process);GO:0046564(oxalate decarboxylase activity)	NA	germin-like protein subfamily 1 member 7 isoform X1 [Arachis ipaensis]
S6TVHJ	16	25556987	11.0363	16.3507	18.0211		1.47404	1.8581	5.0837	5.39555	2.43177	0.0201147	0.45814	up	GO:0016165(linoleate 13S-lipoxygenase activity)	00591(Linoleic acid metabolism);00592(alpha-Linolenic acid metabolism)	linoleate 13S-lipoxygenase 3-1, chloroplastic-like [Arachis ipaensis]
FC0UQU	16	38964151	33.9007	35.8771	34.9696		13.8778	0.97566	5.88897	5.04991	2.33626	0.166372	1	up	GO:0003677(DNA binding);GO:0005634(nucleus);GO:0006351(transcription, DNA-templated);GO:0006355(regulation of transcription, DNA-templated)	NA	DNA-binding protein S1FA [Arachis duranensis]
PA5VTH	16	57089723	20.1813	25.0401	32.4871		12.0471	11.3599	14.7083	2.03877	1.0277	0.3135	1	up	GO:0000326(protein storage vacuole);GO:0005737(cytoplasm);GO:0005773(vacuole);GO:0005774(vacuolar membrane);GO:0005887(integral component of plasma membrane);GO:0006810(transport);GO:0006833(water transport);GO:0009705(plant-type vacuole membrane);GO:0009740(gibberellic acid mediated signaling pathway);GO:0009941(chloroplast envelope);GO:0015204(urea transmembrane transporter activity);GO:0015250…	NA	probable aquaporin TIP-type [Arachis hypogaea]
009NTH	16	76911446	32.7458	29.1531	36.5292		34.7654	22.944	28.6769	1.13939	0.188268	0.680134	1	up	NA	NA	hypothetical chloroplast RF21 (chloroplast) [Arachis hypogaea]
LMZT46	16	89049902	26.1333	26.6313	40.6904		22.2273	17.0107	21.7036	1.53352	0.616844	0.582386	1	up	GO:0004332(fructose-bisphosphate aldolase activity);GO:0005507(copper ion binding);GO:0005515(protein binding);GO:0005618(cell wall);GO:0005730(nucleolus);GO:0005737(cytoplasm);GO:0005739(mitochondrion);GO:0005740(mitochondrial envelope);GO:0005741(mitochondrial outer membrane);GO:0005774(vacuolar membrane);GO:0005794(Golgi apparatus);GO:0005829(cytosol);GO:0005886(plasma membrane);GO:0006094(glu…	00010(Glycolysis / Gluconeogenesis);00030(Pentose phosphate pathway);00051(Fructose and mannose metabolism);00710(Carbon fixation in photosynthetic organisms)	fructose-bisphosphate aldolase 8, cytosolic [Arachis ipaensis]
B0SKQG	16	105730151	86.275	101.36	85.434		12.3994	13.4472	23.0893	5.58015	2.4803	0.141941	1	up	GO:0006952(defense response);GO:0009506(plasmodesma);GO:0046658(anchored component of plasma membrane)	00280(Valine, leucine and isoleucine degradation)	NDR1/HIN1-like protein 3 [Arachis ipaensis]
PZS5LY	16	107462834	184.179	201.143	190.975		66.627	162.6	157.753	1.48921	0.574551	0.621422	1	up	GO:0005739(mitochondrion)	00190(Oxidative phosphorylation)	hypothetical protein Ahy_B06g083543 [Arachis hypogaea]
Q9SRUI	16	122999527	7.21678	16.0092	9.90019		0.198487	0.775753	0.17959	28.7098	4.84347	0.000716563	0.0388526	up	GO:0046658(anchored component of plasma membrane)	NA	mavicyanin-like [Arachis ipaensis]
S9X4NH	16	124248810	21.218	33.8946	28.4108		9.05953	12.1293	16.87	2.19459	1.13395	0.263046	1	up	GO:0005345(purine nucleobase transmembrane transporter activity);GO:0005737(cytoplasm);GO:0006863(purine nucleobase transport);GO:0009624(response to nematode);GO:0016020(membrane);GO:0016021(integral component of membrane)	NA	purine permease 21-like isoform X1 [Arachis hypogaea]
R7ZBMQ	16	124870669	8.07613	15.3547	24.9446		2.79563	3.18545	3.41305	5.14953	2.36444	0.0777088	0.971387	up	GO:0009809(lignin biosynthetic process);GO:0016020(membrane);GO:0016709(oxidoreductase activity, acting on paired donors, with incorporation or reduction of molecular oxygen, NAD(P)H as one donor, and incorporation of one atom of oxygen)	00940(Phenylpropanoid biosynthesis)	hypothetical protein Ahy_B06g084251 [Arachis hypogaea]
YI114N	16	125481694	19.9964	24.4121	24.5286		8.4577	8.62693	19.9951	1.85915	0.894646	0.440139	1	up	GO:0009507(chloroplast);GO:0016491(oxidoreductase activity);GO:0055114(oxidation-reduction process)	00061(Fatty acid biosynthesis);01040(Biosynthesis of unsaturated fatty acids);00780(Biotin metabolism);00333(Prodigiosin biosyntheses)	NADPH-dependent aldehyde reductase-like protein, chloroplastic [Arachis ipaensis]
A8EX91	16	136986974	15.401	18.3574	19.4456		1.12362	1.89364	1.51416	11.7412	3.5535	0.000243916	0.0168972	up	GO:0003700(DNA binding transcription factor activity);GO:0005515(protein binding);GO:0005634(nucleus);GO:0006351(transcription, DNA-templated);GO:0006355(regulation of transcription, DNA-templated);GO:0006970(response to osmotic stress);GO:0009408(response to heat);GO:0009409(response to cold);GO:0009414(response to water deprivation);GO:0009651(response to salt stress);GO:0010120(camalexin biosy…	04016(MAPK signaling pathway - plant);04626(Plant-pathogen interaction)	probable WRKY transcription factor 33 [Arachis ipaensis]
H8Q38Y	16	147387136	21.2309	14.2581	15.6926		0.004135	3.16476	8.60188	4.3482	2.12042	0.166062	1	up	GO:0003674(molecular_function);GO:0005634(nucleus);GO:0008150(biological_process)	NA	uncharacterized protein LOC107647642 [Arachis ipaensis]
PUDN4D	16	147469931	41.2144	15.3722	26.3472		14.1106	14.3689	14.1806	1.94406	0.959073	0.339837	1	up	GO:0009715(chalcone biosynthetic process);GO:0016210(naringenin-chalcone synthase activity)	00941(Flavonoid biosynthesis);04712(Circadian rhythm - plant)	stilbene synthase 3-like [Arachis hypogaea]
3WH5A3	16	147473252	99.4866	73.9378	60.1486		45.6324	40.8188	36.3877	1.90146	0.927106	0.540991	1	up	GO:0009715(chalcone biosynthetic process);GO:0016210(naringenin-chalcone synthase activity)	00941(Flavonoid biosynthesis);04712(Circadian rhythm - plant)	stilbene synthase 3-like isoform X1 [Arachis ipaensis]
W9U8CY	16	150154935	26.6707	17.814	32.0165		11.8788	6.96219	11.6485	2.5091	1.32717	0.171093	1	up	GO:0004375(glycine dehydrogenase (decarboxylating) activity);GO:0005739(mitochondrion);GO:0005829(cytosol);GO:0005960(glycine cleavage complex);GO:0016594(glycine binding);GO:0019464(glycine decarboxylation via glycine cleavage system)	00630(Glyoxylate and dicarboxylate metabolism);00260(Glycine, serine and threonine metabolism)	glycine dehydrogenase (decarboxylating), mitochondrial isoform X1 [Arachis ipaensis]
VH7VLJ	16	152281551	56.8249	39.0863	44.9344		38.6319	12.4256	24.7811	1.85718	0.89311	0.384754	1	up	GO:0004067(asparaginase activity);GO:0005737(cytoplasm);GO:0006508(proteolysis);GO:0006516(glycoprotein catabolic process);GO:0008798(beta-aspartyl-peptidase activity)	NA	probable isoaspartyl peptidase/L-asparaginase 2 [Arachis ipaensis]
6480K7	16	152389609	130.349	89.2489	91.642		104.905	81.3483	86.6767	1.14036	0.189493	0.937484	1	up	GO:0004197(cysteine-type endopeptidase activity);GO:0005615(extracellular space);GO:0005764(lysosome);GO:0051603(proteolysis involved in cellular protein catabolic process)	04145(Phagosome)	low-temperature-induced cysteine proteinase-like [Arachis hypogaea]
I97S71	17	1154328	53.033	66.7645	72.8635		19.262	22.9449	34.489	2.51201	1.32884	0.176706	1	up	GO:0009813(flavonoid biosynthetic process);GO:0043231(intracellular membrane-bounded organelle);GO:0052696(flavonoid glucuronidation);GO:0080043(quercetin 3-O-glucosyltransferase activity);GO:0080044(quercetin 7-O-glucosyltransferase activity)	NA	anthocyanidin 3-O-glucosyltransferase 2-like [Arachis hypogaea]
0BML12	17	1454992	5.41007	42.0602	35.0966		0.051473	0.069889	0.308221	192.202	7.58648	1.56735e-07	6.79048e-05	up	GO:0008106(alcohol dehydrogenase (NADP+) activity);GO:0009507(chloroplast);GO:0016491(oxidoreductase activity);GO:0055114(oxidation-reduction process)	00941(Flavonoid biosynthesis)	NAD(P)H-dependent 6'-deoxychalcone synthase [Arachis ipaensis]
H890L5	17	1942822	59.819	85.0496	93.6525		64.5236	71.4489	47.188	1.30225	0.381008	0.765361	1	up	GO:0005515(protein binding);GO:0005524(ATP binding);GO:0005730(nucleolus);GO:0005737(cytoplasm);GO:0005794(Golgi apparatus);GO:0005829(cytosol);GO:0005886(plasma membrane);GO:0006457(protein folding);GO:0009408(response to heat);GO:0016020(membrane);GO:0045087(innate immune response);GO:0051082(unfolded protein binding);GO:0051131(chaperone-mediated protein complex assembly);GO:0071277(cellular r…	04141(Protein processing in endoplasmic reticulum);04626(Plant-pathogen interaction)	heat shock cognate protein 80 [Arachis hypogaea]
9LNM8S	17	2861319	25.476	48.9009	35.5539		0.842062	4.41476	7.76944	8.43917	3.0771	0.00642169	0.201424	up	GO:0003700(DNA binding transcription factor activity);GO:0005634(nucleus);GO:0006355(regulation of transcription, DNA-templated);GO:0043565(sequence-specific DNA binding)	04075(Plant hormone signal transduction)	scarecrow-like protein 21 isoform X1 [Arachis ipaensis]
GD47LP	17	5035484	26.3255	23.4731	25.1941		6.02794	5.80073	15.6431	2.72981	1.4488	0.164062	1	up	GO:0004190(aspartic-type endopeptidase activity);GO:0006508(proteolysis);GO:0030163(protein catabolic process)	NA	hypothetical protein Ahy_B07g088535 [Arachis hypogaea]
9SET9D	17	5663651	99.8848	74.8337	82.3381		22.1875	15.8704	36.2394	3.45984	1.79071	0.0675531	0.909813	up	GO:0003674(molecular_function);GO:0005739(mitochondrion);GO:0008150(biological_process)	NA	uncharacterized protein LOC107609849 [Arachis ipaensis]
LI5GRW	17	31699224	58.1766	73.4343	82.2445		56.8427	52.355	53.2589	1.31638	0.396581	0.759594	1	up	GO:0004332(fructose-bisphosphate aldolase activity);GO:0005507(copper ion binding);GO:0005515(protein binding);GO:0005634(nucleus);GO:0005737(cytoplasm);GO:0005739(mitochondrion);GO:0005829(cytosol);GO:0005886(plasma membrane);GO:0006094(gluconeogenesis);GO:0006096(glycolytic process);GO:0006098(pentose-phosphate shunt);GO:0009506(plasmodesma);GO:0009651(response to salt stress);GO:0009735(respon…	00010(Glycolysis / Gluconeogenesis);00030(Pentose phosphate pathway);00051(Fructose and mannose metabolism);00710(Carbon fixation in photosynthetic organisms)	fructose-bisphosphate aldolase, cytoplasmic isozyme [Arachis ipaensis]
RHZ4EV	17	45093262	31.5469	11.7462	13.7927		4.17157	2.30509	13.2183	2.8985	1.53531	0.282829	1	up	NA	NA	hypothetical protein Ahy_B07g086325 [Arachis hypogaea]
D91UJQ	17	110925572	111.122	151.423	114.584		32.8751	3.51507	5.28831	9.04854	3.17768	0.669215	1	up	GO:0005515(protein binding)	NA	hypothetical protein PHAVU_001G253800g [Phaseolus vulgaris]
FS85WP	17	118454382	21.1361	23.9627	21.7782		12.0697	11.1664	10.7963	1.96509	0.974599	0.331027	1	up	GO:0004252(serine-type endopeptidase activity);GO:0006465(signal peptide processing);GO:0006627(protein processing involved in protein targeting to mitochondrion);GO:0009535(chloroplast thylakoid membrane);GO:0010027(thylakoid membrane organization);GO:0033108(mitochondrial respiratory chain complex assembly);GO:0042720(mitochondrial inner membrane peptidase complex)	03060(Protein export)	thylakoidal processing peptidase 1, chloroplastic-like [Arachis hypogaea]
AT5BZQ	17	127473205	28.3184	50.3003	44.0569		10.8526	14.6368	27.1325	2.33127	1.22111	0.240104	1	up	GO:0005886(plasma membrane);GO:0015171(amino acid transmembrane transporter activity);GO:0032973(amino acid export across plasma membrane);GO:0043090(amino acid import);GO:0080144(amino acid homeostasis)	NA	WAT1-related protein At4g08300 [Arachis ipaensis]
F13FNW	17	129489410	16.8233	16.2095	12.7089		6.88394	1.9567	2.28323	4.11202	2.03985	0.0406425	0.707244	up	GO:0005351(carbohydrate:proton symporter activity);GO:0005355(glucose transmembrane transporter activity);GO:0005887(integral component of plasma membrane);GO:0046323(glucose import)	NA	sugar transport protein 5 [Arachis ipaensis]
X5MG7Q	17	129951626	37.0008	55.0687	84.4297		3.60974	3.47563	10.3617	10.1162	3.3386	0.00172729	0.0732256	up	GO:0003674(molecular_function);GO:0005576(extracellular region);GO:0005615(extracellular space);GO:0005618(cell wall);GO:0005794(Golgi apparatus);GO:0005829(cytosol);GO:0009505(plant-type cell wall);GO:0009741(response to brassinosteroid);GO:0048046(apoplast)	NA	protein EXORDIUM [Arachis ipaensis]
TP4UKQ	17	134236302	13.5757	19.0745	15.8033		2.47316	2.35684	6.84071	4.15171	2.05371	0.0813796	0.990207	up	GO:0005739(mitochondrion);GO:0016021(integral component of membrane)	NA	uncharacterized protein LOC107606359 [Arachis ipaensis]
PF9IHL	18	1423107	52.2834	69.2698	66.2503		36.5874	31.6286	34.002	1.83729	0.877576	0.375387	1	up	GO:0005886(plasma membrane);GO:0016021(integral component of membrane);GO:0042626(ATPase activity, coupled to transmembrane movement of substances)	02010(ABC transporters)	ABC transporter G family member 36-like isoform X2 [Arachis hypogaea]
T13EMM	18	2553817	35.7792	42.7031	50.0906		30.4648	17.5762	11.8671	2.14617	1.10176	0.272197	1	up	GO:0005509(calcium ion binding)	04626(Plant-pathogen interaction)	calmodulin-like protein 3 [Arachis duranensis]
V9BYJB	18	3354038	46.8786	54.8863	57.3291		44.6096	36.3483	29.4783	1.4406	0.526665	0.632818	1	up	GO:0004807(triose-phosphate isomerase activity);GO:0005829(cytosol);GO:0006094(gluconeogenesis);GO:0006096(glycolytic process);GO:0019563(glycerol catabolic process);GO:0046166(glyceraldehyde-3-phosphate biosynthetic process)	00010(Glycolysis / Gluconeogenesis);00051(Fructose and mannose metabolism);00562(Inositol phosphate metabolism);00710(Carbon fixation in photosynthetic organisms)	triosephosphate isomerase, cytosolic [Arachis ipaensis]
W31NC6	18	4380969	16.4239	35.8657	53.2553		0.092829	21.4139	17.6267	2.69705	1.43138	0.318219	1	up	GO:0005773(vacuole);GO:0005887(integral component of plasma membrane);GO:0009506(plasmodesma);GO:0009992(cellular water homeostasis);GO:0015250(water channel activity);GO:0015254(glycerol channel activity);GO:0034220(ion transmembrane transport)	NA	aquaporin PIP2-7 [Arachis ipaensis]
Z36GDV	18	5778704	178.899	95.861	113.06		50.1801	35.6023	62.2522	2.6198	1.38945	0.148895	1	up	GO:0004664(prephenate dehydratase activity);GO:0005737(cytoplasm);GO:0005829(cytosol);GO:0006571(tyrosine biosynthetic process);GO:0009094(L-phenylalanine biosynthetic process);GO:0009507(chloroplast);GO:0009570(chloroplast stroma);GO:0010244(response to low fluence blue light stimulus by blue low-fluence system);GO:0047769(arogenate dehydratase activity);GO:0080167(response to karrikin)	00400(Phenylalanine, tyrosine and tryptophan biosynthesis)	arogenate dehydratase 3, chloroplastic [Arachis ipaensis]
1HQW99	18	6436318	11.3577	28.8326	14.5409		0.078218	0.131219	0.0001	261.201	8.02901	2.23176e-06	0.000523736	up	GO:0005618(cell wall);GO:0033609(oxalate metabolic process);GO:0046564(oxalate decarboxylase activity)	NA	hypothetical protein Ahy_B08g093885 [Arachis hypogaea]
VG9JMI	18	6441822	8.06672	18.7312	7.31518		0.0001	0.049959	0.049758	341.757	8.41683	5.14259e-06	0.00101184	up	GO:0005618(cell wall);GO:0033609(oxalate metabolic process);GO:0046564(oxalate decarboxylase activity)	NA	hypothetical protein Ahy_B08g093883 [Arachis hypogaea]
45DTJR	18	6601631	82.7748	60.0413	56.8798		18.552	22.3673	58.1969	2.01477	1.01061	0.357081	1	up	GO:0003674(molecular_function);GO:0008150(biological_process)	NA	F-box protein At2g27310 [Arachis ipaensis]
5E2E13	18	6681132	303.151	333.383	240.622		39.5819	43.8652	97.17	4.85644	2.2799	0.0193655	0.448793	up	GO:0000175(3'-5'-exoribonuclease activity);GO:0000288(nuclear-transcribed mRNA catabolic process, deadenylation-dependent decay);GO:0030014(CCR4-NOT complex)	03018(RNA degradation)	probable CCR4-associated factor 1 homolog 9 [Arachis ipaensis]
I4ZC3D	18	9492981	248.974	289.323	162.142		58.0061	74.4194	68.4214	3.48743	1.80216	0.0526165	0.808997	up	GO:0005739(mitochondrion)	00190(Oxidative phosphorylation)	hypothetical protein Ahy_B10g103000 [Arachis hypogaea]
F7C4QK	18	10723536	8.76516	39.0388	38.6447		4.38002	5.24122	27.6175	2.32147	1.21504	0.342535	1	up	GO:0005524(ATP binding);GO:0005634(nucleus);GO:0005886(plasma membrane);GO:0016301(kinase activity)	NA	probable serine/threonine-protein kinase At1g54610 [Arachis ipaensis]
G4M8YN	18	20230707	19.2161	0.0001	34.6973		0.18402	5.79743	0.0001	9.01329	3.17205	0.174208	1	up	NA	NA	putative high mobility group B protein 11 [Arachis duranensis]
2T4TQI	18	23853275	49.4648	35.8532	35.7868		19.5598	18.9123	40.2494	1.5384	0.621427	0.594297	1	up	GO:0009611(response to wounding)	NA	CBS domain-containing protein CBSX5 [Arachis ipaensis]
9E5NU3	18	65980118	89.8153	101.827	108.316		89.7181	77.4513	71.3185	1.25775	0.330847	0.811773	1	up	GO:0003924(GTPase activity);GO:0005622(intracellular);GO:0006412(translation)	NA	elongation factor 2-like isoform X2 [Arachis hypogaea]
3B9L35	18	106392471	191.402	145.551	144.992		30.497	25.9472	78.1195	3.58154	1.84058	0.075133	0.956116	up	GO:0003674(molecular_function);GO:0005783(endoplasmic reticulum);GO:0009061(anaerobic respiration);GO:0016021(integral component of membrane)	NA	uncharacterized protein LOC107458859 [Arachis duranensis]
1FH2KY	18	118850245	65.4114	22.0584	58.6818		38.1492	31.2155	43.9775	1.28947	0.366781	0.791065	1	up	GO:0004659(prenyltransferase activity);GO:0009507(chloroplast)	00130(Ubiquinone and other terpenoid-quinone biosynthesis)	naringenin 8-dimethylallyltransferase 2, chloroplastic-like [Arachis hypogaea]
76HSK6	18	121984447	35.9467	31.3043	27.1772		15.6988	4.52464	14.2764	2.73707	1.45263	0.150941	1	up	GO:0005737(cytoplasm);GO:0016747(transferase activity, transferring acyl groups other than amino-acyl groups)	NA	benzyl alcohol O-benzoyltransferase [Arachis ipaensis]
B4MRFB	18	127965870	16.095	24.7726	36.6539		9.17206	1.35408	2.26672	6.05974	2.59926	0.0152577	0.382354	up	GO:0005739(mitochondrion);GO:0005773(vacuole);GO:0005886(plasma membrane);GO:0009507(chloroplast);GO:0012505(endomembrane system);GO:0015098(molybdate ion transmembrane transporter activity);GO:0015116(sulfate transmembrane transporter activity);GO:0015689(molybdate ion transport);GO:0016021(integral component of membrane);GO:0031966(mitochondrial membrane)	NA	molybdate transporter 1-like [Arachis ipaensis]
VRBE94	18	135055431	352.589	450.523	456.765		334.436	287.732	271.994	1.409	0.494674	0.664797	1	up	GO:0003677(DNA binding);GO:0004365(glyceraldehyde-3-phosphate dehydrogenase (NAD+) (phosphorylating) activity);GO:0005507(copper ion binding);GO:0005618(cell wall);GO:0005634(nucleus);GO:0005730(nucleolus);GO:0005737(cytoplasm);GO:0005739(mitochondrion);GO:0005777(peroxisome);GO:0005794(Golgi apparatus);GO:0005829(cytosol);GO:0005886(plasma membrane);GO:0006094(gluconeogenesis);GO:0006096(glycoly…	00010(Glycolysis / Gluconeogenesis);00710(Carbon fixation in photosynthetic organisms)	glyceraldehyde-3-phosphate dehydrogenase GAPC2, cytosolic [Arachis ipaensis]
L6P940	19	57991	16.8215	25.0483	17.7592		8.42558	5.45637	8.45501	2.66952	1.41658	0.152845	1	up	GO:0005887(integral component of plasma membrane)	NA	probable inorganic phosphate transporter 1-5 [Arachis hypogaea]
WPDD67	19	2000181	25.1465	37.7506	27.5588		14.8776	10.5598	9.17792	2.61318	1.3858	0.149179	1	up	GO:0005773(vacuole);GO:0009705(plant-type vacuole membrane);GO:0015098(molybdate ion transmembrane transporter activity);GO:0015116(sulfate transmembrane transporter activity);GO:0015689(molybdate ion transport);GO:0090414(molybdate ion export from vacuole)	NA	molybdate transporter 2 [Arachis ipaensis]
T1BXBR	19	7884333	19.6359	21.2528	21.5658		10.1424	8.07749	11.0346	2.13488	1.09415	0.302847	1	up	NA	NA	periaxin [Arachis ipaensis]
X80IZH	19	7884562	45.9206	43.5583	36.6031		23.1975	14.8658	17.0714	2.2868	1.19333	0.225833	1	up	NA	NA	NA
A15TPK	19	9397354	100.352	112.324	113.9		97.0224	85.9002	86.4916	1.21217	0.277596	0.865179	1	up	GO:0003924(GTPase activity);GO:0005622(intracellular);GO:0006412(translation)	NA	elongation factor 2 isoform X2 [Arachis ipaensis]
DBZ9PS	19	19863267	37.0057	38.7323	41.7134		36.3621	19.6409	27.8867	1.40007	0.485499	0.680685	1	up	GO:0016020(membrane);GO:0016709(oxidoreductase activity, acting on paired donors, with incorporation or reduction of molecular oxygen, NAD(P)H as one donor, and incorporation of one atom of oxygen);GO:0044550(secondary metabolite biosynthetic process)	00905(Brassinosteroid biosynthesis)	cytochrome P450 71A1-like [Arachis hypogaea]
LMW9QY	19	55184832	17.1312	63.8025	56.3586		3.14894	4.19381	4.63892	11.4585	3.51835	0.000601759	0.0335151	up	GO:0051213(dioxygenase activity)	00402(Benzoxazinoid biosynthesis)	deacetoxyvindoline 4-hydroxylase [Arachis ipaensis]
WNG3H8	19	121442851	28.9647	42.4217	43.1634		34.7277	16.7591	21.1067	1.57796	0.658061	0.545091	1	up	GO:0005515(protein binding);GO:0005737(cytoplasm);GO:0005829(cytosol);GO:0005886(plasma membrane);GO:0005975(carbohydrate metabolic process);GO:0006099(tricarboxylic acid cycle);GO:0006107(oxaloacetate metabolic process);GO:0006108(malate metabolic process);GO:0006734(NADH metabolic process);GO:0009506(plasmodesma);GO:0016615(malate dehydrogenase activity);GO:0030060(L-malate dehydrogenase activi…	00020(Citrate cycle (TCA cycle));00620(Pyruvate metabolism);00630(Glyoxylate and dicarboxylate metabolism);00710(Carbon fixation in photosynthetic organisms);00270(Cysteine and methionine metabolism)	malate dehydrogenase, cytoplasmic [Arachis duranensis]
GYV5V7	19	121452481	62.5287	95.7957	101.939		65.446	26.1491	23.7617	2.25616	1.17387	0.233428	1	up	GO:0005515(protein binding);GO:0005737(cytoplasm);GO:0005829(cytosol);GO:0005886(plasma membrane);GO:0005975(carbohydrate metabolic process);GO:0006099(tricarboxylic acid cycle);GO:0006107(oxaloacetate metabolic process);GO:0006108(malate metabolic process);GO:0006734(NADH metabolic process);GO:0009506(plasmodesma);GO:0016615(malate dehydrogenase activity);GO:0030060(L-malate dehydrogenase activi…	00020(Citrate cycle (TCA cycle));00620(Pyruvate metabolism);00630(Glyoxylate and dicarboxylate metabolism);00710(Carbon fixation in photosynthetic organisms);00270(Cysteine and methionine metabolism)	malate dehydrogenase [Arachis ipaensis]
CR3DPP	19	134022800	7.57993	13.6124	17.7453		2.69487	2.32009	3.18414	4.74901	2.24763	0.0342949	0.639587	up	GO:0004364(glutathione transferase activity);GO:0005737(cytoplasm);GO:0006749(glutathione metabolic process);GO:0009407(toxin catabolic process)	00480(Glutathione metabolism)	probable glutathione S-transferase [Arachis hypogaea]
3S8P0L	19	146526310	17.9257	21.8363	23.3459		6.4146	9.09539	10.6237	2.41481	1.27191	0.198084	1	up	GO:0000977(RNA polymerase II regulatory region sequence-specific DNA binding);GO:0001085(RNA polymerase II transcription factor binding);GO:0001228(transcriptional activator activity, RNA polymerase II transcription regulatory region sequence-specific DNA binding);GO:0003682(chromatin binding);GO:0005634(nucleus);GO:0005667(transcription factor complex);GO:0030154(cell differentiation)	NA	GATA transcription factor 8 [Arachis ipaensis]
G03TES	19	147246641	235.843	279.321	188.263		25.168	369.74	1.33699	1.77523	0.828007	0.556271	1	up	GO:0003746(translation elongation factor activity);GO:0003924(GTPase activity);GO:0005622(intracellular)	03013(RNA transport)	Elongation factor 1-alpha, partial [Mucuna pruriens]
PSFB2E	19	147304167	233.317	285.783	330.743		296.802	276.892	224.977	1.06407	0.0895961	0.955878	1	up	GO:0003746(translation elongation factor activity);GO:0003924(GTPase activity);GO:0005622(intracellular)	03013(RNA transport)	Elongation factor 1-alpha, partial [Mucuna pruriens]
UL609B	19	153376460	20.9147	1.35994	23.2136		3.72862	2.75746	2.30263	5.17576	2.37177	0.0375736	0.677189	up	GO:0005524(ATP binding);GO:0005773(vacuole);GO:0005774(vacuolar membrane);GO:0005794(Golgi apparatus);GO:0005829(cytosol);GO:0005886(plasma membrane);GO:0009507(chloroplast);GO:0015991(ATP hydrolysis coupled proton transport);GO:0016787(hydrolase activity);GO:0030835(negative regulation of actin filament depolymerization);GO:0033180(proton-transporting V-type ATPase, V1 domain);GO:0046034(ATP met…	00190(Oxidative phosphorylation);04145(Phagosome)	V-type proton ATPase subunit B2-like [Arachis hypogaea]
MNY5KW	19	154039245	0.077456	12.9076	17.6509		0.070442	0.211937	0.187262	65.2327	6.02752	0.000204009	0.0151811	up	GO:0000139(Golgi membrane);GO:0005829(cytosol);GO:0006890(retrograde vesicle-mediated transport, Golgi to ER);GO:0009506(plasmodesma);GO:0015031(protein transport);GO:0016020(membrane);GO:0030126(COPI vesicle coat);GO:0051645(Golgi localization)	NA	coatomer subunit delta [Arachis ipaensis]
BJC82C	19	155059987	19.9202	24.4291	20.0765		2.35677	1.52067	3.1627	9.15121	3.19396	0.000995316	0.0494448	up	GO:0004674(protein serine/threonine kinase activity);GO:0005524(ATP binding);GO:0005576(extracellular region);GO:0005886(plasma membrane);GO:0006468(protein phosphorylation);GO:0007169(transmembrane receptor protein tyrosine kinase signaling pathway);GO:0016021(integral component of membrane);GO:0016301(kinase activity);GO:0016310(phosphorylation)	NA	probable leucine-rich repeat receptor-like protein kinase At1g68400 [Arachis ipaensis]
K557X5	19	155753511	23.2865	36.2535	36.4834		5.73087	7.59252	21.079	2.79119	1.48088	0.204067	1	up	GO:0003674(molecular_function);GO:0005739(mitochondrion);GO:0016021(integral component of membrane);GO:0050832(defense response to fungus)	NA	hypothetical protein Ahy_B09g099937 [Arachis hypogaea]
132VHE	19	155854589	16.088	6.86508	13.8191		5.51945	0.315423	0.344416	5.95088	2.5731	0.0369314	0.672475	up	GO:0004725(protein tyrosine phosphatase activity);GO:0005829(cytosol);GO:0006970(response to osmotic stress);GO:0008138(protein tyrosine/serine/threonine phosphatase activity);GO:0009651(response to salt stress);GO:0016314(phosphatidylinositol-3,4,5-trisphosphate 3-phosphatase activity);GO:0035335(peptidyl-tyrosine dephosphorylation);GO:0046856(phosphatidylinositol dephosphorylation);GO:0052866(p…	00562(Inositol phosphate metabolism);04070(Phosphatidylinositol signaling system)	phosphatidylinositol 3,4,5-trisphosphate 3-phosphatase and protein-tyrosine-phosphatase PTEN2A [Arachis ipaensis]
ZZX97Y	19	156250216	16.4278	37.7993	16.5562		2.605	0.0001	6.05552	8.173	3.03087	0.065471	0.895012	up	GO:0004722(protein serine/threonine phosphatase activity);GO:0006470(protein dephosphorylation);GO:0046872(metal ion binding)	NA	probable protein phosphatase 2C 63 [Arachis ipaensis]
8X2RLQ	19	157296506	23.2212	48.0057	35.1378		20.2261	21.0361	5.5758	2.27091	1.18327	0.235141	1	up	GO:0003674(molecular_function);GO:0005634(nucleus)	NA	protein MARD1 isoform X1 [Arachis ipaensis]
3475Q7	20	320143	20.6613	37.8764	53.6141		15.4612	21.9375	28.993	1.68924	0.756378	0.506143	1	up	GO:0007275(multicellular organism development);GO:0009687(abscisic acid metabolic process);GO:0010268(brassinosteroid homeostasis);GO:0010295((+)-abscisic acid 8'-hydroxylase activity);GO:0016125(sterol metabolic process);GO:0016132(brassinosteroid biosynthetic process)	00906(Carotenoid biosynthesis)	abscisic acid 8'-hydroxylase 3-like [Arachis hypogaea]
A76KD4	20	1738701	22.1359	36.2131	33.5528		2.75739	3.75948	10.5718	5.37795	2.42706	0.0267621	0.551748	up	GO:0003714(transcription corepressor activity);GO:0005634(nucleus);GO:0009611(response to wounding);GO:0031347(regulation of defense response);GO:1903507(negative regulation of nucleic acid-templated transcription);GO:2000022(regulation of jasmonic acid mediated signaling pathway)	NA	protein TIFY 5A [Arachis duranensis]
YNVN02	20	3156991	34.0493	22.7283	20.3431		2.91267	1.66881	6.56464	6.91907	2.79058	0.0318405	0.614851	up	GO:0003674(molecular_function);GO:0006970(response to osmotic stress);GO:0007275(multicellular organism development);GO:0010037(response to carbon dioxide)	NA	uncharacterized protein LOC107621845 [Arachis ipaensis]
AS0C7C	20	4283629	81.1512	67.2757	63.7743		25.561	35.9743	68.8041	1.62807	0.703159	0.544063	1	up	GO:0003677(DNA binding);GO:0003700(DNA binding transcription factor activity);GO:0005622(intracellular);GO:0005634(nucleus);GO:0006351(transcription, DNA-templated);GO:0006355(regulation of transcription, DNA-templated);GO:0006952(defense response);GO:0009873(ethylene-activated signaling pathway);GO:0016020(membrane);GO:0019760(glucosinolate metabolic process);GO:0043565(sequence-specific DNA bin…	NA	ethylene-responsive transcription factor 4 [Arachis ipaensis]
LK05G0	20	4827946	119.805	108.543	103.925		40.2198	43.5391	90.7645	1.90389	0.928948	0.377384	1	up	GO:0005576(extracellular region);GO:0008150(biological_process)	NA	CBS domain-containing protein CBSX5 [Arachis ipaensis]
LMT3MR	20	4971318	46.7574	39.9156	29.4606		27.2545	22.1487	36.2592	1.35571	0.439052	0.731117	1	up	GO:0004503(monophenol monooxygenase activity);GO:0036263(L-DOPA monooxygenase activity)	00350(Tyrosine metabolism);00950(Isoquinoline alkaloid biosynthesis)	hypothetical protein Ahy_B10g101019 isoform E [Arachis hypogaea]
FW2V6H	20	6948419	18.3434	22.3465	31.1831		1.21458	0.876409	4.31176	11.2253	3.48869	0.00663189	0.205473	up	GO:0003674(molecular_function);GO:0005576(extracellular region);GO:0008150(biological_process)	04016(MAPK signaling pathway - plant);04075(Plant hormone signal transduction);04626(Plant-pathogen interaction)	pathogenesis-related protein 1C [Arachis ipaensis]
BGR17W	20	8398462	35.3187	22.1853	34.6078		12.399	7.01598	19.0643	2.39381	1.25931	0.222637	1	up	GO:0005634(nucleus);GO:0006633(fatty acid biosynthetic process);GO:0009409(response to cold);GO:0009416(response to light stimulus);GO:0016021(integral component of membrane);GO:0102336(3-oxo-arachidoyl-CoA synthase activity);GO:0102337(3-oxo-cerotoyl-CoA synthase activity);GO:0102338(3-oxo-lignoceronyl-CoA synthase activity);GO:0102756(very-long-chain 3-ketoacyl-CoA synthase activity)	00062(Fatty acid elongation)	hypothetical protein Ahy_B10g100719 [Arachis hypogaea]
CNV9AJ	20	8881728	23.0437	27.1249	25.3804		2.9075	2.7888	4.24454	7.59987	2.92597	0.00320446	0.115223	up	GO:0004674(protein serine/threonine kinase activity);GO:0005886(plasma membrane);GO:0006468(protein phosphorylation)	NA	probable receptor-like protein kinase At5g20050 [Arachis ipaensis]
6Q3TDD	20	9922162	64.3716	82.9846	81.1429		21.9578	12.1489	9.53562	5.23573	2.38839	0.017874	0.42489	up	NA	NA	proline-rich receptor-like protein kinase PERK2 [Arachis ipaensis]
5S2FNZ	20	9925640	76.2475	98.8142	85.9484		32.9594	25.2066	16.9033	3.47692	1.79781	0.0593106	0.855433	up	NA	NA	protein PELPK1-like [Arachis hypogaea]
W7Q4YE	20	10521175	94.3336	78.0195	0.441386		48.2238	24.2179	0.513455	2.3685	1.24397	0.405117	1	up	GO:0004601(peroxidase activity);GO:0009505(plant-type cell wall);GO:0009664(plant-type cell wall organization)	00940(Phenylpropanoid biosynthesis)	cationic peroxidase 2 [Arachis ipaensis]
FFL3CR	20	10537729	32.6784	38.7722	82.4327		6.67919	6.93287	34.5162	3.19736	1.67688	0.146231	1	up	GO:0004601(peroxidase activity);GO:0009505(plant-type cell wall);GO:0009664(plant-type cell wall organization)	00940(Phenylpropanoid biosynthesis)	cationic peroxidase 2-like [Arachis hypogaea]
67E0CQ	20	12165483	231.689	238.983	333.415		136.729	176.023	267.445	1.38588	0.470807	0.719079	1	up	GO:0004364(glutathione transferase activity);GO:0005737(cytoplasm);GO:0006749(glutathione metabolic process)	00480(Glutathione metabolism)	glutathione S-transferase F9 [Arachis ipaensis]
0J418G	20	12292408	10.0001	20.0001	33.0534		0.0001	0.0001	0.0001	210179	17.6813	1	1	up	GO:0005634(nucleus)	04016(MAPK signaling pathway - plant)	putative nuclease HARBI1 isoform X3 [Arachis hypogaea]
NNJC7T	20	21695122	31.0677	26.4415	35.1698		30.0265	13.8111	13.0644	1.62874	0.70376	0.497661	1	up	GO:0004512(inositol-3-phosphate synthase activity);GO:0005515(protein binding);GO:0005737(cytoplasm);GO:0006021(inositol biosynthetic process);GO:0008654(phospholipid biosynthetic process);GO:0009408(response to heat);GO:0009644(response to high light intensity);GO:0009733(response to auxin);GO:0009793(embryo development ending in seed dormancy);GO:0010264(myo-inositol hexakisphosphate biosynthet…	00562(Inositol phosphate metabolism)	inositol-3-phosphate synthase [Arachis ipaensis]
2Q4I06	20	41453049	45.2335	56.4483	55.9978		5.50999	6.79406	10.6532	6.8684	2.77997	0.00455435	0.153055	up	GO:0005783(endoplasmic reticulum);GO:0005794(Golgi apparatus);GO:0005886(plasma membrane);GO:0008514(organic anion transmembrane transporter activity);GO:0008643(carbohydrate transport);GO:0016021(integral component of membrane)	NA	hypothetical protein Ahy_B10g102804 isoform A [Arachis hypogaea]
QSS1IG	20	81075007	62.3463	40.7883	55.71		14.2128	16.5149	23.4561	2.93159	1.55168	0.103694	1	up	GO:0004674(protein serine/threonine kinase activity);GO:0005886(plasma membrane)	NA	probable receptor-like protein kinase At1g11050 [Arachis ipaensis]
JEY2CC	20	94005445	57.1157	81.2925	13.476		9.47195	6.61007	51.8648	2.23534	1.16049	0.367321	1	up	GO:0005739(mitochondrion);GO:0005773(vacuole);GO:0008289(lipid binding);GO:0015914(phospholipid transport);GO:0016021(integral component of membrane)	NA	uncharacterized protein LOC107623053 [Arachis ipaensis]
56KJ9Q	20	138474498	2.36046	19.4804	13.8974		1.36626	1.50782	0.40614	10.8951	3.44561	0.0177789	0.4234	up	GO:0000209(protein polyubiquitination);GO:0000400(four-way junction DNA binding);GO:0000403(Y-form DNA binding);GO:0000781(chromosome, telomeric region);GO:0000790(nuclear chromatin);GO:0005524(ATP binding);GO:0005737(cytoplasm);GO:0006289(nucleotide-excision repair);GO:0006302(double-strand break repair);GO:0008094(DNA-dependent ATPase activity);GO:0008270(zinc ion binding);GO:0009378(four-way j…	NA	putative SWI/SNF-related matrix-associated actin-dependent regulator of chromatin subfamily A member 3-like 1 [Arachis hypogaea]
F4N1WH	20	139486364	183.598	219.139	207.114		97.4973	106.416	142.813	1.75888	0.814658	0.754154	1	up	GO:0005774(vacuolar membrane);GO:0005886(plasma membrane);GO:0009507(chloroplast);GO:0009620(response to fungus);GO:0009651(response to salt stress);GO:0009695(jasmonic acid biosynthetic process);GO:0016020(membrane);GO:0046423(allene-oxide cyclase activity)	00592(alpha-Linolenic acid metabolism)	allene oxide cyclase, chloroplastic-like [Arachis hypogaea]
MC6BAJ	20	141939448	120.473	143.897	171.221		145.836	89.3312	141.779	1.15558	0.208614	0.947141	1	up	NA	NA	hypothetical protein Ahy_A03g016005 [Arachis hypogaea]
AZC10Q	20	143777592	67.2705	76.8784	69.6901		70.5446	56.5613	50.7238	1.20249	0.266029	0.869321	1	up	GO:0003333(amino acid transmembrane transport);GO:0015171(amino acid transmembrane transporter activity)	NA	probable sodium-coupled neutral amino acid transporter 6 [Arachis ipaensis]
