# Supplementary material for: Integrated analysis of the lncRNA/circRNA-miRNA-mRNA expression profiles reveals novel insights into potential mechanisms in response to root-knot nematodes in peanut
Source: BMC Genomics. 2022 Mar 28;23:239. doi: 10.1186/s12864-022-08470-3 (PMC8962500; doi:10.1186/s12864-022-08470-3)
Supplement: Supplementary file 9 — Additional file 9: Supplementary Table 3. The differential expressed miRNAs and their target mRNAs. [file 12864_2022_8470_MOESM9_ESM.xlsx]

## Sheet: Sheet1
Title: Integrated analysis of the lncRNA/circRNA-miRNA-mRNA expression profiles reveals novel insights into potential mechanisms in response to root-knot nematodes in peanut
Supplementary Table 3. The differential expressed miRNAs and their target mRNAs.
miRNA	Target mRNAs
	Target mRNAs	chromosome	strand	start position	end position	num_exons	length	GO	KEGG	Annoation
gma-miR10420_L+1R-1	K0XUKT	5	+	6908617	6909057	1	441	GO:0002181(cytoplasmic translation);GO:0003735(structural constituent of ribosome);GO:0022625(cytosolic large ribosomal subunit);GO:0042273(ribosomal large subunit biogenesis)	ko03010(Ribosome)	60S ribosomal protein L26-1 [Arachis duranensis]
PC-3p-92774_17	5BV5EP	15	-	1297299	1300738	6	1902	GO:0004620(phospholipase activity);GO:0005737(cytoplasm);GO:0016020(membrane);GO:0047372(acylglycerol lipase activity)	-	patatin-like protein 2 isoform X1 [Arachis hypogaea]
PC-3p-92774_17	D6LT1N	5	-	1297299	1300738	6	1902	GO:0004620(phospholipase activity);GO:0005737(cytoplasm);GO:0016020(membrane);GO:0047372(acylglycerol lipase activity)	-	patatin-like protein 2 isoform X1 [Arachis hypogaea]
gma-MIR319k-p3_1ss18GA	FIY7NK	18	+	110865118	110876082	13	1970	GO:0004553(hydrolase activity, hydrolyzing O-glycosyl compounds);GO:0016052(carbohydrate catabolic process)	-	vicianin hydrolase [Arachis ipaensis]
gma-miR10420_L+1R-1	QE9DNI	15	+	6841804	6842244	1	441	GO:0002181(cytoplasmic translation);GO:0003735(structural constituent of ribosome);GO:0022625(cytosolic large ribosomal subunit);GO:0042273(ribosomal large subunit biogenesis)	ko03010(Ribosome)	60S ribosomal protein L26-1 [Arachis ipaensis]
PC-5p-25433_106	K1LFJJ	1	-	8101429	8107794	5	2463	GO:0009808(lignin metabolic process);GO:0016020(membrane);GO:0016710(trans-cinnamate 4-monooxygenase activity);GO:0044550(secondary metabolite biosynthetic process)	ko00360(Phenylalanine metabolism);ko00130(Ubiquinone and other terpenoid-quinone biosynthesis);ko00940(Phenylpropanoid biosynthesis);ko00945(Stilbenoid, diarylheptanoid and gingerol biosynthesis);ko00941(Flavonoid biosynthesis)	trans-cinnamate 4-monooxygenase-like [Arachis hypogaea]
gma-miR10420_L+1R-1	18TD37	14	+	141883815	141887302	2	2894	GO:0005524(ATP binding);GO:0005618(cell wall);GO:0005634(nucleus);GO:0005739(mitochondrion);GO:0005774(vacuolar membrane);GO:0005794(Golgi apparatus);GO:0005829(cytosol);GO:0005886(plasma membrane);GO:0006351(transcription, DNA-templated);GO:0006355(regulation of transcription, DNA-templated);GO:0006457(protein folding);GO:0006986(response to unfolded protein);GO:0009266(response to temperature s…	ko03040(Spliceosome);ko04141(Protein processing in endoplasmic reticulum);ko04144(Endocytosis)	heat shock cognate 70 kDa protein 2 [Arachis ipaensis]
ahy-MIR398-p5_1ss8CA	5KAB8G	19	-	148485391	148490539	4	2636	GO:0000139(Golgi membrane);GO:0000326(protein storage vacuole);GO:0005515(protein binding);GO:0005576(extracellular region);GO:0008233(peptidase activity);GO:0008270(zinc ion binding);GO:0015031(protein transport);GO:0016021(integral component of membrane);GO:0032586(protein storage vacuole membrane);GO:0046872(metal ion binding)	-	receptor homology region, transmembrane domain- and RING domain-containing protein 2-like [Arachis hypogaea]
gma-miR10420_L+1R-1	7585ZU	8	+	15874226	15878102	2	3790	GO:0004672(protein kinase activity);GO:0004674(protein serine/threonine kinase activity);GO:0005524(ATP binding);GO:0005886(plasma membrane);GO:0006468(protein phosphorylation);GO:0006979(response to oxidative stress);GO:0007169(transmembrane receptor protein tyrosine kinase signaling pathway);GO:0009506(plasmodesma);GO:0009845(seed germination);GO:0016301(kinase activity);GO:0046777(protein auto…	-	hypothetical protein Ahy_A08g038656 isoform A [Arachis hypogaea]
gma-miR10420_L+1R-1	82UWY2	4	+	127448285	127451772	2	2894	GO:0005524(ATP binding);GO:0005618(cell wall);GO:0005634(nucleus);GO:0005739(mitochondrion);GO:0005774(vacuolar membrane);GO:0005794(Golgi apparatus);GO:0005829(cytosol);GO:0005886(plasma membrane);GO:0006351(transcription, DNA-templated);GO:0006355(regulation of transcription, DNA-templated);GO:0006457(protein folding);GO:0006986(response to unfolded protein);GO:0009266(response to temperature s…	ko03040(Spliceosome);ko04141(Protein processing in endoplasmic reticulum);ko04144(Endocytosis)	heat shock cognate 70 kDa protein 2 [Arachis ipaensis]
PC-3p-118547_11	4XPF6M	1	+	2876476	2882743	3	1982	GO:0004190(aspartic-type endopeptidase activity);GO:0006508(proteolysis);GO:0030163(protein catabolic process)	-	aspartyl protease family protein At5g10770-like [Arachis hypogaea]
PC-3p-92774_17	4XPF6M	1	+	2876476	2882743	3	1982	GO:0004190(aspartic-type endopeptidase activity);GO:0006508(proteolysis);GO:0030163(protein catabolic process)	-	aspartyl protease family protein At5g10770-like [Arachis hypogaea]
PC-3p-92906_17	4XPF6M	1	+	2876476	2882743	3	1982	GO:0004190(aspartic-type endopeptidase activity);GO:0006508(proteolysis);GO:0030163(protein catabolic process)	-	aspartyl protease family protein At5g10770-like [Arachis hypogaea]
PC-3p-79884_22	ERE2QZ	5	-	101194433	101197008	3	1560	GO:0000166(nucleotide binding);GO:0005078(MAP-kinase scaffold activity);GO:0005080(protein kinase C binding);GO:0005730(nucleolus);GO:0005829(cytosol);GO:0005834(heterotrimeric G-protein complex);GO:0005840(ribosome);GO:0007165(signal transduction);GO:0009845(seed germination);GO:0009967(positive regulation of signal transduction);GO:0048364(root development);GO:0048367(shoot system development);…	-	hypothetical protein Ahy_B05g075272 isoform A [Arachis hypogaea]
PC-3p-79884_22	81A43L	5	-	101212850	101215460	3	1595	GO:0000166(nucleotide binding);GO:0005078(MAP-kinase scaffold activity);GO:0005080(protein kinase C binding);GO:0005730(nucleolus);GO:0005829(cytosol);GO:0005834(heterotrimeric G-protein complex);GO:0005840(ribosome);GO:0007165(signal transduction);GO:0009845(seed germination);GO:0009967(positive regulation of signal transduction);GO:0048364(root development);GO:0048367(shoot system development);…	-	hypothetical protein Ahy_B05g075272 isoform A [Arachis hypogaea]
PC-3p-275_4753	C8QSDY	12	+	120421989	120423949	3	1691	GO:0004601(peroxidase activity);GO:0009505(plant-type cell wall);GO:0009664(plant-type cell wall organization)	ko00940(Phenylpropanoid biosynthesis)	peroxidase 21 [Arachis duranensis]
gma-MIR319k-p3_1ss18GA	8Y4PDX	7	+	51632813	51645310	13	1993	GO:0004553(hydrolase activity, hydrolyzing O-glycosyl compounds);GO:0016052(carbohydrate catabolic process)	-	vicianin hydrolase [Arachis duranensis]
gma-MIR319k-p3_1ss18GA	8Y4PDX	7	+	51632813	51645310	13	1993	GO:0004553(hydrolase activity, hydrolyzing O-glycosyl compounds);GO:0016052(carbohydrate catabolic process)	-	vicianin hydrolase [Arachis duranensis]
gma-MIR482c-p5_2ss12GA19CT	ZFC78D	14	+	11360143	11361804	1	1662	GO:0005886(plasma membrane);GO:0009055(electron transfer activity);GO:0009507(chloroplast);GO:0016614(oxidoreductase activity, acting on CH-OH group of donors);GO:0048046(apoplast);GO:0050660(flavin adenine dinucleotide binding);GO:0055114(oxidation-reduction process)	ko00052(Galactose metabolism);ko00500(Starch and sucrose metabolism)	berberine bridge enzyme-like 21 [Arachis ipaensis]
ahy-MIR398-p5_1ss8CA	UPMJ8W	9	+	117902344	117907447	4	2628	GO:0000139(Golgi membrane);GO:0000326(protein storage vacuole);GO:0005515(protein binding);GO:0005576(extracellular region);GO:0008233(peptidase activity);GO:0008270(zinc ion binding);GO:0015031(protein transport);GO:0016021(integral component of membrane);GO:0032586(protein storage vacuole membrane);GO:0046872(metal ion binding)	-	receptor homology region, transmembrane domain- and RING domain-containing protein 2-like [Arachis hypogaea]
PC-3p-30685_85	Z50VDZ	14	+	134035417	134037786	3	1365	GO:0005758(mitochondrial intermembrane space);GO:0006122(mitochondrial electron transport, ubiquinol to cytochrome c);GO:0006123(mitochondrial electron transport, cytochrome c to oxygen)	-	cytochrome c [Arachis duranensis]
PC-3p-14080_193	TQH2IV	20	+	142468394	142470677	2	1004	GO:0003674(molecular_function);GO:0006952(defense response);GO:0009507(chloroplast);GO:0009607(response to biotic stimulus)	-	MLP-like protein 43 [Arachis ipaensis]
PC-5p-101957_14	TQH2IV	20	+	142468394	142470677	2	1004	GO:0003674(molecular_function);GO:0006952(defense response);GO:0009507(chloroplast);GO:0009607(response to biotic stimulus)	-	MLP-like protein 43 [Arachis ipaensis]
PC-5p-16986_163	TQH2IV	20	+	142468394	142470677	2	1004	GO:0003674(molecular_function);GO:0006952(defense response);GO:0009507(chloroplast);GO:0009607(response to biotic stimulus)	-	MLP-like protein 43 [Arachis ipaensis]
PC-5p-72212_25	TQH2IV	20	+	142468394	142470677	2	1004	GO:0003674(molecular_function);GO:0006952(defense response);GO:0009507(chloroplast);GO:0009607(response to biotic stimulus)	-	MLP-like protein 43 [Arachis ipaensis]
gma-miR10420_L+1R-1	9ZS0CG	17	+	132411140	132415021	2	3794	GO:0004672(protein kinase activity);GO:0004674(protein serine/threonine kinase activity);GO:0005524(ATP binding);GO:0005886(plasma membrane);GO:0006468(protein phosphorylation);GO:0006979(response to oxidative stress);GO:0007169(transmembrane receptor protein tyrosine kinase signaling pathway);GO:0009506(plasmodesma);GO:0009845(seed germination);GO:0016301(kinase activity);GO:0046777(protein auto…	-	receptor-like protein kinase HAIKU2 [Arachis ipaensis]
vvi-MIR3630-p5_2ss19AG20CT_1	0VD1WE	16	+	6479341	6479916	1	576	GO:0009699(phenylpropanoid biosynthetic process);GO:0042349(guiding stereospecific synthesis activity)	ko00970(Aminoacyl-tRNA biosynthesis)	dirigent protein 21 [Arachis ipaensis]
PC-3p-30685_85	N32AME	4	+	120045718	120048082	3	1364	GO:0005758(mitochondrial intermembrane space);GO:0006122(mitochondrial electron transport, ubiquinol to cytochrome c);GO:0006123(mitochondrial electron transport, cytochrome c to oxygen)	-	cytochrome c [Arachis duranensis]
gma-miR10420_L+1R-1	X44WLI	18	+	5487845	5491587	9	2133	GO:0003824(catalytic activity);GO:0005634(nucleus);GO:0005737(cytoplasm);GO:0005829(cytosol);GO:0009226(nucleotide-sugar biosynthetic process);GO:0048040(UDP-glucuronate decarboxylase activity);GO:0048046(apoplast);GO:0050662(coenzyme binding);GO:0071555(cell wall organization)	ko00520(Amino sugar and nucleotide sugar metabolism)	UDP-D-apiose/UDP-D-xylose synthase 2 [Arachis duranensis]
gma-miR160a-5p	6494R5	9	-	118837159	118839175	2	1789	GO:0003677(DNA binding);GO:0003700(DNA binding transcription factor activity);GO:0005515(protein binding);GO:0005634(nucleus);GO:0006351(transcription, DNA-templated);GO:0006355(regulation of transcription, DNA-templated);GO:0007389(pattern specification process);GO:0009733(response to auxin);GO:0009734(auxin-activated signaling pathway);GO:0035198(miRNA binding);GO:0048829(root cap development);…	ko04075(Plant hormone signal transduction)	auxin response factor 16-like [Arachis hypogaea]
mtr-miR160a	6494R5	9	-	118837159	118839175	2	1789	GO:0003677(DNA binding);GO:0003700(DNA binding transcription factor activity);GO:0005515(protein binding);GO:0005634(nucleus);GO:0006351(transcription, DNA-templated);GO:0006355(regulation of transcription, DNA-templated);GO:0007389(pattern specification process);GO:0009733(response to auxin);GO:0009734(auxin-activated signaling pathway);GO:0035198(miRNA binding);GO:0048829(root cap development);…	ko04075(Plant hormone signal transduction)	auxin response factor 16-like [Arachis hypogaea]
stu-miR160a-5p	6494R5	9	-	118837159	118839175	2	1789	GO:0003677(DNA binding);GO:0003700(DNA binding transcription factor activity);GO:0005515(protein binding);GO:0005634(nucleus);GO:0006351(transcription, DNA-templated);GO:0006355(regulation of transcription, DNA-templated);GO:0007389(pattern specification process);GO:0009733(response to auxin);GO:0009734(auxin-activated signaling pathway);GO:0035198(miRNA binding);GO:0048829(root cap development);…	ko04075(Plant hormone signal transduction)	auxin response factor 16-like [Arachis hypogaea]
PC-3p-92774_17	1QW2C7	10	-	603087	607705	6	3282	GO:0031969(chloroplast membrane)	-	CSC1-like protein ERD4 [Arachis hypogaea]
PC-3p-14080_193	GMWG2V	11	-	147637675	147640967	2	3201	GO:0005634(nucleus);GO:0009416(response to light stimulus);GO:0009909(regulation of flower development)	ko04712(Circadian rhythm - plant)	zinc finger protein CONSTANS-LIKE 5-like [Arachis hypogaea]
PC-5p-16986_163	GMWG2V	11	-	147637675	147640967	2	3201	GO:0005634(nucleus);GO:0009416(response to light stimulus);GO:0009909(regulation of flower development)	ko04712(Circadian rhythm - plant)	zinc finger protein CONSTANS-LIKE 5-like [Arachis hypogaea]
mtr-miR172b	E2XSSP	13	+	8879187	8882952	3	3174	GO:0009507(chloroplast);GO:0016021(integral component of membrane)	-	protein NUCLEAR FUSION DEFECTIVE 4 [Arachis ipaensis]
PC-5p-72212_25	3I642Y	17	-	126419812	126422022	5	1616	GO:0003333(amino acid transmembrane transport);GO:0005886(plasma membrane);GO:0015171(amino acid transmembrane transporter activity)	-	amino acid permease 3 [Arachis ipaensis]
PC-5p-77629_23	3I642Y	17	-	126419812	126422022	5	1616	GO:0003333(amino acid transmembrane transport);GO:0005886(plasma membrane);GO:0015171(amino acid transmembrane transporter activity)	-	amino acid permease 3 [Arachis ipaensis]
PC-5p-79847_22	3I642Y	17	-	126419812	126422022	5	1616	GO:0003333(amino acid transmembrane transport);GO:0005886(plasma membrane);GO:0015171(amino acid transmembrane transporter activity)	-	amino acid permease 3 [Arachis ipaensis]
PC-3p-71170_26	SD34JU	19	+	151467768	151468912	2	1056	GO:0003674(molecular_function);GO:0005634(nucleus)	-	uncharacterized protein LOC107467699 [Arachis duranensis]
vvi-MIR3630-p5_2ss19AG20CT_1	VZVD9A	6	-	13611022	13611597	1	576	GO:0009699(phenylpropanoid biosynthetic process);GO:0042349(guiding stereospecific synthesis activity)	ko00970(Aminoacyl-tRNA biosynthesis)	dirigent protein 22-like [Arachis hypogaea]
PC-5p-25433_106	SF5GS9	5	-	56795655	56798214	2	1536	GO:0000170(sphingosine hydroxylase activity);GO:0003824(catalytic activity);GO:0005506(iron ion binding);GO:0005783(endoplasmic reticulum);GO:0005789(endoplasmic reticulum membrane);GO:0005794(Golgi apparatus);GO:0009640(photomorphogenesis);GO:0016021(integral component of membrane);GO:0042284(sphingolipid delta-4 desaturase activity);GO:0046520(sphingoid biosynthetic process);GO:0055114(oxidatio…	ko00600(Sphingolipid metabolism)	sphinganine C4-monooxygenase 1 [Arachis duranensis]
PC-5p-16986_163	I50STK	19	+	11333996	11337211	6	1353	GO:0000325(plant-type vacuole);GO:0005753(mitochondrial proton-transporting ATP synthase complex);GO:0005773(vacuole);GO:0005774(vacuolar membrane);GO:0005794(Golgi apparatus);GO:0005829(cytosol);GO:0007030(Golgi organization);GO:0009409(response to cold);GO:0009651(response to salt stress);GO:0009705(plant-type vacuole membrane);GO:0009735(response to cytokinin);GO:0009793(embryo development end…	ko00190(Oxidative phosphorylation);ko04145(Phagosome)	V-type proton ATPase subunit E [Arachis duranensis]
gma-miR10420_L+1R-1	QMJH5G	8	+	29806275	29809789	9	1964	GO:0003824(catalytic activity);GO:0005634(nucleus);GO:0005737(cytoplasm);GO:0005829(cytosol);GO:0009226(nucleotide-sugar biosynthetic process);GO:0048040(UDP-glucuronate decarboxylase activity);GO:0048046(apoplast);GO:0050662(coenzyme binding);GO:0071555(cell wall organization)	ko00520(Amino sugar and nucleotide sugar metabolism)	UDP-D-apiose/UDP-D-xylose synthase 2 [Arachis duranensis]
mtr-miR172b	IH9T3K	6	+	3304701	3309586	2	3636	GO:0000155(phosphorelay sensor kinase activity);GO:0004673(protein histidine kinase activity);GO:0004674(protein serine/threonine kinase activity);GO:0005524(ATP binding);GO:0005783(endoplasmic reticulum);GO:0005789(endoplasmic reticulum membrane);GO:0009873(ethylene-activated signaling pathway);GO:0010105(negative regulation of ethylene-activated signaling pathway);GO:0016021(integral component …	ko04016(MAPK signaling pathway - plant);ko04075(Plant hormone signal transduction)	protein EIN4-like [Arachis hypogaea]
PC-5p-16986_163	TU458D	2	-	1260082	1263254	6	1388	GO:0000325(plant-type vacuole);GO:0005753(mitochondrial proton-transporting ATP synthase complex);GO:0005773(vacuole);GO:0005774(vacuolar membrane);GO:0005794(Golgi apparatus);GO:0005829(cytosol);GO:0007030(Golgi organization);GO:0009409(response to cold);GO:0009651(response to salt stress);GO:0009705(plant-type vacuole membrane);GO:0009735(response to cytokinin);GO:0009793(embryo development end…	ko00190(Oxidative phosphorylation);ko04145(Phagosome)	V-type proton ATPase subunit E [Arachis duranensis]
mdm-miR477b_R-1_2ss1AT20GC	X7XT05	11	-	144037407	144040102	2	2270	GO:0004148(dihydrolipoyl dehydrogenase activity);GO:0005739(mitochondrion);GO:0005960(glycine cleavage complex)	ko00010(Glycolysis / Gluconeogenesis);ko00020(Citrate cycle (TCA cycle));ko00620(Pyruvate metabolism);ko00630(Glyoxylate and dicarboxylate metabolism);ko00640(Propanoate metabolism);ko00260(Glycine, serine and threonine metabolism);ko00280(Valine, leucine and isoleucine degradation)	dihydrolipoyl dehydrogenase, mitochondrial [Arachis ipaensis]
gma-MIR482c-p5_2ss12GA19CT	GR5MMQ	4	+	118543917	118546637	2	1208	GO:0003674(molecular_function);GO:0005829(cytosol);GO:0005886(plasma membrane);GO:0009269(response to desiccation);GO:0009793(embryo development ending in seed dormancy);GO:0048046(apoplast)	-	desiccation protectant protein Lea14 homolog [Arachis duranensis]
PC-3p-92906_17	MYBU45	7	-	7369685	7371265	2	1091	GO:0003674(molecular_function);GO:0006952(defense response);GO:0009507(chloroplast);GO:0009607(response to biotic stimulus)	-	MLP-like protein 31 [Arachis duranensis]
mtr-MIR166g-p3_1ss20CT	2NG6S0	18	+	1358209	1365094	19	3767	GO:0003677(DNA binding);GO:0003700(DNA binding transcription factor activity);GO:0005634(nucleus);GO:0006351(transcription, DNA-templated);GO:0006355(regulation of transcription, DNA-templated);GO:0008289(lipid binding);GO:0009855(determination of bilateral symmetry);GO:0009965(leaf morphogenesis);GO:0010014(meristem initiation);GO:0010073(meristem maintenance);GO:0010075(regulation of meristem g…	-	hypothetical protein Ahy_A07g036215 [Arachis hypogaea]
mtr-miR166a_R+1	2NG6S0	18	+	1358209	1365094	19	3767	GO:0003677(DNA binding);GO:0003700(DNA binding transcription factor activity);GO:0005634(nucleus);GO:0006351(transcription, DNA-templated);GO:0006355(regulation of transcription, DNA-templated);GO:0008289(lipid binding);GO:0009855(determination of bilateral symmetry);GO:0009965(leaf morphogenesis);GO:0010014(meristem initiation);GO:0010073(meristem maintenance);GO:0010075(regulation of meristem g…	-	hypothetical protein Ahy_A07g036215 [Arachis hypogaea]
PC-5p-25433_106	L6QVD1	15	-	70096490	70099059	2	1537	GO:0000170(sphingosine hydroxylase activity);GO:0003824(catalytic activity);GO:0005506(iron ion binding);GO:0005783(endoplasmic reticulum);GO:0005789(endoplasmic reticulum membrane);GO:0005794(Golgi apparatus);GO:0009640(photomorphogenesis);GO:0016021(integral component of membrane);GO:0042284(sphingolipid delta-4 desaturase activity);GO:0046520(sphingoid biosynthetic process);GO:0055114(oxidatio…	ko00600(Sphingolipid metabolism)	sphinganine C4-monooxygenase 1 [Arachis ipaensis]
gma-miR160a-5p	2YRL0L	19	+	146576386	146578946	2	2262	GO:0003677(DNA binding);GO:0003700(DNA binding transcription factor activity);GO:0005515(protein binding);GO:0005634(nucleus);GO:0006351(transcription, DNA-templated);GO:0006355(regulation of transcription, DNA-templated);GO:0007389(pattern specification process);GO:0009733(response to auxin);GO:0009734(auxin-activated signaling pathway);GO:0035198(miRNA binding);GO:0048829(root cap development);…	ko04075(Plant hormone signal transduction)	auxin response factor 16 isoform X1 [Arachis ipaensis]
mtr-miR160a	2YRL0L	19	+	146576386	146578946	2	2262	GO:0003677(DNA binding);GO:0003700(DNA binding transcription factor activity);GO:0005515(protein binding);GO:0005634(nucleus);GO:0006351(transcription, DNA-templated);GO:0006355(regulation of transcription, DNA-templated);GO:0007389(pattern specification process);GO:0009733(response to auxin);GO:0009734(auxin-activated signaling pathway);GO:0035198(miRNA binding);GO:0048829(root cap development);…	ko04075(Plant hormone signal transduction)	auxin response factor 16 isoform X1 [Arachis ipaensis]
stu-miR160a-5p	2YRL0L	19	+	146576386	146578946	2	2262	GO:0003677(DNA binding);GO:0003700(DNA binding transcription factor activity);GO:0005515(protein binding);GO:0005634(nucleus);GO:0006351(transcription, DNA-templated);GO:0006355(regulation of transcription, DNA-templated);GO:0007389(pattern specification process);GO:0009733(response to auxin);GO:0009734(auxin-activated signaling pathway);GO:0035198(miRNA binding);GO:0048829(root cap development);…	ko04075(Plant hormone signal transduction)	auxin response factor 16 isoform X1 [Arachis ipaensis]
PC-3p-42100_57	M4LD34	20	+	139335109	139341889	14	2449	GO:0000463(maturation of LSU-rRNA from tricistronic rRNA transcript (SSU-rRNA, 5.8S rRNA, LSU-rRNA));GO:0003723(RNA binding);GO:0070545(PeBoW complex)	-	pescadillo homolog [Arachis hypogaea]
PC-5p-52425_42	GDF15N	19	-	156637620	156641926	7	2593	GO:0004674(protein serine/threonine kinase activity);GO:0005886(plasma membrane);GO:0006468(protein phosphorylation);GO:0006952(defense response);GO:0009506(plasmodesma)	-	cysteine-rich receptor-like protein kinase 10 isoform X1 [Arachis ipaensis]
PC-3p-50599_44	SM1KCJ	19	+	124382657	124388884	4	4203	GO:0006952(defense response);GO:0007165(signal transduction);GO:0043531(ADP binding)	-	disease resistance-like protein DSC1 [Arachis hypogaea]
PC-3p-50599_44	SM1KCJ	19	+	124382657	124388884	4	4203	GO:0006952(defense response);GO:0007165(signal transduction);GO:0043531(ADP binding)	-	disease resistance-like protein DSC1 [Arachis hypogaea]
mtr-miR172b	NK6UX8	3	-	5827192	5830981	3	3199	GO:0009507(chloroplast);GO:0016021(integral component of membrane)	-	protein NUCLEAR FUSION DEFECTIVE 4-like [Arachis hypogaea]
PC-3p-14080_193	DQ3LYR	17	+	127984896	127988210	2	3228	GO:0004674(protein serine/threonine kinase activity);GO:0005886(plasma membrane);GO:0006468(protein phosphorylation)	-	G-type lectin S-receptor-like serine/threonine-protein kinase At5g35370 isoform X1 [Arachis ipaensis]
PC-3p-92774_17	DQ3LYR	17	+	127984896	127988210	2	3228	GO:0004674(protein serine/threonine kinase activity);GO:0005886(plasma membrane);GO:0006468(protein phosphorylation)	-	G-type lectin S-receptor-like serine/threonine-protein kinase At5g35370 isoform X1 [Arachis ipaensis]
PC-5p-16986_163	DQ3LYR	17	+	127984896	127988210	2	3228	GO:0004674(protein serine/threonine kinase activity);GO:0005886(plasma membrane);GO:0006468(protein phosphorylation)	-	G-type lectin S-receptor-like serine/threonine-protein kinase At5g35370 isoform X1 [Arachis ipaensis]
gma-MIR171m-p5_1ss4GA	XR0X4P	2	-	4084989	4087930	3	2751	GO:0005829(cytosol);GO:0009506(plasmodesma)	ko00030(Pentose phosphate pathway);ko00480(Glutathione metabolism)	uncharacterized protein LOC112733960 [Arachis hypogaea]
PC-3p-71170_26	5H6YYL	19	+	2413220	2414836	2	1092	GO:0003674(molecular_function);GO:0005634(nucleus);GO:0005829(cytosol);GO:0019005(SCF ubiquitin ligase complex);GO:0030162(regulation of proteolysis);GO:0031625(ubiquitin protein ligase binding);GO:0043161(proteasome-mediated ubiquitin-dependent protein catabolic process);GO:0080037(negative regulation of cytokinin-activated signaling pathway);GO:2000762(regulation of phenylpropanoid metabolic pr…	-	F-box/kelch-repeat protein At1g80440 [Arachis ipaensis]
gma-miR10420_L+1R-1	UZXX9P	13	+	133954574	133957777	1	3204	GO:0005634(nucleus);GO:0005719(nuclear euchromatin);GO:0005730(nucleolus);GO:0005829(cytosol);GO:0006260(DNA replication);GO:0006281(DNA repair);GO:0006368(transcription elongation from RNA polymerase II promoter);GO:0010228(vegetative to reproductive phase transition of meristem);GO:0031491(nucleosome binding);GO:0032968(positive regulation of transcription elongation from RNA polymerase II prom…	-	FACT complex subunit SPT16 [Arachis ipaensis]
csi-miR166c-5p_L-1R+1_1ss8TC	R5P48D	4	-	124120033	124123475	3	2095	GO:0009813(flavonoid biosynthetic process);GO:0043231(intracellular membrane-bounded organelle);GO:0052696(flavonoid glucuronidation);GO:0080043(quercetin 3-O-glucosyltransferase activity);GO:0080044(quercetin 7-O-glucosyltransferase activity)	ko00565(Ether lipid metabolism);ko00600(Sphingolipid metabolism)	UDP-glycosyltransferase 83A1-like [Arachis hypogaea]
PC-3p-30685_85	QVC0B1	8	+	45414870	45417713	3	1897	GO:0003700(DNA binding transcription factor activity);GO:0005516(calmodulin binding);GO:0005634(nucleus);GO:0006351(transcription, DNA-templated);GO:0006355(regulation of transcription, DNA-templated);GO:0010200(response to chitin);GO:0042742(defense response to bacterium);GO:0043565(sequence-specific DNA binding)	ko04016(MAPK signaling pathway - plant);ko04626(Plant-pathogen interaction)	probable WRKY transcription factor 11 [Arachis hypogaea]
PC-5p-16120_171	N199JY	16	-	128886125	128888686	5	1883	GO:0000028(ribosomal small subunit assembly);GO:0003735(structural constituent of ribosome);GO:0006412(translation);GO:0022627(cytosolic small ribosomal subunit)	ko03010(Ribosome)	Ribosomal protein S27e [Corchorus olitorius]
PC-3p-275_4753	59D5WY	2	+	102824064	102826024	3	1691	GO:0004601(peroxidase activity);GO:0009505(plant-type cell wall);GO:0009664(plant-type cell wall organization)	ko00940(Phenylpropanoid biosynthesis)	peroxidase 21 [Arachis duranensis]
csi-miR166c-5p_L-1R+1_1ss8TC	FA29PG	12	-	111907131	111912578	7	3801	GO:0000502(proteasome complex);GO:0004298(threonine-type endopeptidase activity);GO:0005634(nucleus);GO:0005737(cytoplasm);GO:0005829(cytosol);GO:0005839(proteasome core complex);GO:0005886(plasma membrane);GO:0006511(ubiquitin-dependent protein catabolic process);GO:0008233(peptidase activity);GO:0009507(chloroplast);GO:0009817(defense response to fungus, incompatible interaction);GO:0048046(apo…	ko03050(Proteasome)	pentatricopeptide repeat-containing protein At1g10270 [Arachis ipaensis]
PC-5p-16986_163	4YP1G2	7	-	7584174	7587331	4	1589	GO:0004601(peroxidase activity);GO:0005515(protein binding);GO:0005576(extracellular region);GO:0005618(cell wall);GO:0005794(Golgi apparatus);GO:0005829(cytosol);GO:0006979(response to oxidative stress);GO:0009809(lignin biosynthetic process);GO:0010089(xylem development);GO:0020037(heme binding);GO:0042744(hydrogen peroxide catabolic process);GO:0046872(metal ion binding);GO:0048046(apoplast);G…	ko00940(Phenylpropanoid biosynthesis)	peroxidase P7-like [Arachis hypogaea]
PC-5p-16986_163	4YP1G2	7	-	7584174	7587331	4	1589	GO:0004601(peroxidase activity);GO:0005515(protein binding);GO:0005576(extracellular region);GO:0005618(cell wall);GO:0005794(Golgi apparatus);GO:0005829(cytosol);GO:0006979(response to oxidative stress);GO:0009809(lignin biosynthetic process);GO:0010089(xylem development);GO:0020037(heme binding);GO:0042744(hydrogen peroxide catabolic process);GO:0046872(metal ion binding);GO:0048046(apoplast);G…	ko00940(Phenylpropanoid biosynthesis)	peroxidase P7-like [Arachis hypogaea]
PC-3p-30685_85	R13KY7	15	-	151187442	151192069	3	1899	GO:0005886(plasma membrane);GO:0015081(sodium ion transmembrane transporter activity);GO:0035725(sodium ion transmembrane transport)	-	probable cation transporter HKT6 [Arachis ipaensis]
PC-5p-16986_163	PX2G61	15	+	6071877	6077478	2	5061	GO:0004672(protein kinase activity);GO:0004674(protein serine/threonine kinase activity);GO:0005515(protein binding);GO:0005524(ATP binding);GO:0005886(plasma membrane);GO:0006468(protein phosphorylation);GO:0007169(transmembrane receptor protein tyrosine kinase signaling pathway);GO:0009934(regulation of meristem structural organization);GO:0010075(regulation of meristem growth);GO:0010480(micro…	-	leucine-rich repeat receptor-like serine/threonine-protein kinase BAM1 [Arachis hypogaea]
mtr-MIR2199-p3_1ss19TA	1P6WM5	18	-	30842809	30846504	6	2455	GO:0005515(protein binding);GO:0005789(endoplasmic reticulum membrane);GO:0005794(Golgi apparatus);GO:0009306(protein secretion);GO:0015031(protein transport);GO:0015450(P-P-bond-hydrolysis-driven protein transmembrane transporter activity);GO:0016020(membrane);GO:0016021(integral component of membrane)	ko03060(Protein export);ko04141(Protein processing in endoplasmic reticulum);ko04145(Phagosome)	protein transport protein Sec61 subunit alpha [Arachis duranensis]
PC-3p-27240_98	NE11RF	1	+	103338759	103343640	12	2010	GO:0008422(beta-glucosidase activity);GO:1901657(glycosyl compound metabolic process)	ko00500(Starch and sucrose metabolism);ko00460(Cyanoamino acid metabolism);ko00940(Phenylpropanoid biosynthesis)	beta-glucosidase 46-like [Arachis hypogaea]
PC-5p-79847_22	44HGP5	16	+	8764997	8768244	2	1538	GO:0051213(dioxygenase activity)	ko00904(Diterpenoid biosynthesis)	2-oxoglutarate-dependent dioxygenase AOP3-like [Arachis hypogaea]
PC-5p-64545_30	MG09JY	4	-	124174654	124177679	2	1966	GO:0009813(flavonoid biosynthetic process);GO:0043231(intracellular membrane-bounded organelle);GO:0052696(flavonoid glucuronidation);GO:0080043(quercetin 3-O-glucosyltransferase activity);GO:0080044(quercetin 7-O-glucosyltransferase activity)	ko00565(Ether lipid metabolism);ko00600(Sphingolipid metabolism)	UDP-glycosyltransferase 83A1 [Arachis duranensis]
PC-5p-72212_25	MG09JY	4	-	124174654	124177679	2	1966	GO:0009813(flavonoid biosynthetic process);GO:0043231(intracellular membrane-bounded organelle);GO:0052696(flavonoid glucuronidation);GO:0080043(quercetin 3-O-glucosyltransferase activity);GO:0080044(quercetin 7-O-glucosyltransferase activity)	ko00565(Ether lipid metabolism);ko00600(Sphingolipid metabolism)	UDP-glycosyltransferase 83A1 [Arachis duranensis]
PC-5p-79847_22	MG09JY	4	-	124174654	124177679	2	1966	GO:0009813(flavonoid biosynthetic process);GO:0043231(intracellular membrane-bounded organelle);GO:0052696(flavonoid glucuronidation);GO:0080043(quercetin 3-O-glucosyltransferase activity);GO:0080044(quercetin 7-O-glucosyltransferase activity)	ko00565(Ether lipid metabolism);ko00600(Sphingolipid metabolism)	UDP-glycosyltransferase 83A1 [Arachis duranensis]
PC-5p-16986_163	MGYB2D	5	+	6071877	6077478	2	5061	GO:0004672(protein kinase activity);GO:0004674(protein serine/threonine kinase activity);GO:0005515(protein binding);GO:0005524(ATP binding);GO:0005886(plasma membrane);GO:0006468(protein phosphorylation);GO:0007169(transmembrane receptor protein tyrosine kinase signaling pathway);GO:0009934(regulation of meristem structural organization);GO:0010075(regulation of meristem growth);GO:0010480(micro…	-	leucine-rich repeat receptor-like serine/threonine-protein kinase BAM1 [Arachis hypogaea]
gma-MIR482c-p5_2ss12GA19CT	DXQU4L	10	-	116527826	116533192	7	4318	GO:0003729(mRNA binding);GO:0005634(nucleus);GO:0005773(vacuole);GO:0005829(cytosol);GO:0005886(plasma membrane);GO:0008150(biological_process)	-	hypothetical protein Ahy_A10g046850 [Arachis hypogaea]
gma-miR160a-5p	WJPD8A	8	+	11849277	11858842	18	5589	GO:0000123(histone acetyltransferase complex);GO:0005515(protein binding);GO:0008270(zinc ion binding);GO:0043966(histone H3 acetylation);GO:0043981(histone H4-K5 acetylation);GO:0043982(histone H4-K8 acetylation);GO:0043983(histone H4-K12 acetylation);GO:0043984(histone H4-K16 acetylation)	-	uncharacterized protein LOC112706121 isoform X1 [Arachis hypogaea]
mtr-miR160a	WJPD8A	8	+	11849277	11858842	18	5589	GO:0000123(histone acetyltransferase complex);GO:0005515(protein binding);GO:0008270(zinc ion binding);GO:0043966(histone H3 acetylation);GO:0043981(histone H4-K5 acetylation);GO:0043982(histone H4-K8 acetylation);GO:0043983(histone H4-K12 acetylation);GO:0043984(histone H4-K16 acetylation)	-	uncharacterized protein LOC112706121 isoform X1 [Arachis hypogaea]
stu-miR160a-5p	WJPD8A	8	+	11849277	11858842	18	5589	GO:0000123(histone acetyltransferase complex);GO:0005515(protein binding);GO:0008270(zinc ion binding);GO:0043966(histone H3 acetylation);GO:0043981(histone H4-K5 acetylation);GO:0043982(histone H4-K8 acetylation);GO:0043983(histone H4-K12 acetylation);GO:0043984(histone H4-K16 acetylation)	-	uncharacterized protein LOC112706121 isoform X1 [Arachis hypogaea]
PC-3p-92906_17	53KNFG	11	+	148068507	148076282	7	5466	GO:0003677(DNA binding);GO:0005515(protein binding);GO:0005634(nucleus);GO:0005677(chromatin silencing complex);GO:0006351(transcription, DNA-templated);GO:0006355(regulation of transcription, DNA-templated);GO:0009409(response to cold);GO:0009506(plasmodesma);GO:0009908(flower development);GO:0010228(vegetative to reproductive phase transition of meristem);GO:0031519(PcG protein complex);GO:0032…	ko00630(Glyoxylate and dicarboxylate metabolism);ko00710(Carbon fixation in photosynthetic organisms)	VIN3-like protein 2 isoform X1 [Arachis ipaensis]
PC-3p-92906_17	53KNFG	11	+	148068507	148076282	7	5466	GO:0003677(DNA binding);GO:0005515(protein binding);GO:0005634(nucleus);GO:0005677(chromatin silencing complex);GO:0006351(transcription, DNA-templated);GO:0006355(regulation of transcription, DNA-templated);GO:0009409(response to cold);GO:0009506(plasmodesma);GO:0009908(flower development);GO:0010228(vegetative to reproductive phase transition of meristem);GO:0031519(PcG protein complex);GO:0032…	ko00630(Glyoxylate and dicarboxylate metabolism);ko00710(Carbon fixation in photosynthetic organisms)	VIN3-like protein 2 isoform X1 [Arachis ipaensis]
PC-3p-92906_17	53KNFG	11	+	148068507	148076282	7	5466	GO:0003677(DNA binding);GO:0005515(protein binding);GO:0005634(nucleus);GO:0005677(chromatin silencing complex);GO:0006351(transcription, DNA-templated);GO:0006355(regulation of transcription, DNA-templated);GO:0009409(response to cold);GO:0009506(plasmodesma);GO:0009908(flower development);GO:0010228(vegetative to reproductive phase transition of meristem);GO:0031519(PcG protein complex);GO:0032…	ko00630(Glyoxylate and dicarboxylate metabolism);ko00710(Carbon fixation in photosynthetic organisms)	VIN3-like protein 2 isoform X1 [Arachis ipaensis]
PC-5p-16986_163	53KNFG	11	+	148068507	148076282	7	5466	GO:0003677(DNA binding);GO:0005515(protein binding);GO:0005634(nucleus);GO:0005677(chromatin silencing complex);GO:0006351(transcription, DNA-templated);GO:0006355(regulation of transcription, DNA-templated);GO:0009409(response to cold);GO:0009506(plasmodesma);GO:0009908(flower development);GO:0010228(vegetative to reproductive phase transition of meristem);GO:0031519(PcG protein complex);GO:0032…	ko00630(Glyoxylate and dicarboxylate metabolism);ko00710(Carbon fixation in photosynthetic organisms)	VIN3-like protein 2 isoform X1 [Arachis ipaensis]
PC-5p-16986_163	53KNFG	11	+	148068507	148076282	7	5466	GO:0003677(DNA binding);GO:0005515(protein binding);GO:0005634(nucleus);GO:0005677(chromatin silencing complex);GO:0006351(transcription, DNA-templated);GO:0006355(regulation of transcription, DNA-templated);GO:0009409(response to cold);GO:0009506(plasmodesma);GO:0009908(flower development);GO:0010228(vegetative to reproductive phase transition of meristem);GO:0031519(PcG protein complex);GO:0032…	ko00630(Glyoxylate and dicarboxylate metabolism);ko00710(Carbon fixation in photosynthetic organisms)	VIN3-like protein 2 isoform X1 [Arachis ipaensis]
PC-5p-16986_163	53KNFG	11	+	148068507	148076282	7	5466	GO:0003677(DNA binding);GO:0005515(protein binding);GO:0005634(nucleus);GO:0005677(chromatin silencing complex);GO:0006351(transcription, DNA-templated);GO:0006355(regulation of transcription, DNA-templated);GO:0009409(response to cold);GO:0009506(plasmodesma);GO:0009908(flower development);GO:0010228(vegetative to reproductive phase transition of meristem);GO:0031519(PcG protein complex);GO:0032…	ko00630(Glyoxylate and dicarboxylate metabolism);ko00710(Carbon fixation in photosynthetic organisms)	VIN3-like protein 2 isoform X1 [Arachis ipaensis]
mtr-MIR166g-p3_1ss20CT	29D948	14	-	10820050	10825762	18	3294	GO:0003677(DNA binding);GO:0003700(DNA binding transcription factor activity);GO:0005634(nucleus);GO:0006351(transcription, DNA-templated);GO:0006355(regulation of transcription, DNA-templated);GO:0008289(lipid binding);GO:0009855(determination of bilateral symmetry);GO:0009944(polarity specification of adaxial/abaxial axis);GO:0009955(adaxial/abaxial pattern specification);GO:0010014(meristem in…	-	homeobox-leucine zipper protein ATHB-14 [Arachis ipaensis]
PC-3p-118547_11	NA20DL	7	-	76462814	76466978	2	3021	GO:0051213(dioxygenase activity)	ko00940(Phenylpropanoid biosynthesis)	hypothetical protein Ahy_A07g037114 [Arachis hypogaea]
PC-5p-79847_22	NA20DL	7	-	76462814	76466978	2	3021	GO:0051213(dioxygenase activity)	ko00940(Phenylpropanoid biosynthesis)	hypothetical protein Ahy_A07g037114 [Arachis hypogaea]
gma-MIR319k-p3_1ss18GA	JJ1SBB	19	+	139240343	139243738	3	1798	GO:0003746(translation elongation factor activity);GO:0003924(GTPase activity);GO:0005622(intracellular);GO:0032790(ribosome disassembly)	-	hypothetical protein Ahy_B09g098651 isoform A [Arachis hypogaea]
PC-5p-72212_25	4R8EXU	12	+	119842294	119846176	5	1930	GO:0005886(plasma membrane);GO:0016829(lyase activity);GO:0030570(pectate lyase activity);GO:0031225(anchored component of membrane);GO:0045490(pectin catabolic process);GO:0046872(metal ion binding)	ko00040(Pentose and glucuronate interconversions)	probable pectate lyase 12 [Arachis hypogaea]
PC-5p-79847_22	4R8EXU	12	+	119842294	119846176	5	1930	GO:0005886(plasma membrane);GO:0016829(lyase activity);GO:0030570(pectate lyase activity);GO:0031225(anchored component of membrane);GO:0045490(pectin catabolic process);GO:0046872(metal ion binding)	ko00040(Pentose and glucuronate interconversions)	probable pectate lyase 12 [Arachis hypogaea]
lja-miR1511-3p_R-6	VG3SGX	19	+	154643416	154646976	3	3381	GO:0003677(DNA binding);GO:0003700(DNA binding transcription factor activity);GO:0005634(nucleus);GO:0006351(transcription, DNA-templated);GO:0006355(regulation of transcription, DNA-templated);GO:0009873(ethylene-activated signaling pathway)	ko04626(Plant-pathogen interaction)	ethylene-responsive transcription factor ERF118 [Arachis ipaensis]
mdm-miR477b_R-1_2ss1AT20GC	QQU7J2	16	-	22176262	22178397	2	2046	GO:0004864(protein phosphatase inhibitor activity);GO:0005634(nucleus);GO:0005737(cytoplasm);GO:0009738(abscisic acid-activated signaling pathway);GO:0010427(abscisic acid binding);GO:0080163(regulation of protein serine/threonine phosphatase activity)	ko04016(MAPK signaling pathway - plant);ko04075(Plant hormone signal transduction)	abscisic acid receptor PYL9 [Arachis ipaensis]
PC-3p-118547_11	IM6RX7	9	-	70805125	70808778	3	2256	GO:0003674(molecular_function);GO:0005634(nucleus);GO:0009793(embryo development ending in seed dormancy)	-	putative F-box protein PP2-B12 [Arachis duranensis]
PC-3p-14080_193	IM6RX7	9	-	70805125	70808778	3	2256	GO:0003674(molecular_function);GO:0005634(nucleus);GO:0009793(embryo development ending in seed dormancy)	-	putative F-box protein PP2-B12 [Arachis duranensis]
PC-5p-72212_25	IM6RX7	9	-	70805125	70808778	3	2256	GO:0003674(molecular_function);GO:0005634(nucleus);GO:0009793(embryo development ending in seed dormancy)	-	putative F-box protein PP2-B12 [Arachis duranensis]
PC-5p-93549_17	IM6RX7	9	-	70805125	70808778	3	2256	GO:0003674(molecular_function);GO:0005634(nucleus);GO:0009793(embryo development ending in seed dormancy)	-	putative F-box protein PP2-B12 [Arachis duranensis]
PC-5p-16986_163	0V6YW0	13	-	136897025	136898737	3	1552	GO:0003677(DNA binding);GO:0003700(DNA binding transcription factor activity);GO:0005634(nucleus);GO:0006351(transcription, DNA-templated);GO:0006355(regulation of transcription, DNA-templated);GO:0043565(sequence-specific DNA binding)	-	homeobox-leucine zipper protein HAT5 [Arachis ipaensis]
gma-MIR319k-p3_1ss18GA	1GBZ2D	13	+	2887427	2890287	3	2548	GO:0000139(Golgi membrane);GO:0005794(Golgi apparatus);GO:0005886(plasma membrane);GO:0006486(protein glycosylation);GO:0009834(plant-type secondary cell wall biogenesis);GO:0010417(glucuronoxylan biosynthetic process);GO:0015020(glucuronosyltransferase activity);GO:0016021(integral component of membrane);GO:0016740(transferase activity);GO:0071555(cell wall organization)	-	probable glucuronoxylan glucuronosyltransferase IRX7 [Arachis hypogaea]
csi-miR166c-5p_L-1R+1_1ss8TC	TW2SCU	14	-	138386790	138390259	3	2092	GO:0009813(flavonoid biosynthetic process);GO:0043231(intracellular membrane-bounded organelle);GO:0052696(flavonoid glucuronidation);GO:0080043(quercetin 3-O-glucosyltransferase activity);GO:0080044(quercetin 7-O-glucosyltransferase activity)	ko00565(Ether lipid metabolism);ko00600(Sphingolipid metabolism)	hypothetical protein Ahy_B04g073171 [Arachis hypogaea]
PC-5p-72212_25	VX1J70	8	+	27161554	27163875	2	1499	GO:0005385(zinc ion transmembrane transporter activity);GO:0016020(membrane);GO:0071577(zinc II ion transmembrane transport)	-	zinc transporter 1-like [Arachis hypogaea]
PC-5p-77629_23	VX1J70	8	+	27161554	27163875	2	1499	GO:0005385(zinc ion transmembrane transporter activity);GO:0016020(membrane);GO:0071577(zinc II ion transmembrane transport)	-	zinc transporter 1-like [Arachis hypogaea]
PC-3p-92906_17	G3RLSH	9	-	22518778	22522097	4	2165	GO:0006508(proteolysis)	-	uncharacterized protein LOC107465122 isoform X1 [Arachis duranensis]
PC-3p-92906_17	G3RLSH	9	-	22518778	22522097	4	2165	GO:0006508(proteolysis)	-	uncharacterized protein LOC107465122 isoform X1 [Arachis duranensis]
PC-5p-72212_25	9W6FMP	2	+	102244369	102248251	5	1930	GO:0005886(plasma membrane);GO:0016829(lyase activity);GO:0030570(pectate lyase activity);GO:0031225(anchored component of membrane);GO:0045490(pectin catabolic process);GO:0046872(metal ion binding)	ko00040(Pentose and glucuronate interconversions)	probable pectate lyase 12 [Arachis hypogaea]
PC-5p-79847_22	9W6FMP	2	+	102244369	102248251	5	1930	GO:0005886(plasma membrane);GO:0016829(lyase activity);GO:0030570(pectate lyase activity);GO:0031225(anchored component of membrane);GO:0045490(pectin catabolic process);GO:0046872(metal ion binding)	ko00040(Pentose and glucuronate interconversions)	probable pectate lyase 12 [Arachis hypogaea]
mes-MIR159a-p5_1ss4GC	LI6EZ2	3	+	129135302	129135823	2	432	GO:0004739(pyruvate dehydrogenase (acetyl-transferring) activity);GO:0005739(mitochondrion);GO:0005829(cytosol);GO:0006086(acetyl-CoA biosynthetic process from pyruvate);GO:0006096(glycolytic process);GO:0009507(chloroplast);GO:0009536(plastid);GO:0009570(chloroplast stroma);GO:0009941(chloroplast envelope);GO:0055114(oxidation-reduction process)	ko00010(Glycolysis / Gluconeogenesis);ko00020(Citrate cycle (TCA cycle));ko00620(Pyruvate metabolism)	pyruvate dehydrogenase E1 component subunit alpha-3, chloroplastic [Arachis ipaensis]
pvu-miR159a.2_2ss12GC13GA	LI6EZ2	3	+	129135302	129135823	2	432	GO:0004739(pyruvate dehydrogenase (acetyl-transferring) activity);GO:0005739(mitochondrion);GO:0005829(cytosol);GO:0006086(acetyl-CoA biosynthetic process from pyruvate);GO:0006096(glycolytic process);GO:0009507(chloroplast);GO:0009536(plastid);GO:0009570(chloroplast stroma);GO:0009941(chloroplast envelope);GO:0055114(oxidation-reduction process)	ko00010(Glycolysis / Gluconeogenesis);ko00020(Citrate cycle (TCA cycle));ko00620(Pyruvate metabolism)	pyruvate dehydrogenase E1 component subunit alpha-3, chloroplastic [Arachis ipaensis]
PC-3p-30685_85	XA3BQV	2	+	23564013	23567915	4	2253	GO:0003677(DNA binding);GO:0005096(GTPase activator activity);GO:0005634(nucleus);GO:0005794(Golgi apparatus);GO:0005829(cytosol);GO:0016192(vesicle-mediated transport);GO:0046872(metal ion binding)	ko04144(Endocytosis)	probable ADP-ribosylation factor GTPase-activating protein AGD6 [Arachis hypogaea]
PC-3p-30685_85	XA3BQV	2	+	23564013	23567915	4	2253	GO:0003677(DNA binding);GO:0005096(GTPase activator activity);GO:0005634(nucleus);GO:0005794(Golgi apparatus);GO:0005829(cytosol);GO:0016192(vesicle-mediated transport);GO:0046872(metal ion binding)	ko04144(Endocytosis)	probable ADP-ribosylation factor GTPase-activating protein AGD6 [Arachis hypogaea]
PC-5p-101957_14	G79KWN	3	+	135442625	135445815	2	2664	GO:0003993(acid phosphatase activity);GO:0004722(protein serine/threonine phosphatase activity);GO:0005576(extracellular region);GO:0016311(dephosphorylation);GO:0046872(metal ion binding);GO:0005737(cytoplasm);GO:0005980(glycogen catabolic process);GO:0008184(glycogen phosphorylase activity);GO:0030170(pyridoxal phosphate binding)	ko00500(Starch and sucrose metabolism)	probable inactive purple acid phosphatase 9 [Arachis hypogaea]
PC-3p-92906_17	I66N0U	5	-	110565380	110570480	8	2809	GO:0004674(protein serine/threonine kinase activity);GO:0004675(transmembrane receptor protein serine/threonine kinase activity);GO:0005524(ATP binding);GO:0005886(plasma membrane);GO:0006468(protein phosphorylation);GO:0007166(cell surface receptor signaling pathway);GO:0016021(integral component of membrane);GO:0019901(protein kinase binding)	-	proline-rich receptor-like protein kinase PERK9 [Arachis hypogaea]
gma-miR10420_L+1R-1	SG5ZZ4	4	+	125778244	125782092	9	1981	GO:0003674(molecular_function);GO:0005739(mitochondrion);GO:0005783(endoplasmic reticulum);GO:0008150(biological_process);GO:0009506(plasmodesma);GO:0016020(membrane);GO:0016021(integral component of membrane)	-	uncharacterized protein LOC112798006 [Arachis hypogaea]
PC-3p-118547_11	R808EC	13	+	284619	291630	9	2331	GO:0000149(SNARE binding);GO:0000323(lytic vacuole);GO:0005768(endosome);GO:0035493(SNARE complex assembly);GO:0060627(regulation of vesicle-mediated transport)	ko00520(Amino sugar and nucleotide sugar metabolism);ko04016(MAPK signaling pathway - plant)	endochitinase [Arachis ipaensis]
PC-3p-92774_17	R808EC	13	+	284619	291630	9	2331	GO:0000149(SNARE binding);GO:0000323(lytic vacuole);GO:0005768(endosome);GO:0035493(SNARE complex assembly);GO:0060627(regulation of vesicle-mediated transport)	ko00520(Amino sugar and nucleotide sugar metabolism);ko04016(MAPK signaling pathway - plant)	endochitinase [Arachis ipaensis]
PC-3p-92906_17	R808EC	13	+	284619	291630	9	2331	GO:0000149(SNARE binding);GO:0000323(lytic vacuole);GO:0005768(endosome);GO:0035493(SNARE complex assembly);GO:0060627(regulation of vesicle-mediated transport)	ko00520(Amino sugar and nucleotide sugar metabolism);ko04016(MAPK signaling pathway - plant)	endochitinase [Arachis ipaensis]
PC-3p-71170_26	W8AC1S	16	+	148985276	148989340	5	1640	GO:0003959(NADPH dehydrogenase activity);GO:0005622(intracellular);GO:0055114(oxidation-reduction process)	ko00592(alpha-Linolenic acid metabolism)	12-oxophytodienoate reductase 1 [Arachis ipaensis]
gma-miR10420_L+1R-1	03UWN9	7	-	20379898	20384033	6	2447	GO:0005768(endosome);GO:0006897(endocytosis);GO:0016050(vesicle organization);GO:0019898(extrinsic component of membrane);GO:0035091(phosphatidylinositol binding)	ko04144(Endocytosis)	sorting nexin 2B-like isoform X1 [Arachis hypogaea]
mtr-MIR166g-p3_1ss20CT	7ZJB2L	9	+	108991295	108992965	1	1671	GO:0003676(nucleic acid binding);GO:0005515(protein binding);GO:0005634(nucleus);GO:0005737(cytoplasm);GO:0005829(cytosol);GO:0008168(methyltransferase activity);GO:0008757(S-adenosylmethionine-dependent methyltransferase activity);GO:0009793(embryo development ending in seed dormancy);GO:0032259(methylation);GO:0080009(mRNA methylation)	-	hypothetical protein Ahy_A09g042506 isoform B [Arachis hypogaea]
PC-5p-16120_171	8H1PJC	18	-	121606512	121611181	7	1289	GO:0005737(cytoplasm);GO:0005829(cytosol);GO:0006457(protein folding);GO:0007010(cytoskeleton organization);GO:0016272(prefoldin complex);GO:0051082(unfolded protein binding)	-	hypothetical protein Ahy_A08g040529 isoform A [Arachis hypogaea]
PC-3p-30685_85	H67HNM	6	-	958015	963997	9	2406	GO:0003677(DNA binding);GO:0003700(DNA binding transcription factor activity);GO:0005515(protein binding);GO:0005634(nucleus);GO:0006351(transcription, DNA-templated);GO:0006355(regulation of transcription, DNA-templated)	ko04933(AGE-RAGE signaling pathway in diabetic complications)	protein PHOSPHATE STARVATION RESPONSE 1-like isoform X1 [Arachis hypogaea]
PC-5p-16120_171	H67HNM	6	-	958015	963997	9	2406	GO:0003677(DNA binding);GO:0003700(DNA binding transcription factor activity);GO:0005515(protein binding);GO:0005634(nucleus);GO:0006351(transcription, DNA-templated);GO:0006355(regulation of transcription, DNA-templated)	ko04933(AGE-RAGE signaling pathway in diabetic complications)	protein PHOSPHATE STARVATION RESPONSE 1-like isoform X1 [Arachis hypogaea]
PC-3p-23915_114	1IF93G	14	+	120886682	120887125	1	444	GO:0005351(carbohydrate:proton symporter activity);GO:0005773(vacuole);GO:0005886(plasma membrane);GO:0005887(integral component of plasma membrane);GO:0005985(sucrose metabolic process);GO:0008506(sucrose:proton symporter activity);GO:0009506(plasmodesma);GO:0009624(response to nematode);GO:0009846(pollen germination);GO:0015144(carbohydrate transmembrane transporter activity);GO:0015770(sucrose…	-	hypothetical protein Ahy_B04g071594 [Arachis hypogaea]
gma-miR10420_L+1R-1	H7GH5Q	6	+	2118177	2124067	5	4205	GO:0005634(nucleus);GO:0005737(cytoplasm)	-	U-box domain-containing protein 43-like [Arachis duranensis]
PC-3p-92774_17	17MV76	15	-	155676383	155681616	5	3738	GO:0005737(cytoplasm);GO:0006725(cellular aromatic compound metabolic process);GO:0008198(ferrous iron binding);GO:0008270(zinc ion binding);GO:0016491(oxidoreductase activity);GO:0016701(oxidoreductase activity, acting on single donors with incorporation of molecular oxygen);GO:0051213(dioxygenase activity);GO:0055114(oxidation-reduction process)	ko00965(Betalain biosynthesis)	extradiol ring-cleavage dioxygenase [Arachis ipaensis]
mtr-miR172b	56TK9W	12	-	115467114	115475480	8	2633	GO:0015079(potassium ion transmembrane transporter activity);GO:0016020(membrane)	-	potassium transporter 5 isoform X1 [Arachis ipaensis]
mtr-miR172b	56TK9W	12	-	115467114	115475480	8	2633	GO:0015079(potassium ion transmembrane transporter activity);GO:0016020(membrane)	-	potassium transporter 5 isoform X1 [Arachis ipaensis]
lja-miR1511-3p_R-6	Y7PKX5	13	+	34038603	34049512	9	4980	GO:0003723(RNA binding);GO:0005515(protein binding);GO:0005634(nucleus)	ko03015(mRNA surveillance pathway)	FIP1[V]-like protein [Arachis ipaensis]
PC-3p-14080_193	8DRZ2X	17	-	133630944	133634525	2	2574	GO:0005739(mitochondrion);GO:0005768(endosome);GO:0005794(Golgi apparatus);GO:0005802(trans-Golgi network);GO:0008375(acetylglucosaminyltransferase activity);GO:0016021(integral component of membrane);GO:0016757(transferase activity, transferring glycosyl groups)	-	uncharacterized protein LOC107606334 [Arachis ipaensis]
PC-3p-92774_17	8DRZ2X	17	-	133630944	133634525	2	2574	GO:0005739(mitochondrion);GO:0005768(endosome);GO:0005794(Golgi apparatus);GO:0005802(trans-Golgi network);GO:0008375(acetylglucosaminyltransferase activity);GO:0016021(integral component of membrane);GO:0016757(transferase activity, transferring glycosyl groups)	-	uncharacterized protein LOC107606334 [Arachis ipaensis]
PC-3p-92906_17	8DRZ2X	17	-	133630944	133634525	2	2574	GO:0005739(mitochondrion);GO:0005768(endosome);GO:0005794(Golgi apparatus);GO:0005802(trans-Golgi network);GO:0008375(acetylglucosaminyltransferase activity);GO:0016021(integral component of membrane);GO:0016757(transferase activity, transferring glycosyl groups)	-	uncharacterized protein LOC107606334 [Arachis ipaensis]
PC-5p-64545_30	8DRZ2X	17	-	133630944	133634525	2	2574	GO:0005739(mitochondrion);GO:0005768(endosome);GO:0005794(Golgi apparatus);GO:0005802(trans-Golgi network);GO:0008375(acetylglucosaminyltransferase activity);GO:0016021(integral component of membrane);GO:0016757(transferase activity, transferring glycosyl groups)	-	uncharacterized protein LOC107606334 [Arachis ipaensis]
PC-3p-14080_193	5N4QY9	4	+	697316	706486	5	2383	GO:0005507(copper ion binding);GO:0016722(oxidoreductase activity, oxidizing metal ions)	ko00053(Ascorbate and aldarate metabolism)	L-ascorbate oxidase-like [Arachis hypogaea]
PC-3p-92774_17	5N4QY9	4	+	697316	706486	5	2383	GO:0005507(copper ion binding);GO:0016722(oxidoreductase activity, oxidizing metal ions)	ko00053(Ascorbate and aldarate metabolism)	L-ascorbate oxidase-like [Arachis hypogaea]
PC-5p-16986_163	5N4QY9	4	+	697316	706486	5	2383	GO:0005507(copper ion binding);GO:0016722(oxidoreductase activity, oxidizing metal ions)	ko00053(Ascorbate and aldarate metabolism)	L-ascorbate oxidase-like [Arachis hypogaea]
PC-5p-64545_30	5N4QY9	4	+	697316	706486	5	2383	GO:0005507(copper ion binding);GO:0016722(oxidoreductase activity, oxidizing metal ions)	ko00053(Ascorbate and aldarate metabolism)	L-ascorbate oxidase-like [Arachis hypogaea]
PC-5p-16986_163	04F84Q	13	+	130472929	130477852	8	4313	GO:0016165(linoleate 13S-lipoxygenase activity)	ko00591(Linoleic acid metabolism);ko00592(alpha-Linolenic acid metabolism)	linoleate 13S-lipoxygenase 3-1, chloroplastic [Arachis ipaensis]
PC-5p-16986_163	04F84Q	13	+	130472929	130477852	8	4313	GO:0016165(linoleate 13S-lipoxygenase activity)	ko00591(Linoleic acid metabolism);ko00592(alpha-Linolenic acid metabolism)	linoleate 13S-lipoxygenase 3-1, chloroplastic [Arachis ipaensis]
PC-3p-71170_26	4F68EX	9	+	1890074	1890979	1	906	GO:0003674(molecular_function);GO:0005634(nucleus);GO:0005829(cytosol);GO:0019005(SCF ubiquitin ligase complex);GO:0030162(regulation of proteolysis);GO:0031625(ubiquitin protein ligase binding);GO:0043161(proteasome-mediated ubiquitin-dependent protein catabolic process);GO:0080037(negative regulation of cytokinin-activated signaling pathway);GO:2000762(regulation of phenylpropanoid metabolic pr…	-	F-box/kelch-repeat protein At1g80440-like [Arachis hypogaea]
PC-5p-16986_163	ZL8L46	20	-	571691	577772	15	2534	GO:0005886(plasma membrane);GO:0006952(defense response)	-	MLO-like protein 10 [Arachis ipaensis]
PC-5p-16986_163	ZL8L46	20	-	571691	577772	15	2534	GO:0005886(plasma membrane);GO:0006952(defense response)	-	MLO-like protein 10 [Arachis ipaensis]
PC-3p-71170_26	7XK49S	16	-	148989317	148992469	5	1569	GO:0004601(peroxidase activity);GO:0009505(plant-type cell wall);GO:0009664(plant-type cell wall organization)	ko00940(Phenylpropanoid biosynthesis)	peroxidase 46 [Arachis ipaensis]
PC-5p-16986_163	1WCV8C	6	+	11409377	11412695	3	2974	GO:0005576(extracellular region);GO:0016021(integral component of membrane);GO:0016757(transferase activity, transferring glycosyl groups)	ko00514(Other types of O-glycan biosynthesis)	uncharacterized protein LOC112696008 [Arachis hypogaea]
PC-3p-70240_26	4Y3SQC	8	-	33615278	33617194	2	1791	-	-	NA
lja-miR1511-3p_R-6	6TZ00L	5	+	77749495	77753057	2	2918	GO:0005737(cytoplasm);GO:0005886(plasma membrane);GO:0006508(proteolysis);GO:0008270(zinc ion binding);GO:0042277(peptide binding);GO:0043171(peptide catabolic process);GO:0070006(metalloaminopeptidase activity)	ko00590(Arachidonic acid metabolism)	uncharacterized protein LOC107489508 isoform X1 [Arachis duranensis]
PC-3p-14080_193	HQ8G2J	16	+	543158	544412	3	1075	GO:0004672(protein kinase activity);GO:0005524(ATP binding);GO:0005576(extracellular region);GO:0005618(cell wall);GO:0006468(protein phosphorylation);GO:0009505(plant-type cell wall);GO:0009737(response to abscisic acid);GO:0009739(response to gibberellin);GO:0009740(gibberellic acid mediated signaling pathway);GO:0009741(response to brassinosteroid);GO:0009826(unidimensional cell growth);GO:001…	ko00563(Glycosylphosphatidylinositol(GPI)-anchor biosynthesis)	gibberellin-regulated protein 1 [Arachis ipaensis]
PC-3p-92774_17	HQ8G2J	16	+	543158	544412	3	1075	GO:0004672(protein kinase activity);GO:0005524(ATP binding);GO:0005576(extracellular region);GO:0005618(cell wall);GO:0006468(protein phosphorylation);GO:0009505(plant-type cell wall);GO:0009737(response to abscisic acid);GO:0009739(response to gibberellin);GO:0009740(gibberellic acid mediated signaling pathway);GO:0009741(response to brassinosteroid);GO:0009826(unidimensional cell growth);GO:001…	ko00563(Glycosylphosphatidylinositol(GPI)-anchor biosynthesis)	gibberellin-regulated protein 1 [Arachis ipaensis]
PC-5p-16986_163	HQ8G2J	16	+	543158	544412	3	1075	GO:0004672(protein kinase activity);GO:0005524(ATP binding);GO:0005576(extracellular region);GO:0005618(cell wall);GO:0006468(protein phosphorylation);GO:0009505(plant-type cell wall);GO:0009737(response to abscisic acid);GO:0009739(response to gibberellin);GO:0009740(gibberellic acid mediated signaling pathway);GO:0009741(response to brassinosteroid);GO:0009826(unidimensional cell growth);GO:001…	ko00563(Glycosylphosphatidylinositol(GPI)-anchor biosynthesis)	gibberellin-regulated protein 1 [Arachis ipaensis]
PC-3p-41817_57	C6HHUS	14	+	1820122	1825996	5	2309	GO:0003729(mRNA binding);GO:0005634(nucleus)	-	hypothetical protein Ahy_B04g069036 [Arachis hypogaea]
PC-3p-41817_57	C6HHUS	14	+	1820122	1825996	5	2309	GO:0003729(mRNA binding);GO:0005634(nucleus)	-	hypothetical protein Ahy_B04g069036 [Arachis hypogaea]
ahy-MIR3508-p5	2P31SD	20	+	9634258	9636998	3	1173	GO:0005829(cytosol);GO:0008233(peptidase activity);GO:0019760(glucosinolate metabolic process)	-	gamma-glutamyl peptidase 5 [Arachis ipaensis]
mdm-miR477b_R-1_2ss1AT20GC	T3MKLR	2	-	86076471	86082132	5	3956	GO:0005768(endosome);GO:0006904(vesicle docking involved in exocytosis);GO:0007032(endosome organization);GO:0007040(lysosome organization);GO:0030674(protein binding, bridging);GO:0030897(HOPS complex);GO:0035542(regulation of SNARE complex assembly)	-	hypothetical protein Ahy_A02g006981 isoform B [Arachis hypogaea]
mdm-miR477b_R-1_2ss1AT20GC	T3MKLR	2	-	86076471	86082132	5	3956	GO:0005768(endosome);GO:0006904(vesicle docking involved in exocytosis);GO:0007032(endosome organization);GO:0007040(lysosome organization);GO:0030674(protein binding, bridging);GO:0030897(HOPS complex);GO:0035542(regulation of SNARE complex assembly)	-	hypothetical protein Ahy_A02g006981 isoform B [Arachis hypogaea]
lja-miR1511-3p_R-6	A5JBZH	6	-	19200095	19204864	13	2246	GO:0003743(translation initiation factor activity);GO:0005634(nucleus);GO:0006413(translational initiation);GO:0006446(regulation of translational initiation);GO:0030488(tRNA methylation);GO:0031515(tRNA (m1A) methyltransferase complex)	-	tRNA (adenine(58)-N(1))-methyltransferase non-catalytic subunit trm6 [Arachis duranensis]
PC-3p-41817_57	M7GKER	13	+	21794322	21796993	6	1401	GO:0016787(hydrolase activity)	ko04120(Ubiquitin mediated proteolysis)	hypothetical protein Ahy_A03g015315 [Arachis hypogaea]
PC-3p-275_4753	DAS7TG	15	+	7728065	7732141	3	3375	GO:0003674(molecular_function);GO:0005886(plasma membrane);GO:0008150(biological_process);GO:0016021(integral component of membrane)	-	UPF0481 protein At3g47200-like [Arachis hypogaea]
PC-5p-55442_38	LM9E60	12	+	83300262	83309311	10	3364	GO:0004185(serine-type carboxypeptidase activity);GO:0016747(transferase activity, transferring acyl groups other than amino-acyl groups);GO:0019748(secondary metabolic process);GO:0051603(proteolysis involved in cellular protein catabolic process)	-	hypothetical protein Ahy_B02g060232 isoform A [Arachis hypogaea]
mes-MIR159a-p5_1ss4GC	MH7BQR	14	+	129791207	129795491	11	1826	GO:0004124(cysteine synthase activity);GO:0005737(cytoplasm);GO:0006535(cysteine biosynthetic process from serine);GO:0030170(pyridoxal phosphate binding)	ko00920(Sulfur metabolism);ko00270(Cysteine and methionine metabolism);ko00460(Cyanoamino acid metabolism)	bifunctional L-3-cyanoalanine synthase/cysteine synthase 1, mitochondrial [Arachis duranensis]
pvu-miR159a.2_2ss12GC13GA	MH7BQR	14	+	129791207	129795491	11	1826	GO:0004124(cysteine synthase activity);GO:0005737(cytoplasm);GO:0006535(cysteine biosynthetic process from serine);GO:0030170(pyridoxal phosphate binding)	ko00920(Sulfur metabolism);ko00270(Cysteine and methionine metabolism);ko00460(Cyanoamino acid metabolism)	bifunctional L-3-cyanoalanine synthase/cysteine synthase 1, mitochondrial [Arachis duranensis]
gma-miR172g_R+1_1ss9AT	M1CRL2	12	+	17622899	17630049	10	3868	GO:0000045(autophagosome assembly);GO:0000407(phagophore assembly site);GO:0000422(autophagy of mitochondrion);GO:0005776(autophagosome);GO:0034497(protein localization to phagophore assembly site);GO:0034727(piecemeal microautophagy of the nucleus);GO:0044805(late nucleophagy)	ko04136(Autophagy - other eukaryotes)	autophagy-related protein 9 [Arachis ipaensis]
PC-3p-41817_57	TJV9A2	13	-	12420192	12423801	6	1435	GO:0005737(cytoplasm);GO:0006457(protein folding)	-	uncharacterized protein LOC107477375 isoform X2 [Arachis duranensis]
mdm-miR477b_R-1_2ss1AT20GC	U9Y6Z5	19	+	157707830	157709843	3	1230	GO:0003674(molecular_function);GO:0005774(vacuolar membrane);GO:0008150(biological_process);GO:0031225(anchored component of membrane);GO:0004004(ATP-dependent RNA helicase activity);GO:0010501(RNA secondary structure unwinding)	-	embryo-specific protein ATS3B [Arachis ipaensis]
mes-MIR159a-p5_1ss4GC	G7YSG8	6	-	1817712	1823891	3	5828	GO:0000301(retrograde transport, vesicle recycling within Golgi);GO:0006890(retrograde vesicle-mediated transport, Golgi to ER);GO:0007030(Golgi organization);GO:0017119(Golgi transport complex);GO:0048213(Golgi vesicle prefusion complex stabilization)	-	conserved oligomeric Golgi complex subunit 4 [Arachis duranensis]
pvu-miR159a.2_2ss12GC13GA	G7YSG8	6	-	1817712	1823891	3	5828	GO:0000301(retrograde transport, vesicle recycling within Golgi);GO:0006890(retrograde vesicle-mediated transport, Golgi to ER);GO:0007030(Golgi organization);GO:0017119(Golgi transport complex);GO:0048213(Golgi vesicle prefusion complex stabilization)	-	conserved oligomeric Golgi complex subunit 4 [Arachis duranensis]
PC-3p-42100_57	4AA542	4	-	262200	262844	1	645	GO:0003674(molecular_function);GO:0008150(biological_process);GO:0009507(chloroplast);GO:0009535(chloroplast thylakoid membrane);GO:0009941(chloroplast envelope);GO:0010020(chloroplast fission);GO:0016021(integral component of membrane)	-	ylmG homolog protein 1-2, chloroplastic-like [Arachis hypogaea]
mtr-MIR166g-p3_1ss20CT	JBBQ4L	19	-	158414321	158419948	6	3435	GO:0003676(nucleic acid binding);GO:0005515(protein binding);GO:0005634(nucleus);GO:0005737(cytoplasm);GO:0005829(cytosol);GO:0008168(methyltransferase activity);GO:0008757(S-adenosylmethionine-dependent methyltransferase activity);GO:0009793(embryo development ending in seed dormancy);GO:0032259(methylation);GO:0080009(mRNA methylation)	-	methyltransferase-like protein 1 [Arachis ipaensis]
PC-3p-91025_17	LJ2JSE	12	-	16735817	16739785	2	3141	GO:0003674(molecular_function);GO:0006364(rRNA processing);GO:0009507(chloroplast);GO:0042254(ribosome biogenesis);GO:0042644(chloroplast nucleoid)	-	hypothetical protein Ahy_A02g008979 isoform A [Arachis hypogaea]
PC-3p-275_4753	1IW9Y2	1	-	95896374	95903686	15	4718	GO:0005887(integral component of plasma membrane);GO:0008553(proton-exporting ATPase activity, phosphorylative mechanism);GO:0043231(intracellular membrane-bounded organelle);GO:0051453(regulation of intracellular pH);GO:1902600(proton transmembrane transport)	ko00190(Oxidative phosphorylation)	plasma membrane ATPase 4-like [Arachis hypogaea]
mtr-miR172b	PDFB0Z	19	+	156290000	156294991	4	3667	GO:0005737(cytoplasm);GO:0005778(peroxisomal membrane);GO:0008150(biological_process);GO:0016021(integral component of membrane)	ko04146(Peroxisome)	uncharacterized protein LOC107619181 [Arachis ipaensis]
gma-miR10420_L+1R-1	LT1NG7	16	-	25132253	25135184	3	2103	GO:0003993(acid phosphatase activity);GO:0004722(protein serine/threonine phosphatase activity);GO:0005576(extracellular region);GO:0005737(cytoplasm);GO:0016311(dephosphorylation);GO:0046872(metal ion binding)	ko03040(Spliceosome)	probable inactive purple acid phosphatase 29 [Arachis ipaensis]
PC-3p-42100_57	24KS4K	18	+	5506750	5510729	7	2059	GO:0003674(molecular_function);GO:0005739(mitochondrion);GO:0007275(multicellular organism development);GO:0009536(plastid);GO:0009706(chloroplast inner membrane);GO:0009941(chloroplast envelope);GO:0016021(integral component of membrane)	-	protein RETICULATA-RELATED 1, chloroplastic [Arachis ipaensis]
PC-3p-76216_23	H28BLP	15	+	157112583	157116437	5	1644	GO:0003674(molecular_function);GO:0005886(plasma membrane);GO:0008150(biological_process);GO:0016021(integral component of membrane)	-	post-GPI attachment to proteins factor 3 isoform X1 [Arachis duranensis]
mes-MIR159a-p5_1ss4GC	X06Q7Q	6	+	6373604	6379165	10	3487	GO:0004004(ATP-dependent RNA helicase activity);GO:0010501(RNA secondary structure unwinding)	-	DEAD-box ATP-dependent RNA helicase 3, chloroplastic-like [Arachis hypogaea]
pvu-miR159a.2_2ss12GC13GA	X06Q7Q	6	+	6373604	6379165	10	3487	GO:0004004(ATP-dependent RNA helicase activity);GO:0010501(RNA secondary structure unwinding)	-	DEAD-box ATP-dependent RNA helicase 3, chloroplastic-like [Arachis hypogaea]
PC-5p-77629_23	165KFU	14	-	142559979	142564893	5	4049	GO:0003674(molecular_function);GO:0005634(nucleus);GO:0008150(biological_process);GO:0009506(plasmodesma)	-	uncharacterized protein LOC107635718 [Arachis ipaensis]
PC-5p-16986_163	65LEM9	13	-	1898908	1903872	5	2410	GO:0005576(extracellular region);GO:0030570(pectate lyase activity);GO:0045490(pectin catabolic process);GO:0046872(metal ion binding)	ko00040(Pentose and glucuronate interconversions)	probable pectate lyase 5 [Arachis ipaensis]
PC-5p-64545_30	65LEM9	13	-	1898908	1903872	5	2410	GO:0005576(extracellular region);GO:0030570(pectate lyase activity);GO:0045490(pectin catabolic process);GO:0046872(metal ion binding)	ko00040(Pentose and glucuronate interconversions)	probable pectate lyase 5 [Arachis ipaensis]
PC-5p-72212_25	65LEM9	13	-	1898908	1903872	5	2410	GO:0005576(extracellular region);GO:0030570(pectate lyase activity);GO:0045490(pectin catabolic process);GO:0046872(metal ion binding)	ko00040(Pentose and glucuronate interconversions)	probable pectate lyase 5 [Arachis ipaensis]
PC-5p-77629_23	65LEM9	13	-	1898908	1903872	5	2410	GO:0005576(extracellular region);GO:0030570(pectate lyase activity);GO:0045490(pectin catabolic process);GO:0046872(metal ion binding)	ko00040(Pentose and glucuronate interconversions)	probable pectate lyase 5 [Arachis ipaensis]
PC-5p-79847_22	65LEM9	13	-	1898908	1903872	5	2410	GO:0005576(extracellular region);GO:0030570(pectate lyase activity);GO:0045490(pectin catabolic process);GO:0046872(metal ion binding)	ko00040(Pentose and glucuronate interconversions)	probable pectate lyase 5 [Arachis ipaensis]
gma-miR10420_L+1R-1	14I9QE	18	-	6897158	6908921	11	4403	GO:0004674(protein serine/threonine kinase activity);GO:0005829(cytosol);GO:0006355(regulation of transcription, DNA-templated);GO:0006468(protein phosphorylation);GO:0035556(intracellular signal transduction)	-	transcription factor LHW-like isoform X2 [Arachis hypogaea]
PC-3p-70240_26	T69UQ6	20	+	113751870	113761403	16	4731	GO:0004430(1-phosphatidylinositol 4-kinase activity);GO:0005737(cytoplasm)	ko00562(Inositol phosphate metabolism);ko04070(Phosphatidylinositol signaling system)	phosphatidylinositol 4-kinase beta 1-like isoform X2 [Arachis hypogaea]
PC-3p-42100_57	YIM4MN	10	+	79741567	79744088	2	2274	GO:0003674(molecular_function)	-	UNC93-like protein 1 [Arachis duranensis]
PC-3p-14080_193	XQUA9L	10	-	114585391	114589682	6	2561	GO:0016255(attachment of GPI anchor to protein);GO:0042765(GPI-anchor transamidase complex)	ko00563(Glycosylphosphatidylinositol(GPI)-anchor biosynthesis)	glycosylphosphatidylinositol anchor attachment 1 protein-like [Arachis hypogaea]
gma-miR172g_R+1_1ss9AT	LHNV5V	20	+	6537750	6538250	1	501	GO:0005737(cytoplasm);GO:0008168(methyltransferase activity);GO:0008428(ribonuclease inhibitor activity);GO:0008948(oxaloacetate decarboxylase activity);GO:0032259(methylation);GO:0046872(metal ion binding);GO:0047443(4-hydroxy-4-methyl-2-oxoglutarate aldolase activity);GO:0051252(regulation of RNA metabolic process)	-	hypothetical protein Ahy_B10g100870 [Arachis hypogaea]
PC-5p-16986_163	G8AKQI	15	-	690669	692604	3	1415	-	-	NA
PC-5p-72212_25	G8AKQI	15	-	690669	692604	3	1415	-	-	NA
PC-5p-79847_22	G8AKQI	15	-	690669	692604	3	1415	-	-	NA
gma-miR160a-5p	F3RJIU	15	+	160314209	160317445	4	2526	GO:0003677(DNA binding);GO:0003700(DNA binding transcription factor activity);GO:0005634(nucleus);GO:0006351(transcription, DNA-templated);GO:0006355(regulation of transcription, DNA-templated);GO:0007389(pattern specification process);GO:0009734(auxin-activated signaling pathway);GO:0009738(abscisic acid-activated signaling pathway);GO:0009743(response to carbohydrate);GO:0010154(fruit developme…	ko04075(Plant hormone signal transduction)	auxin response factor 18 [Arachis ipaensis]
mtr-miR160a	F3RJIU	15	+	160314209	160317445	4	2526	GO:0003677(DNA binding);GO:0003700(DNA binding transcription factor activity);GO:0005634(nucleus);GO:0006351(transcription, DNA-templated);GO:0006355(regulation of transcription, DNA-templated);GO:0007389(pattern specification process);GO:0009734(auxin-activated signaling pathway);GO:0009738(abscisic acid-activated signaling pathway);GO:0009743(response to carbohydrate);GO:0010154(fruit developme…	ko04075(Plant hormone signal transduction)	auxin response factor 18 [Arachis ipaensis]
stu-miR160a-5p	F3RJIU	15	+	160314209	160317445	4	2526	GO:0003677(DNA binding);GO:0003700(DNA binding transcription factor activity);GO:0005634(nucleus);GO:0006351(transcription, DNA-templated);GO:0006355(regulation of transcription, DNA-templated);GO:0007389(pattern specification process);GO:0009734(auxin-activated signaling pathway);GO:0009738(abscisic acid-activated signaling pathway);GO:0009743(response to carbohydrate);GO:0010154(fruit developme…	ko04075(Plant hormone signal transduction)	auxin response factor 18 [Arachis ipaensis]
lja-miR1511-3p_R-6	XF5UIG	6	-	101537588	101541638	6	1182	GO:0000987(proximal promoter sequence-specific DNA binding);GO:0003677(DNA binding);GO:0003700(DNA binding transcription factor activity);GO:0005515(protein binding);GO:0005634(nucleus);GO:0006351(transcription, DNA-templated);GO:0006355(regulation of transcription, DNA-templated);GO:0008361(regulation of cell size);GO:0009653(anatomical structure morphogenesis);GO:0043565(sequence-specific DNA b…	ko04712(Circadian rhythm - plant)	transcription factor TCP20-like [Arachis hypogaea]
gma-MIR482c-p5_2ss12GA19CT	NEIN3W	9	-	14278519	14288904	13	4745	GO:0005634(nucleus);GO:0008150(biological_process)	-	mediator of RNA polymerase II transcription subunit 15-like isoform X1 [Arachis hypogaea]
PC-5p-16986_163	2C6XEQ	1	-	941244	954746	5	3268	GO:0003677(DNA binding);GO:0003700(DNA binding transcription factor activity);GO:0005634(nucleus);GO:0006351(transcription, DNA-templated);GO:0006355(regulation of transcription, DNA-templated);GO:0009965(leaf morphogenesis)	-	BEL1-like homeodomain protein 4 [Arachis duranensis]
PC-5p-16986_163	2C6XEQ	1	-	941244	954746	5	3268	GO:0003677(DNA binding);GO:0003700(DNA binding transcription factor activity);GO:0005634(nucleus);GO:0006351(transcription, DNA-templated);GO:0006355(regulation of transcription, DNA-templated);GO:0009965(leaf morphogenesis)	-	BEL1-like homeodomain protein 4 [Arachis duranensis]
PC-5p-72212_25	2C6XEQ	1	-	941244	954746	5	3268	GO:0003677(DNA binding);GO:0003700(DNA binding transcription factor activity);GO:0005634(nucleus);GO:0006351(transcription, DNA-templated);GO:0006355(regulation of transcription, DNA-templated);GO:0009965(leaf morphogenesis)	-	BEL1-like homeodomain protein 4 [Arachis duranensis]
PC-5p-72212_25	2C6XEQ	1	-	941244	954746	5	3268	GO:0003677(DNA binding);GO:0003700(DNA binding transcription factor activity);GO:0005634(nucleus);GO:0006351(transcription, DNA-templated);GO:0006355(regulation of transcription, DNA-templated);GO:0009965(leaf morphogenesis)	-	BEL1-like homeodomain protein 4 [Arachis duranensis]
PC-5p-79847_22	2C6XEQ	1	-	941244	954746	5	3268	GO:0003677(DNA binding);GO:0003700(DNA binding transcription factor activity);GO:0005634(nucleus);GO:0006351(transcription, DNA-templated);GO:0006355(regulation of transcription, DNA-templated);GO:0009965(leaf morphogenesis)	-	BEL1-like homeodomain protein 4 [Arachis duranensis]
PC-5p-79847_22	2C6XEQ	1	-	941244	954746	5	3268	GO:0003677(DNA binding);GO:0003700(DNA binding transcription factor activity);GO:0005634(nucleus);GO:0006351(transcription, DNA-templated);GO:0006355(regulation of transcription, DNA-templated);GO:0009965(leaf morphogenesis)	-	BEL1-like homeodomain protein 4 [Arachis duranensis]
mtr-miR172b	GQ70X8	1	+	35014670	35017063	4	1050	GO:0005576(extracellular region);GO:0009826(unidimensional cell growth);GO:0009828(plant-type cell wall loosening);GO:0019953(sexual reproduction)	-	hypothetical protein Ahy_B01g053525 [Arachis hypogaea]
PC-5p-16986_163	6F344G	15	+	8607137	8612901	5	1977	GO:0004806(triglyceride lipase activity);GO:0005576(extracellular region);GO:0006629(lipid metabolic process)	-	uncharacterized protein LOC112748648 [Arachis hypogaea]
PC-5p-64545_30	6F344G	15	+	8607137	8612901	5	1977	GO:0004806(triglyceride lipase activity);GO:0005576(extracellular region);GO:0006629(lipid metabolic process)	-	uncharacterized protein LOC112748648 [Arachis hypogaea]
mdm-miR477b_R-1_2ss1AT20GC	BZ0RB3	13	+	121828727	121836797	14	5357	GO:0004028(3-chloroallyl aldehyde dehydrogenase activity);GO:0004029(aldehyde dehydrogenase (NAD) activity)	ko00010(Glycolysis / Gluconeogenesis);ko00053(Ascorbate and aldarate metabolism);ko00620(Pyruvate metabolism);ko00071(Fatty acid degradation);ko00561(Glycerolipid metabolism);ko00280(Valine, leucine and isoleucine degradation);ko00310(Lysine degradation);ko00330(Arginine and proline metabolism);ko00340(Histidine metabolism);ko00380(Tryptophan metabolism);ko00410(beta-Alanine metabolism);ko00903(L…	aldehyde dehydrogenase family 3 member H1 isoform X2 [Arachis ipaensis]
mdm-miR477b_R-1_2ss1AT20GC	BZ0RB3	13	+	121828727	121836797	14	5357	GO:0004028(3-chloroallyl aldehyde dehydrogenase activity);GO:0004029(aldehyde dehydrogenase (NAD) activity)	ko00010(Glycolysis / Gluconeogenesis);ko00053(Ascorbate and aldarate metabolism);ko00620(Pyruvate metabolism);ko00071(Fatty acid degradation);ko00561(Glycerolipid metabolism);ko00280(Valine, leucine and isoleucine degradation);ko00310(Lysine degradation);ko00330(Arginine and proline metabolism);ko00340(Histidine metabolism);ko00380(Tryptophan metabolism);ko00410(beta-Alanine metabolism);ko00903(L…	aldehyde dehydrogenase family 3 member H1 isoform X2 [Arachis ipaensis]
mdm-miR477b_R-1_2ss1AT20GC	BZ0RB3	13	+	121828727	121836797	14	5357	GO:0004028(3-chloroallyl aldehyde dehydrogenase activity);GO:0004029(aldehyde dehydrogenase (NAD) activity)	ko00010(Glycolysis / Gluconeogenesis);ko00053(Ascorbate and aldarate metabolism);ko00620(Pyruvate metabolism);ko00071(Fatty acid degradation);ko00561(Glycerolipid metabolism);ko00280(Valine, leucine and isoleucine degradation);ko00310(Lysine degradation);ko00330(Arginine and proline metabolism);ko00340(Histidine metabolism);ko00380(Tryptophan metabolism);ko00410(beta-Alanine metabolism);ko00903(L…	aldehyde dehydrogenase family 3 member H1 isoform X2 [Arachis ipaensis]
PC-5p-16986_163	FEP1JN	5	-	690669	692604	3	1415	-	-	NA
PC-5p-72212_25	FEP1JN	5	-	690669	692604	3	1415	-	-	NA
PC-5p-79847_22	FEP1JN	5	-	690669	692604	3	1415	-	-	NA
mtr-MIR166g-p3_1ss20CT	97AX4B	4	-	9330083	9335804	19	3287	GO:0003677(DNA binding);GO:0003700(DNA binding transcription factor activity);GO:0005634(nucleus);GO:0006351(transcription, DNA-templated);GO:0006355(regulation of transcription, DNA-templated);GO:0008289(lipid binding);GO:0009855(determination of bilateral symmetry);GO:0009944(polarity specification of adaxial/abaxial axis);GO:0009955(adaxial/abaxial pattern specification);GO:0010014(meristem in…	-	homeobox-leucine zipper protein ATHB-14-like [Arachis hypogaea]
mtr-MIR166g-p3_1ss20CT	97AX4B	4	-	9330083	9335804	19	3287	GO:0003677(DNA binding);GO:0003700(DNA binding transcription factor activity);GO:0005634(nucleus);GO:0006351(transcription, DNA-templated);GO:0006355(regulation of transcription, DNA-templated);GO:0008289(lipid binding);GO:0009855(determination of bilateral symmetry);GO:0009944(polarity specification of adaxial/abaxial axis);GO:0009955(adaxial/abaxial pattern specification);GO:0010014(meristem in…	-	homeobox-leucine zipper protein ATHB-14-like [Arachis hypogaea]
PC-5p-16986_163	W5Z7DW	13	-	1601186	1604789	2	1898	GO:0016020(membrane);GO:0016709(oxidoreductase activity, acting on paired donors, with incorporation or reduction of molecular oxygen, NAD(P)H as one donor, and incorporation of one atom of oxygen);GO:0044550(secondary metabolite biosynthetic process)	-	cytochrome P450 71A1-like [Arachis hypogaea]
PC-3p-42100_57	36H6SK	16	-	138742988	138745902	6	2043	GO:0005634(nucleus);GO:0005829(cytosol);GO:0008150(biological_process)	-	uncharacterized protein LOC107605309 isoform X1 [Arachis ipaensis]
gma-miR6300_L-1R+8	745V0L	20	-	120653536	120657805	5	3865	GO:0005886(plasma membrane);GO:0006820(anion transport);GO:0008381(mechanosensitive ion channel activity);GO:0050982(detection of mechanical stimulus)	-	mechanosensitive ion channel protein 10 [Arachis ipaensis]
lja-miR1511-3p_R-6	BI3E2S	16	+	590850	595460	13	2031	GO:0003743(translation initiation factor activity);GO:0005634(nucleus);GO:0006413(translational initiation);GO:0006446(regulation of translational initiation);GO:0030488(tRNA methylation);GO:0031515(tRNA (m1A) methyltransferase complex)	-	tRNA (adenine(58)-N(1))-methyltransferase non-catalytic subunit trm6 [Arachis ipaensis]
PC-3p-14080_193	42IH8X	1	+	95269327	95274580	8	4242	GO:0004674(protein serine/threonine kinase activity);GO:0005886(plasma membrane);GO:0005794(Golgi apparatus);GO:0016413(O-acetyltransferase activity);GO:0071554(cell wall organization or biogenesis)	-	cold-responsive protein kinase 1-like isoform X4 [Arachis hypogaea]
gma-miR10420_L+1R-1	NSZL7L	17	-	25179615	25183771	6	2488	GO:0005768(endosome);GO:0006897(endocytosis);GO:0016050(vesicle organization);GO:0019898(extrinsic component of membrane);GO:0035091(phosphatidylinositol binding)	ko04144(Endocytosis)	sorting nexin 2B isoform X1 [Arachis ipaensis]
PC-3p-71170_26	AINH12	9	-	116176469	116177614	2	1057	GO:0003674(molecular_function);GO:0005634(nucleus)	-	uncharacterized protein LOC107467699 [Arachis duranensis]
PC-5p-77629_23	1AD8T9	19	+	378421	383253	5	3737	GO:0000082(G1/S transition of mitotic cell cycle);GO:0000307(cyclin-dependent protein kinase holoenzyme complex);GO:0004674(protein serine/threonine kinase activity);GO:0004693(cyclin-dependent protein serine/threonine kinase activity);GO:0005515(protein binding);GO:0005524(ATP binding);GO:0005634(nucleus);GO:0005737(cytoplasm);GO:0006468(protein phosphorylation);GO:0007165(signal transduction);G…	-	cell division control protein 2 homolog C [Arachis duranensis]
lja-miR1511-3p_R-3_1ss1AG	NL2WBX	20	-	143866726	143872052	12	2995	GO:0000226(microtubule cytoskeleton organization);GO:0000910(cytokinesis);GO:0000922(spindle pole);GO:0005634(nucleus);GO:0005737(cytoplasm);GO:0005874(microtubule);GO:0008017(microtubule binding)	-	65-kDa microtubule-associated protein 6-like isoform X1 [Arachis hypogaea]
lja-miR1511-3p_R-6	NL2WBX	20	-	143866726	143872052	12	2995	GO:0000226(microtubule cytoskeleton organization);GO:0000910(cytokinesis);GO:0000922(spindle pole);GO:0005634(nucleus);GO:0005737(cytoplasm);GO:0005874(microtubule);GO:0008017(microtubule binding)	-	65-kDa microtubule-associated protein 6-like isoform X1 [Arachis hypogaea]
PC-3p-30685_85	47BGAF	16	+	28272123	28278109	9	2413	GO:0003677(DNA binding);GO:0003700(DNA binding transcription factor activity);GO:0005515(protein binding);GO:0005634(nucleus);GO:0006351(transcription, DNA-templated);GO:0006355(regulation of transcription, DNA-templated)	ko04933(AGE-RAGE signaling pathway in diabetic complications)	protein PHOSPHATE STARVATION RESPONSE 1 isoform X1 [Arachis ipaensis]
PC-5p-16120_171	47BGAF	16	+	28272123	28278109	9	2413	GO:0003677(DNA binding);GO:0003700(DNA binding transcription factor activity);GO:0005515(protein binding);GO:0005634(nucleus);GO:0006351(transcription, DNA-templated);GO:0006355(regulation of transcription, DNA-templated)	ko04933(AGE-RAGE signaling pathway in diabetic complications)	protein PHOSPHATE STARVATION RESPONSE 1 isoform X1 [Arachis ipaensis]
gma-miR167c_R+1	734JVH	3	+	44569623	44585268	39	5680	GO:0003774(motor activity);GO:0009506(plasmodesma);GO:0009791(post-embryonic development);GO:0009826(unidimensional cell growth);GO:0010090(trichome morphogenesis);GO:0010091(trichome branching);GO:0010154(fruit development);GO:0016459(myosin complex);GO:0030048(actin filament-based movement);GO:0035619(root hair tip);GO:0048467(gynoecium development);GO:0048767(root hair elongation);GO:0048768(r…	-	myosin-17-like isoform X1 [Arachis hypogaea]
PC-5p-16986_163	C8TPBC	20	+	11007766	11012082	6	2410	GO:0005929(cilium);GO:0035091(phosphatidylinositol binding);GO:0061512(protein localization to cilium)	-	tubby-like F-box protein 8 [Arachis ipaensis]
PC-5p-16986_163	PN2V7H	6	-	10861360	10863768	2	1523	GO:0051213(dioxygenase activity)	ko00941(Flavonoid biosynthesis)	2-oxoglutarate-dependent dioxygenase AOP3-like [Arachis hypogaea]
PC-3p-23915_114	WC33QS	14	-	120900983	120901462	1	480	GO:0005351(carbohydrate:proton symporter activity);GO:0005364(maltose:proton symporter activity);GO:0005886(plasma membrane);GO:0005887(integral component of plasma membrane);GO:0005985(sucrose metabolic process);GO:0008506(sucrose:proton symporter activity);GO:0008515(sucrose transmembrane transporter activity);GO:0009908(flower development);GO:0009909(regulation of flower development);GO:001514…	-	hypothetical protein Ahy_B04g071610 [Arachis hypogaea]
gma-miR10420_L+1R-1	UUQR92	14	+	140246084	140249898	9	1965	GO:0003674(molecular_function);GO:0005739(mitochondrion);GO:0005783(endoplasmic reticulum);GO:0008150(biological_process);GO:0009506(plasmodesma);GO:0016020(membrane);GO:0016021(integral component of membrane)	-	uncharacterized protein LOC107635529 [Arachis ipaensis]
mdm-miR477b_R-1_2ss1AT20GC	H0K04H	8	-	33764817	33769742	5	3457	GO:0016985(mannan endo-1,4-beta-mannosidase activity);GO:0046355(mannan catabolic process)	ko00051(Fructose and mannose metabolism)	mannan endo-1,4-beta-mannosidase 2-like isoform X1 [Arachis hypogaea]
PC-5p-16986_163	FWV18L	16	+	130297896	130305603	3	4588	GO:0000149(SNARE binding);GO:0005484(SNAP receptor activity);GO:0006887(exocytosis);GO:0006906(vesicle fusion);GO:0031201(SNARE complex);GO:0004004(ATP-dependent RNA helicase activity);GO:0010501(RNA secondary structure unwinding)	ko03010(Ribosome)	hypothetical protein Ahy_A01g000222 isoform C [Arachis hypogaea]
PC-5p-77629_23	FWV18L	16	+	130297896	130305603	3	4588	GO:0000149(SNARE binding);GO:0005484(SNAP receptor activity);GO:0006887(exocytosis);GO:0006906(vesicle fusion);GO:0031201(SNARE complex);GO:0004004(ATP-dependent RNA helicase activity);GO:0010501(RNA secondary structure unwinding)	ko03010(Ribosome)	hypothetical protein Ahy_A01g000222 isoform C [Arachis hypogaea]
PC-5p-93549_17	FWV18L	16	+	130297896	130305603	3	4588	GO:0000149(SNARE binding);GO:0005484(SNAP receptor activity);GO:0006887(exocytosis);GO:0006906(vesicle fusion);GO:0031201(SNARE complex);GO:0004004(ATP-dependent RNA helicase activity);GO:0010501(RNA secondary structure unwinding)	ko03010(Ribosome)	hypothetical protein Ahy_A01g000222 isoform C [Arachis hypogaea]
PC-3p-42100_57	52PG7K	14	-	670126	670746	1	621	GO:0003674(molecular_function);GO:0009507(chloroplast);GO:0009535(chloroplast thylakoid membrane);GO:0009793(embryo development ending in seed dormancy);GO:0009941(chloroplast envelope);GO:0010020(chloroplast fission);GO:0016021(integral component of membrane);GO:0042651(thylakoid membrane);GO:0090143(nucleoid organization)	-	ylmG homolog protein 1-1, chloroplastic-like [Arachis hypogaea]
gma-miR10420_L+1R-1	F0MMCG	7	+	38406969	38437085	31	9495	GO:0004004(ATP-dependent RNA helicase activity);GO:0005634(nucleus);GO:0005739(mitochondrion);GO:0006396(RNA processing)	-	DExH-box ATP-dependent RNA helicase DExH7, chloroplastic-like isoform X3 [Arachis hypogaea]
gma-miR10420_L+1R-1	F0MMCG	7	+	38406969	38437085	31	9495	GO:0004004(ATP-dependent RNA helicase activity);GO:0005634(nucleus);GO:0005739(mitochondrion);GO:0006396(RNA processing)	-	DExH-box ATP-dependent RNA helicase DExH7, chloroplastic-like isoform X3 [Arachis hypogaea]
gma-miR10420_L+1R-1	F0MMCG	7	+	38406969	38437085	31	9495	GO:0004004(ATP-dependent RNA helicase activity);GO:0005634(nucleus);GO:0005739(mitochondrion);GO:0006396(RNA processing)	-	DExH-box ATP-dependent RNA helicase DExH7, chloroplastic-like isoform X3 [Arachis hypogaea]
gma-miR10420_L+1R-1	F0MMCG	7	+	38406969	38437085	31	9495	GO:0004004(ATP-dependent RNA helicase activity);GO:0005634(nucleus);GO:0005739(mitochondrion);GO:0006396(RNA processing)	-	DExH-box ATP-dependent RNA helicase DExH7, chloroplastic-like isoform X3 [Arachis hypogaea]
PC-3p-92906_17	6H4NJX	6	+	110263567	110266512	2	2231	GO:0009813(flavonoid biosynthetic process);GO:0043231(intracellular membrane-bounded organelle);GO:0052696(flavonoid glucuronidation);GO:0080043(quercetin 3-O-glucosyltransferase activity);GO:0080044(quercetin 7-O-glucosyltransferase activity)	-	7-deoxyloganetin glucosyltransferase-like [Arachis hypogaea]
PC-5p-72212_25	6H4NJX	6	+	110263567	110266512	2	2231	GO:0009813(flavonoid biosynthetic process);GO:0043231(intracellular membrane-bounded organelle);GO:0052696(flavonoid glucuronidation);GO:0080043(quercetin 3-O-glucosyltransferase activity);GO:0080044(quercetin 7-O-glucosyltransferase activity)	-	7-deoxyloganetin glucosyltransferase-like [Arachis hypogaea]
gma-miR172g_R+1_1ss9AT	XD7AXF	3	-	143333664	143337758	7	2976	GO:0005783(endoplasmic reticulum);GO:0009306(protein secretion);GO:0009507(chloroplast);GO:0015031(protein transport);GO:0015450(P-P-bond-hydrolysis-driven protein transmembrane transporter activity);GO:0016020(membrane);GO:0016021(integral component of membrane)	ko03060(Protein export);ko04141(Protein processing in endoplasmic reticulum);ko04145(Phagosome)	protein transport protein Sec61 subunit alpha-like [Arachis hypogaea]
PC-3p-118547_11	22G7N5	15	-	159418292	159421811	2	2766	GO:0003677(DNA binding);GO:0003700(DNA binding transcription factor activity);GO:0005634(nucleus);GO:0006351(transcription, DNA-templated);GO:0006355(regulation of transcription, DNA-templated)	ko00040(Pentose and glucuronate interconversions)	trihelix transcription factor GT-2 [Arachis ipaensis]
PC-5p-16986_163	22G7N5	15	-	159418292	159421811	2	2766	GO:0003677(DNA binding);GO:0003700(DNA binding transcription factor activity);GO:0005634(nucleus);GO:0006351(transcription, DNA-templated);GO:0006355(regulation of transcription, DNA-templated)	ko00040(Pentose and glucuronate interconversions)	trihelix transcription factor GT-2 [Arachis ipaensis]
PC-5p-72212_25	22G7N5	15	-	159418292	159421811	2	2766	GO:0003677(DNA binding);GO:0003700(DNA binding transcription factor activity);GO:0005634(nucleus);GO:0006351(transcription, DNA-templated);GO:0006355(regulation of transcription, DNA-templated)	ko00040(Pentose and glucuronate interconversions)	trihelix transcription factor GT-2 [Arachis ipaensis]
PC-5p-79847_22	22G7N5	15	-	159418292	159421811	2	2766	GO:0003677(DNA binding);GO:0003700(DNA binding transcription factor activity);GO:0005634(nucleus);GO:0006351(transcription, DNA-templated);GO:0006355(regulation of transcription, DNA-templated)	ko00040(Pentose and glucuronate interconversions)	trihelix transcription factor GT-2 [Arachis ipaensis]
PC-5p-93549_17	22G7N5	15	-	159418292	159421811	2	2766	GO:0003677(DNA binding);GO:0003700(DNA binding transcription factor activity);GO:0005634(nucleus);GO:0006351(transcription, DNA-templated);GO:0006355(regulation of transcription, DNA-templated)	ko00040(Pentose and glucuronate interconversions)	trihelix transcription factor GT-2 [Arachis ipaensis]
PC-3p-92774_17	6EYS0J	5	-	88213069	88218300	3	4704	GO:0005737(cytoplasm);GO:0006725(cellular aromatic compound metabolic process);GO:0008198(ferrous iron binding);GO:0008270(zinc ion binding);GO:0016491(oxidoreductase activity);GO:0016701(oxidoreductase activity, acting on single donors with incorporation of molecular oxygen);GO:0051213(dioxygenase activity);GO:0055114(oxidation-reduction process)	ko00965(Betalain biosynthesis)	extradiol ring-cleavage dioxygenase-like [Arachis hypogaea]
PC-3p-92774_17	6EYS0J	5	-	88213069	88218300	3	4704	GO:0005737(cytoplasm);GO:0006725(cellular aromatic compound metabolic process);GO:0008198(ferrous iron binding);GO:0008270(zinc ion binding);GO:0016491(oxidoreductase activity);GO:0016701(oxidoreductase activity, acting on single donors with incorporation of molecular oxygen);GO:0051213(dioxygenase activity);GO:0055114(oxidation-reduction process)	ko00965(Betalain biosynthesis)	extradiol ring-cleavage dioxygenase-like [Arachis hypogaea]
lja-miR1511-3p_R-6	Z8L4ZJ	11	+	66364163	66369352	8	2527	-	ko03013(RNA transport)	zinc finger CCCH domain-containing protein 43 isoform X1 [Arachis ipaensis]
lja-miR1511-3p_R-6	Z8L4ZJ	11	+	66364163	66369352	8	2527	-	ko03013(RNA transport)	zinc finger CCCH domain-containing protein 43 isoform X1 [Arachis ipaensis]
PC-5p-16986_163	7U0T6N	1	-	96004054	96011516	7	5787	GO:0003677(DNA binding);GO:0005515(protein binding);GO:0005634(nucleus);GO:0005677(chromatin silencing complex);GO:0006351(transcription, DNA-templated);GO:0006355(regulation of transcription, DNA-templated);GO:0009409(response to cold);GO:0009506(plasmodesma);GO:0009908(flower development);GO:0010228(vegetative to reproductive phase transition of meristem);GO:0031519(PcG protein complex);GO:0032…	ko00630(Glyoxylate and dicarboxylate metabolism);ko00710(Carbon fixation in photosynthetic organisms)	VIN3-like protein 2 isoform X1 [Arachis duranensis]
PC-5p-16986_163	7U0T6N	1	-	96004054	96011516	7	5787	GO:0003677(DNA binding);GO:0005515(protein binding);GO:0005634(nucleus);GO:0005677(chromatin silencing complex);GO:0006351(transcription, DNA-templated);GO:0006355(regulation of transcription, DNA-templated);GO:0009409(response to cold);GO:0009506(plasmodesma);GO:0009908(flower development);GO:0010228(vegetative to reproductive phase transition of meristem);GO:0031519(PcG protein complex);GO:0032…	ko00630(Glyoxylate and dicarboxylate metabolism);ko00710(Carbon fixation in photosynthetic organisms)	VIN3-like protein 2 isoform X1 [Arachis duranensis]
PC-5p-16986_163	7U0T6N	1	-	96004054	96011516	7	5787	GO:0003677(DNA binding);GO:0005515(protein binding);GO:0005634(nucleus);GO:0005677(chromatin silencing complex);GO:0006351(transcription, DNA-templated);GO:0006355(regulation of transcription, DNA-templated);GO:0009409(response to cold);GO:0009506(plasmodesma);GO:0009908(flower development);GO:0010228(vegetative to reproductive phase transition of meristem);GO:0031519(PcG protein complex);GO:0032…	ko00630(Glyoxylate and dicarboxylate metabolism);ko00710(Carbon fixation in photosynthetic organisms)	VIN3-like protein 2 isoform X1 [Arachis duranensis]
PC-3p-118547_11	5QB4T4	4	+	3475676	3479725	13	1926	GO:0005351(carbohydrate:proton symporter activity);GO:0005355(glucose transmembrane transporter activity);GO:0005887(integral component of plasma membrane);GO:0046323(glucose import)	-	sugar transporter ERD6-like 16 [Arachis hypogaea]
PC-3p-92906_17	5QB4T4	4	+	3475676	3479725	13	1926	GO:0005351(carbohydrate:proton symporter activity);GO:0005355(glucose transmembrane transporter activity);GO:0005887(integral component of plasma membrane);GO:0046323(glucose import)	-	sugar transporter ERD6-like 16 [Arachis hypogaea]
PC-3p-91720_17	08CHYH	8	-	539201	543435	11	2003	GO:0005886(plasma membrane);GO:0008168(methyltransferase activity);GO:0016021(integral component of membrane);GO:0032259(methylation)	-	DUF21 domain-containing protein At1g47330-like [Arachis hypogaea]
PC-3p-91720_17	08CHYH	8	-	539201	543435	11	2003	GO:0005886(plasma membrane);GO:0008168(methyltransferase activity);GO:0016021(integral component of membrane);GO:0032259(methylation)	-	DUF21 domain-containing protein At1g47330-like [Arachis hypogaea]
ptc-MIR166n-p5_2ss16AG18GA	S1WNIV	19	-	140727615	140730785	3	1806	GO:0005886(plasma membrane);GO:0043161(proteasome-mediated ubiquitin-dependent protein catabolic process);GO:0048577(negative regulation of short-day photoperiodism, flowering);GO:0061630(ubiquitin protein ligase activity)	-	RING-H2 finger protein ATL8 [Arachis ipaensis]
mtr-MIR166g-p3_1ss20CT	ES5BWW	7	-	52946313	52953152	18	3761	GO:0003677(DNA binding);GO:0003700(DNA binding transcription factor activity);GO:0005634(nucleus);GO:0006351(transcription, DNA-templated);GO:0006355(regulation of transcription, DNA-templated);GO:0008289(lipid binding);GO:0009855(determination of bilateral symmetry);GO:0009965(leaf morphogenesis);GO:0010014(meristem initiation);GO:0010073(meristem maintenance);GO:0010075(regulation of meristem g…	-	hypothetical protein Ahy_A07g036215 [Arachis hypogaea]
mtr-miR166a_R+1	ES5BWW	7	-	52946313	52953152	18	3761	GO:0003677(DNA binding);GO:0003700(DNA binding transcription factor activity);GO:0005634(nucleus);GO:0006351(transcription, DNA-templated);GO:0006355(regulation of transcription, DNA-templated);GO:0008289(lipid binding);GO:0009855(determination of bilateral symmetry);GO:0009965(leaf morphogenesis);GO:0010014(meristem initiation);GO:0010073(meristem maintenance);GO:0010075(regulation of meristem g…	-	hypothetical protein Ahy_A07g036215 [Arachis hypogaea]
gma-MIR482c-p5_2ss12GA19CT	N4VLKI	9	-	4413323	4422846	9	2237	GO:0005783(endoplasmic reticulum);GO:0005788(endoplasmic reticulum lumen);GO:0005886(plasma membrane);GO:0006508(proteolysis);GO:0008152(metabolic process);GO:0008237(metallopeptidase activity);GO:0009507(chloroplast);GO:0009611(response to wounding);GO:0010179(IAA-Ala conjugate hydrolase activity);GO:0046872(metal ion binding)	-	hypothetical protein Ahy_B09g095085 isoform A [Arachis hypogaea]
gma-MIR482c-p5_2ss12GA19CT	N4VLKI	9	-	4413323	4422846	9	2237	GO:0005783(endoplasmic reticulum);GO:0005788(endoplasmic reticulum lumen);GO:0005886(plasma membrane);GO:0006508(proteolysis);GO:0008152(metabolic process);GO:0008237(metallopeptidase activity);GO:0009507(chloroplast);GO:0009611(response to wounding);GO:0010179(IAA-Ala conjugate hydrolase activity);GO:0046872(metal ion binding)	-	hypothetical protein Ahy_B09g095085 isoform A [Arachis hypogaea]
gma-MIR482c-p5_2ss12GA19CT	N4VLKI	9	-	4413323	4422846	9	2237	GO:0005783(endoplasmic reticulum);GO:0005788(endoplasmic reticulum lumen);GO:0005886(plasma membrane);GO:0006508(proteolysis);GO:0008152(metabolic process);GO:0008237(metallopeptidase activity);GO:0009507(chloroplast);GO:0009611(response to wounding);GO:0010179(IAA-Ala conjugate hydrolase activity);GO:0046872(metal ion binding)	-	hypothetical protein Ahy_B09g095085 isoform A [Arachis hypogaea]
gma-MIR482c-p5_2ss12GA19CT	CTM7LX	5	-	110729155	110731399	2	1842	GO:0003674(molecular_function);GO:0005575(cellular_component);GO:0008150(biological_process)	ko00564(Glycerophospholipid metabolism);ko00565(Ether lipid metabolism);ko00440(Phosphonate and phosphinate metabolism)	uncharacterized protein LOC112802719 [Arachis hypogaea]
lja-miR1511-3p_R-6	U9CJM4	5	-	3532132	3534502	4	1461	GO:0004722(protein serine/threonine phosphatase activity);GO:0005634(nucleus);GO:0006470(protein dephosphorylation);GO:0046872(metal ion binding)	-	probable protein phosphatase 2C 47 isoform X1 [Arachis hypogaea]
PC-5p-16120_171	9H0YUK	4	-	116873542	116874643	2	726	-	-	hypothetical protein Ahy_B01g052052 [Arachis hypogaea]
PC-3p-76216_23	3EF69T	16	+	6179832	6184724	9	2583	GO:0001046(core promoter sequence-specific DNA binding);GO:0001228(transcriptional activator activity, RNA polymerase II transcription regulatory region sequence-specific DNA binding);GO:0005634(nucleus);GO:0006366(transcription by RNA polymerase II)	ko04144(Endocytosis)	hypothetical protein Ahy_B06g080084 [Arachis hypogaea]
gma-MIR482c-p5_2ss12GA19CT	F136KG	4	-	10310853	10314732	8	2186	GO:0005783(endoplasmic reticulum);GO:0009686(gibberellin biosynthetic process);GO:0009707(chloroplast outer membrane);GO:0009740(gibberellic acid mediated signaling pathway);GO:0010241(ent-kaurene oxidation to kaurenoic acid);GO:0016709(oxidoreductase activity, acting on paired donors, with incorporation or reduction of molecular oxygen, NAD(P)H as one donor, and incorporation of one atom of oxyg…	ko00904(Diterpenoid biosynthesis)	ent-kaurene oxidase, chloroplastic [Arachis duranensis]
PC-3p-91025_17	F09Q1T	12	-	110347268	110353648	3	3452	GO:0005634(nucleus);GO:0005768(endosome);GO:0005794(Golgi apparatus);GO:0005802(trans-Golgi network);GO:0006004(fucose metabolic process);GO:0006486(protein glycosylation);GO:0016021(integral component of membrane);GO:0016757(transferase activity, transferring glycosyl groups)	-	uncharacterized protein LOC107625914 [Arachis ipaensis]
PC-3p-91025_17	F09Q1T	12	-	110347268	110353648	3	3452	GO:0005634(nucleus);GO:0005768(endosome);GO:0005794(Golgi apparatus);GO:0005802(trans-Golgi network);GO:0006004(fucose metabolic process);GO:0006486(protein glycosylation);GO:0016021(integral component of membrane);GO:0016757(transferase activity, transferring glycosyl groups)	-	uncharacterized protein LOC107625914 [Arachis ipaensis]
PC-5p-25433_106	CJ2NL1	18	+	30028588	30035091	4	3162	GO:0003677(DNA binding);GO:0003713(transcription coactivator activity);GO:0005634(nucleus);GO:0005730(nucleolus);GO:0005737(cytoplasm);GO:0006351(transcription, DNA-templated);GO:0009723(response to ethylene);GO:0043565(sequence-specific DNA binding);GO:0045893(positive regulation of transcription, DNA-templated)	-	multiprotein-bridging factor 1b [Arachis duranensis]
gma-MIR171m-p5_1ss4GA	G62WC9	2	-	3841135	3844002	3	2681	GO:0005829(cytosol);GO:0009506(plasmodesma)	ko00030(Pentose phosphate pathway);ko00480(Glutathione metabolism)	uncharacterized protein LOC112733874 isoform X1 [Arachis hypogaea]
gma-miR10420_L+1R-1	DFZ2U0	16	-	23210923	23216957	5	4361	GO:0005634(nucleus);GO:0005737(cytoplasm)	-	U-box domain-containing protein 43 [Arachis ipaensis]
PC-5p-16986_163	X1BBAM	20	-	142137009	142141837	4	1649	GO:0000103(sulfate assimilation);GO:0005737(cytoplasm);GO:0006457(protein folding);GO:0015035(protein disulfide oxidoreductase activity);GO:0016671(oxidoreductase activity, acting on a sulfur group of donors, disulfide as acceptor);GO:0034599(cellular response to oxidative stress);GO:0045454(cell redox homeostasis);GO:0055114(oxidation-reduction process)	-	thioredoxin-like protein CITRX, chloroplastic [Arachis ipaensis]
PC-5p-79847_22	X1BBAM	20	-	142137009	142141837	4	1649	GO:0000103(sulfate assimilation);GO:0005737(cytoplasm);GO:0006457(protein folding);GO:0015035(protein disulfide oxidoreductase activity);GO:0016671(oxidoreductase activity, acting on a sulfur group of donors, disulfide as acceptor);GO:0034599(cellular response to oxidative stress);GO:0045454(cell redox homeostasis);GO:0055114(oxidation-reduction process)	-	thioredoxin-like protein CITRX, chloroplastic [Arachis ipaensis]
PC-3p-30685_85	TDW6NA	5	+	94357123	94362125	3	1788	GO:0005886(plasma membrane);GO:0015081(sodium ion transmembrane transporter activity);GO:0035725(sodium ion transmembrane transport)	-	probable cation transporter HKT6 [Arachis hypogaea]
PC-3p-30685_85	XLY65R	12	+	26699265	26704188	3	3906	GO:0003677(DNA binding);GO:0005096(GTPase activator activity);GO:0005634(nucleus);GO:0005794(Golgi apparatus);GO:0005829(cytosol);GO:0016192(vesicle-mediated transport);GO:0046872(metal ion binding)	ko04144(Endocytosis)	ADP-ribosylation factor GTPase-activating protein AGD7 [Arachis ipaensis]
PC-3p-30685_85	XLY65R	12	+	26699265	26704188	3	3906	GO:0003677(DNA binding);GO:0005096(GTPase activator activity);GO:0005634(nucleus);GO:0005794(Golgi apparatus);GO:0005829(cytosol);GO:0016192(vesicle-mediated transport);GO:0046872(metal ion binding)	ko04144(Endocytosis)	ADP-ribosylation factor GTPase-activating protein AGD7 [Arachis ipaensis]
PC-3p-79884_22	VJ5EI6	18	-	115568277	115575619	18	5195	GO:0000712(resolution of meiotic recombination intermediates);GO:0000819(sister chromatid segregation);GO:0003918(DNA topoisomerase type II (ATP-hydrolyzing) activity);GO:0005634(nucleus);GO:0006265(DNA topological change);GO:0006268(DNA unwinding involved in DNA replication);GO:0006312(mitotic recombination);GO:0009295(nucleoid);GO:0009330(DNA topoisomerase complex (ATP-hydrolyzing));GO:0044774(…	-	DNA topoisomerase 2 isoform X2 [Arachis ipaensis]
PC-3p-275_4753	SIB906	11	+	148166646	148173151	14	4714	GO:0005887(integral component of plasma membrane);GO:0008553(proton-exporting ATPase activity, phosphorylative mechanism);GO:0043231(intracellular membrane-bounded organelle);GO:0051453(regulation of intracellular pH);GO:1902600(proton transmembrane transport)	ko00190(Oxidative phosphorylation)	plasma membrane ATPase 4 [Arachis ipaensis]
gma-miR1511_L+1R+1	1W7KJJ	20	-	1608853	1613181	11	2533	GO:0003723(RNA binding);GO:0005634(nucleus);GO:0006351(transcription, DNA-templated);GO:0006355(regulation of transcription, DNA-templated);GO:0006396(RNA processing);GO:0003674(molecular_function);GO:0008150(biological_process);GO:0031225(anchored component of membrane)	-	hypothetical protein Ahy_A10g051338 isoform B [Arachis hypogaea]
lja-miR1511-3p_R-3_1ss1AG	1W7KJJ	20	-	1608853	1613181	11	2533	GO:0003723(RNA binding);GO:0005634(nucleus);GO:0006351(transcription, DNA-templated);GO:0006355(regulation of transcription, DNA-templated);GO:0006396(RNA processing);GO:0003674(molecular_function);GO:0008150(biological_process);GO:0031225(anchored component of membrane)	-	hypothetical protein Ahy_A10g051338 isoform B [Arachis hypogaea]
lja-miR1511-3p_R-6	1W7KJJ	20	-	1608853	1613181	11	2533	GO:0003723(RNA binding);GO:0005634(nucleus);GO:0006351(transcription, DNA-templated);GO:0006355(regulation of transcription, DNA-templated);GO:0006396(RNA processing);GO:0003674(molecular_function);GO:0008150(biological_process);GO:0031225(anchored component of membrane)	-	hypothetical protein Ahy_A10g051338 isoform B [Arachis hypogaea]
PC-3p-70240_26	Q5NAD7	13	-	8076329	8079486	3	2546	GO:0005351(carbohydrate:proton symporter activity);GO:0005355(glucose transmembrane transporter activity);GO:0005887(integral component of plasma membrane);GO:0046323(glucose import)	-	polyol transporter 5 [Arachis ipaensis]
gma-miR10420_L+1R-1	6DSJ3Q	14	-	7914703	7921260	8	3651	GO:0003677(DNA binding);GO:0003682(chromatin binding);GO:0005634(nucleus);GO:0008150(biological_process)	-	uncharacterized protein LOC107638714 isoform X1 [Arachis ipaensis]
gma-miR10420_L+1R-1	6DSJ3Q	14	-	7914703	7921260	8	3651	GO:0003677(DNA binding);GO:0003682(chromatin binding);GO:0005634(nucleus);GO:0008150(biological_process)	-	uncharacterized protein LOC107638714 isoform X1 [Arachis ipaensis]
PC-3p-76216_23	BQ9KJC	8	-	39316816	39324141	21	2599	GO:0016020(membrane)	-	plant intracellular Ras-group-related LRR protein 6-like [Arachis hypogaea]
PC-3p-92906_17	NQR6QW	5	+	91963835	91969462	8	1932	GO:0000447(endonucleolytic cleavage in ITS1 to separate SSU-rRNA from 5.8S rRNA and LSU-rRNA from tricistronic rRNA transcript (SSU-rRNA, 5.8S rRNA, LSU-rRNA));GO:0000472(endonucleolytic cleavage to generate mature 5'-end of SSU-rRNA from (SSU-rRNA, 5.8S rRNA, LSU-rRNA));GO:0000480(endonucleolytic cleavage in 5'-ETS of tricistronic rRNA transcript (SSU-rRNA, 5.8S rRNA, LSU-rRNA));GO:0003723(RNA b…	-	pre-rRNA-processing protein ESF2 [Arachis duranensis]
gma-miR10420_L+1R-1	A8H1KI	3	+	38192701	38197508	3	4009	GO:0005575(cellular_component);GO:0006351(transcription, DNA-templated);GO:0006355(regulation of transcription, DNA-templated);GO:0010233(phloem transport);GO:0019538(protein metabolic process);GO:0033500(carbohydrate homeostasis)	-	protein SMAX1-LIKE 4-like [Arachis hypogaea]
gma-miR10420_L+1R-1	F9ZABX	19	-	9615062	9621571	15	3505	GO:0000727(double-strand break repair via break-induced replication);GO:0004674(protein serine/threonine kinase activity);GO:0005634(nucleus);GO:0005737(cytoplasm);GO:0006270(DNA replication initiation);GO:0006909(phagocytosis);GO:0008360(regulation of cell shape);GO:0018105(peptidyl-serine phosphorylation)	-	probable serine/threonine-protein kinase cdc7 isoform X1 [Arachis ipaensis]
PC-3p-27240_98	0PW7WM	1	-	101697874	101700932	4	2548	GO:0003674(molecular_function);GO:0005634(nucleus);GO:0008150(biological_process)	-	uncharacterized protein LOC107464118 isoform X1 [Arachis duranensis]
PC-5p-25433_106	U5DJ52	12	+	5247052	5253751	9	3972	GO:0004674(protein serine/threonine kinase activity);GO:0005829(cytosol);GO:0006468(protein phosphorylation);GO:0035556(intracellular signal transduction)	-	probable serine/threonine-protein kinase WNK7 [Arachis ipaensis]
mtr-miR172b	IHC8NS	11	+	148003125	148007814	16	2827	GO:0003674(molecular_function);GO:0005739(mitochondrion);GO:0005875(microtubule associated complex);GO:0008150(biological_process)	-	afadin- and alpha-actinin-binding protein A [Arachis ipaensis]
PC-5p-72212_25	M75BKX	8	-	9241140	9243178	2	1908	GO:0000981(RNA polymerase II transcription factor activity, sequence-specific DNA binding);GO:0001135(transcription factor activity, RNA polymerase II transcription factor recruiting);GO:0003677(DNA binding);GO:0003700(DNA binding transcription factor activity);GO:0005634(nucleus);GO:0006351(transcription, DNA-templated);GO:0006355(regulation of transcription, DNA-templated);GO:0006357(regulation…	-	transcription factor CSA-like [Arachis hypogaea]
PC-5p-77629_23	M75BKX	8	-	9241140	9243178	2	1908	GO:0000981(RNA polymerase II transcription factor activity, sequence-specific DNA binding);GO:0001135(transcription factor activity, RNA polymerase II transcription factor recruiting);GO:0003677(DNA binding);GO:0003700(DNA binding transcription factor activity);GO:0005634(nucleus);GO:0006351(transcription, DNA-templated);GO:0006355(regulation of transcription, DNA-templated);GO:0006357(regulation…	-	transcription factor CSA-like [Arachis hypogaea]
PC-5p-79847_22	M75BKX	8	-	9241140	9243178	2	1908	GO:0000981(RNA polymerase II transcription factor activity, sequence-specific DNA binding);GO:0001135(transcription factor activity, RNA polymerase II transcription factor recruiting);GO:0003677(DNA binding);GO:0003700(DNA binding transcription factor activity);GO:0005634(nucleus);GO:0006351(transcription, DNA-templated);GO:0006355(regulation of transcription, DNA-templated);GO:0006357(regulation…	-	transcription factor CSA-like [Arachis hypogaea]
PC-3p-42100_57	NYJU0L	20	+	5297497	5298087	1	591	GO:0003674(molecular_function);GO:0009507(chloroplast);GO:0009535(chloroplast thylakoid membrane);GO:0009793(embryo development ending in seed dormancy);GO:0009941(chloroplast envelope);GO:0010020(chloroplast fission);GO:0016021(integral component of membrane);GO:0042651(thylakoid membrane);GO:0090143(nucleoid organization)	-	ylmG homolog protein 1-1, chloroplastic [Arachis ipaensis]
PC-5p-79847_22	2W58SS	5	-	114843043	114848642	3	4312	GO:0003674(molecular_function);GO:0005634(nucleus);GO:0005886(plasma membrane);GO:0009642(response to light intensity);GO:0009507(chloroplast);GO:0009534(chloroplast thylakoid);GO:0009535(chloroplast thylakoid membrane);GO:0016021(integral component of membrane)	-	uncharacterized protein LOC112803022 [Arachis hypogaea]
PC-3p-92774_17	49QGSQ	20	-	142098636	142102969	4	1588	GO:0003824(catalytic activity);GO:0005634(nucleus);GO:0005737(cytoplasm);GO:0007275(multicellular organism development);GO:0009646(response to absence of light);GO:0009813(flavonoid biosynthetic process);GO:0010422(regulation of brassinosteroid biosynthetic process);GO:0016131(brassinosteroid metabolic process);GO:0016132(brassinosteroid biosynthetic process);GO:0016491(oxidoreductase activity);G…	ko00943(Isoflavonoid biosynthesis)	vestitone reductase [Arachis ipaensis]
PC-5p-16986_163	49QGSQ	20	-	142098636	142102969	4	1588	GO:0003824(catalytic activity);GO:0005634(nucleus);GO:0005737(cytoplasm);GO:0007275(multicellular organism development);GO:0009646(response to absence of light);GO:0009813(flavonoid biosynthetic process);GO:0010422(regulation of brassinosteroid biosynthetic process);GO:0016131(brassinosteroid metabolic process);GO:0016132(brassinosteroid biosynthetic process);GO:0016491(oxidoreductase activity);G…	ko00943(Isoflavonoid biosynthesis)	vestitone reductase [Arachis ipaensis]
gma-MIR482c-p5_2ss12GA19CT	7QF3KQ	5	-	71352522	71356572	10	2531	GO:0005634(nucleus);GO:0009742(brassinosteroid mediated signaling pathway);GO:0010793(regulation of mRNA export from nucleus);GO:0032784(regulation of DNA-templated transcription, elongation);GO:0050684(regulation of mRNA processing);GO:2001253(regulation of histone H3-K36 trimethylation)	-	protein IWS1 homolog 1-like [Arachis hypogaea]
gma-MIR482c-p5_2ss12GA19CT	7QF3KQ	5	-	71352522	71356572	10	2531	GO:0005634(nucleus);GO:0009742(brassinosteroid mediated signaling pathway);GO:0010793(regulation of mRNA export from nucleus);GO:0032784(regulation of DNA-templated transcription, elongation);GO:0050684(regulation of mRNA processing);GO:2001253(regulation of histone H3-K36 trimethylation)	-	protein IWS1 homolog 1-like [Arachis hypogaea]
gma-MIR482c-p5_2ss12GA19CT	7QF3KQ	5	-	71352522	71356572	10	2531	GO:0005634(nucleus);GO:0009742(brassinosteroid mediated signaling pathway);GO:0010793(regulation of mRNA export from nucleus);GO:0032784(regulation of DNA-templated transcription, elongation);GO:0050684(regulation of mRNA processing);GO:2001253(regulation of histone H3-K36 trimethylation)	-	protein IWS1 homolog 1-like [Arachis hypogaea]
gma-miR319a	PA6DSG	15	+	135350679	135356983	14	1988	GO:0005634(nucleus);GO:0008308(voltage-gated anion channel activity);GO:0031307(integral component of mitochondrial outer membrane);GO:1900057(positive regulation of leaf senescence)	-	uncharacterized protein LOC107644043 isoform X1 [Arachis ipaensis]
mtr-miR319a-3p	PA6DSG	15	+	135350679	135356983	14	1988	GO:0005634(nucleus);GO:0008308(voltage-gated anion channel activity);GO:0031307(integral component of mitochondrial outer membrane);GO:1900057(positive regulation of leaf senescence)	-	uncharacterized protein LOC107644043 isoform X1 [Arachis ipaensis]
ptc-miR319a	PA6DSG	15	+	135350679	135356983	14	1988	GO:0005634(nucleus);GO:0008308(voltage-gated anion channel activity);GO:0031307(integral component of mitochondrial outer membrane);GO:1900057(positive regulation of leaf senescence)	-	uncharacterized protein LOC107644043 isoform X1 [Arachis ipaensis]
gma-miR1511_R+1_1ss12GT	9943LY	19	-	346085	351480	5	2454	GO:0005886(plasma membrane);GO:0006508(proteolysis);GO:0008233(peptidase activity);GO:0016021(integral component of membrane)	-	uncharacterized membrane protein At1g16860 isoform X1 [Arachis ipaensis]
PC-5p-55442_38	WBNY1K	19	+	118105068	118113275	11	2690	GO:0015095(magnesium ion transmembrane transporter activity);GO:0015693(magnesium ion transport)	-	magnesium transporter MRS2-I [Arachis ipaensis]
PC-5p-16986_163	0H9M9W	18	-	518619	524565	5	5023	GO:0003723(RNA binding);GO:0004519(endonuclease activity);GO:0005739(mitochondrion);GO:0009451(RNA modification);GO:0043231(intracellular membrane-bounded organelle)	-	pentatricopeptide repeat-containing protein At1g52620-like [Arachis hypogaea]
PC-5p-72212_25	0H9M9W	18	-	518619	524565	5	5023	GO:0003723(RNA binding);GO:0004519(endonuclease activity);GO:0005739(mitochondrion);GO:0009451(RNA modification);GO:0043231(intracellular membrane-bounded organelle)	-	pentatricopeptide repeat-containing protein At1g52620-like [Arachis hypogaea]
PC-5p-79847_22	0H9M9W	18	-	518619	524565	5	5023	GO:0003723(RNA binding);GO:0004519(endonuclease activity);GO:0005739(mitochondrion);GO:0009451(RNA modification);GO:0043231(intracellular membrane-bounded organelle)	-	pentatricopeptide repeat-containing protein At1g52620-like [Arachis hypogaea]
PC-5p-16986_163	0BDN0G	7	+	80594924	80600870	5	5023	GO:0003723(RNA binding);GO:0004519(endonuclease activity);GO:0005739(mitochondrion);GO:0009451(RNA modification);GO:0043231(intracellular membrane-bounded organelle)	-	pentatricopeptide repeat-containing protein At1g52620-like [Arachis hypogaea]
PC-5p-72212_25	0BDN0G	7	+	80594924	80600870	5	5023	GO:0003723(RNA binding);GO:0004519(endonuclease activity);GO:0005739(mitochondrion);GO:0009451(RNA modification);GO:0043231(intracellular membrane-bounded organelle)	-	pentatricopeptide repeat-containing protein At1g52620-like [Arachis hypogaea]
PC-5p-79847_22	0BDN0G	7	+	80594924	80600870	5	5023	GO:0003723(RNA binding);GO:0004519(endonuclease activity);GO:0005739(mitochondrion);GO:0009451(RNA modification);GO:0043231(intracellular membrane-bounded organelle)	-	pentatricopeptide repeat-containing protein At1g52620-like [Arachis hypogaea]
PC-5p-16120_171	TG1084	18	+	109093172	109097246	4	2911	GO:0004351(glutamate decarboxylase activity);GO:0005516(calmodulin binding);GO:0006536(glutamate metabolic process);GO:0006538(glutamate catabolic process);GO:0009506(plasmodesma);GO:0030170(pyridoxal phosphate binding);GO:0005829(cytosol);GO:0046686(response to cadmium ion)	ko00650(Butanoate metabolism);ko00250(Alanine, aspartate and glutamate metabolism);ko00410(beta-Alanine metabolism);ko00430(Taurine and hypotaurine metabolism)	glutamate decarboxylase isoform X1 [Arachis ipaensis]
PC-5p-25433_106	W2RGT3	1	+	2161831	2167401	6	3780	GO:0003676(nucleic acid binding);GO:0003700(DNA binding transcription factor activity);GO:0003723(RNA binding);GO:0005634(nucleus);GO:0005730(nucleolus);GO:0005737(cytoplasm);GO:0006351(transcription, DNA-templated);GO:0006355(regulation of transcription, DNA-templated);GO:0007275(multicellular organism development);GO:0008097(5S rRNA binding);GO:0008270(zinc ion binding);GO:0046872(metal ion bin…	-	transcription factor IIIA isoform X1 [Arachis duranensis]
PC-5p-25433_106	W2RGT3	1	+	2161831	2167401	6	3780	GO:0003676(nucleic acid binding);GO:0003700(DNA binding transcription factor activity);GO:0003723(RNA binding);GO:0005634(nucleus);GO:0005730(nucleolus);GO:0005737(cytoplasm);GO:0006351(transcription, DNA-templated);GO:0006355(regulation of transcription, DNA-templated);GO:0007275(multicellular organism development);GO:0008097(5S rRNA binding);GO:0008270(zinc ion binding);GO:0046872(metal ion bin…	-	transcription factor IIIA isoform X1 [Arachis duranensis]
PC-5p-25433_106	W2RGT3	1	+	2161831	2167401	6	3780	GO:0003676(nucleic acid binding);GO:0003700(DNA binding transcription factor activity);GO:0003723(RNA binding);GO:0005634(nucleus);GO:0005730(nucleolus);GO:0005737(cytoplasm);GO:0006351(transcription, DNA-templated);GO:0006355(regulation of transcription, DNA-templated);GO:0007275(multicellular organism development);GO:0008097(5S rRNA binding);GO:0008270(zinc ion binding);GO:0046872(metal ion bin…	-	transcription factor IIIA isoform X1 [Arachis duranensis]
PC-3p-14080_193	6BH6U4	4	+	4484097	4486022	2	1803	-	-	hypothetical protein Ahy_A04g021257 [Arachis hypogaea]
PC-5p-64545_30	6BH6U4	4	+	4484097	4486022	2	1803	-	-	hypothetical protein Ahy_A04g021257 [Arachis hypogaea]
PC-5p-72212_25	6BH6U4	4	+	4484097	4486022	2	1803	-	-	hypothetical protein Ahy_A04g021257 [Arachis hypogaea]
PC-5p-77629_23	6BH6U4	4	+	4484097	4486022	2	1803	-	-	hypothetical protein Ahy_A04g021257 [Arachis hypogaea]
PC-5p-79847_22	6BH6U4	4	+	4484097	4486022	2	1803	-	-	hypothetical protein Ahy_A04g021257 [Arachis hypogaea]
PC-3p-92774_17	8RZU3Q	16	-	9267286	9270041	4	1216	GO:0003674(molecular_function);GO:0008150(biological_process);GO:0016021(integral component of membrane)	-	uncharacterized protein LOC107647934 [Arachis ipaensis]
PC-5p-16986_163	8RZU3Q	16	-	9267286	9270041	4	1216	GO:0003674(molecular_function);GO:0008150(biological_process);GO:0016021(integral component of membrane)	-	uncharacterized protein LOC107647934 [Arachis ipaensis]
gma-MIR482c-p5_2ss12GA19CT	ZFB1VD	19	-	5599972	5609568	8	2357	GO:0005783(endoplasmic reticulum);GO:0005788(endoplasmic reticulum lumen);GO:0005886(plasma membrane);GO:0006508(proteolysis);GO:0008152(metabolic process);GO:0008237(metallopeptidase activity);GO:0009507(chloroplast);GO:0009611(response to wounding);GO:0010179(IAA-Ala conjugate hydrolase activity);GO:0046872(metal ion binding)	-	hypothetical protein Ahy_B09g095085 isoform A [Arachis hypogaea]
gma-miR10420_L+1R-1	XHN8S9	18	+	9103605	9111954	13	2593	GO:0004553(hydrolase activity, hydrolyzing O-glycosyl compounds);GO:0004575(sucrose alpha-glucosidase activity);GO:0005576(extracellular region);GO:0005618(cell wall);GO:0005975(carbohydrate metabolic process);GO:0048046(apoplast)	ko00052(Galactose metabolism);ko00500(Starch and sucrose metabolism)	beta-fructofuranosidase, insoluble isoenzyme 1-like isoform X1 [Arachis hypogaea]
PC-3p-92774_17	I7AL06	19	+	18534848	18547299	22	3715	GO:0004822(isoleucine-tRNA ligase activity);GO:0005739(mitochondrion);GO:0005829(cytosol);GO:0006428(isoleucyl-tRNA aminoacylation)	ko00970(Aminoacyl-tRNA biosynthesis)	isoleucine--tRNA ligase, chloroplastic/mitochondrial [Arachis ipaensis]
PC-3p-92774_17	I7AL06	19	+	18534848	18547299	22	3715	GO:0004822(isoleucine-tRNA ligase activity);GO:0005739(mitochondrion);GO:0005829(cytosol);GO:0006428(isoleucyl-tRNA aminoacylation)	ko00970(Aminoacyl-tRNA biosynthesis)	isoleucine--tRNA ligase, chloroplastic/mitochondrial [Arachis ipaensis]
PC-3p-92774_17	I7AL06	19	+	18534848	18547299	22	3715	GO:0004822(isoleucine-tRNA ligase activity);GO:0005739(mitochondrion);GO:0005829(cytosol);GO:0006428(isoleucyl-tRNA aminoacylation)	ko00970(Aminoacyl-tRNA biosynthesis)	isoleucine--tRNA ligase, chloroplastic/mitochondrial [Arachis ipaensis]
gma-miR10420_L+1R-1	XA3BYX	9	-	8028263	8034779	15	3454	GO:0000727(double-strand break repair via break-induced replication);GO:0004674(protein serine/threonine kinase activity);GO:0005634(nucleus);GO:0005737(cytoplasm);GO:0006270(DNA replication initiation);GO:0006909(phagocytosis);GO:0008360(regulation of cell shape);GO:0018105(peptidyl-serine phosphorylation)	-	probable serine/threonine-protein kinase cdc7 isoform X1 [Arachis hypogaea]
gma-miR10420_L+1R-1	6EBR5V	20	+	90481923	90483776	2	1678	GO:0003700(DNA binding transcription factor activity);GO:0005515(protein binding);GO:0005634(nucleus);GO:0006351(transcription, DNA-templated);GO:0006355(regulation of transcription, DNA-templated);GO:0006970(response to osmotic stress);GO:0007275(multicellular organism development);GO:0009414(response to water deprivation);GO:0009615(response to virus);GO:0009651(response to salt stress);GO:0009…	-	homeobox-leucine zipper protein ATHB-12 [Arachis ipaensis]
gma-miR10420_L+1R-1	E7V948	13	+	40259330	40264126	3	3930	GO:0005575(cellular_component);GO:0006351(transcription, DNA-templated);GO:0006355(regulation of transcription, DNA-templated);GO:0010233(phloem transport);GO:0019538(protein metabolic process);GO:0033500(carbohydrate homeostasis)	-	protein SMAX1-LIKE 4-like [Arachis ipaensis]
gma-miR10420_L+1R-1	5A5R3G	4	+	119537785	119540880	7	2121	GO:0016149(translation release factor activity, codon specific);GO:0043022(ribosome binding)	-	peptide chain release factor PrfB1, chloroplastic-like [Arachis hypogaea]
gma-miR10420_L+1R-1	8QX1D7	10	-	71728109	71729975	2	1691	GO:0003700(DNA binding transcription factor activity);GO:0005515(protein binding);GO:0005634(nucleus);GO:0006351(transcription, DNA-templated);GO:0006355(regulation of transcription, DNA-templated);GO:0006970(response to osmotic stress);GO:0007275(multicellular organism development);GO:0009414(response to water deprivation);GO:0009615(response to virus);GO:0009651(response to salt stress);GO:0009…	-	homeobox-leucine zipper protein ATHB-12 [Arachis duranensis]
gma-miR10420_L+1R-1	FH44NZ	1	-	105818611	105832526	19	5498	GO:0016021(integral component of membrane);GO:0042626(ATPase activity, coupled to transmembrane movement of substances);GO:0055085(transmembrane transport)	ko02010(ABC transporters)	hypothetical protein Ahy_A01g000555 [Arachis hypogaea]
mtr-miR172b	MX1GHC	9	-	111984697	111989668	4	3655	GO:0005737(cytoplasm);GO:0005778(peroxisomal membrane);GO:0008150(biological_process);GO:0016021(integral component of membrane)	ko04146(Peroxisome)	uncharacterized protein LOC112711917 [Arachis hypogaea]
PC-3p-41817_57	WW8L0B	3	-	9141700	9145322	6	1454	GO:0005737(cytoplasm);GO:0006457(protein folding)	-	uncharacterized protein LOC112789335 [Arachis hypogaea]
PC-3p-92906_17	HQGJ2Y	16	-	8257498	8261590	3	3741	GO:0005576(extracellular region);GO:0016021(integral component of membrane);GO:0016757(transferase activity, transferring glycosyl groups)	ko00514(Other types of O-glycan biosynthesis)	uncharacterized protein LOC112756491 [Arachis hypogaea]
PC-5p-72212_25	HQGJ2Y	16	-	8257498	8261590	3	3741	GO:0005576(extracellular region);GO:0016021(integral component of membrane);GO:0016757(transferase activity, transferring glycosyl groups)	ko00514(Other types of O-glycan biosynthesis)	uncharacterized protein LOC112756491 [Arachis hypogaea]
gma-miR10420_L+1R-1	N6KCKW	20	+	28966361	28967439	2	447	-	-	uncharacterized protein LOC110277096 isoform X2 [Arachis duranensis]
PC-5p-55442_38	2ZN6A3	9	+	89421194	89427826	11	2693	GO:0015095(magnesium ion transmembrane transporter activity);GO:0015693(magnesium ion transport)	-	magnesium transporter MRS2-I-like [Arachis hypogaea]
gma-miR10420_L+1R-1	UGVD7A	7	-	9927060	9934345	8	2581	GO:0003333(amino acid transmembrane transport);GO:0005886(plasma membrane);GO:0015171(amino acid transmembrane transporter activity)	ko04075(Plant hormone signal transduction)	auxin transporter-like protein 1 isoform X1 [Arachis duranensis]
PC-3p-30685_85	Q6XDLT	6	+	5241388	5250420	17	4773	GO:0003674(molecular_function);GO:0005575(cellular_component);GO:0008150(biological_process)	-	hypothetical protein Ahy_B06g081017 [Arachis hypogaea]
PC-3p-42100_57	6X9KLT	8	-	14329201	14330133	1	933	GO:0003680(AT DNA binding);GO:0003700(DNA binding transcription factor activity);GO:0005634(nucleus);GO:0006351(transcription, DNA-templated);GO:0006355(regulation of transcription, DNA-templated)	-	AT-hook motif nuclear-localized protein 17-like [Arachis hypogaea]
PC-5p-16986_163	7Y3RHD	19	-	154290753	154296294	9	3684	GO:0009507(chloroplast)	-	uncharacterized protein ycf45-like [Arachis hypogaea]
PC-3p-91025_17	55H51Z	14	+	68610	71699	2	1869	GO:0004553(hydrolase activity, hydrolyzing O-glycosyl compounds);GO:0030247(polysaccharide binding);GO:0046658(anchored component of plasma membrane)	ko00500(Starch and sucrose metabolism)	glucan endo-1,3-beta-glucosidase 5 [Arachis ipaensis]
PC-5p-16986_163	P7PTW7	6	-	112472116	112475468	6	2213	GO:0000149(SNARE binding);GO:0005484(SNAP receptor activity);GO:0006886(intracellular protein transport);GO:0006906(vesicle fusion);GO:0012505(endomembrane system);GO:0016021(integral component of membrane);GO:0031201(SNARE complex);GO:0048278(vesicle docking)	-	uncharacterized protein LOC112756046 [Arachis hypogaea]
PC-5p-16986_163	P7PTW7	6	-	112472116	112475468	6	2213	GO:0000149(SNARE binding);GO:0005484(SNAP receptor activity);GO:0006886(intracellular protein transport);GO:0006906(vesicle fusion);GO:0012505(endomembrane system);GO:0016021(integral component of membrane);GO:0031201(SNARE complex);GO:0048278(vesicle docking)	-	uncharacterized protein LOC112756046 [Arachis hypogaea]
PC-3p-92906_17	XF7BIX	13	-	31722741	31728139	7	1984	GO:0004674(protein serine/threonine kinase activity);GO:0005886(plasma membrane)	-	putative serine/threonine-protein kinase [Arachis ipaensis]
gma-miR319a	A3J7SX	9	+	105602763	105609144	6	2381	GO:0000976(transcription regulatory region sequence-specific DNA binding);GO:0002237(response to molecule of bacterial origin);GO:0003677(DNA binding);GO:0003700(DNA binding transcription factor activity);GO:0005515(protein binding);GO:0005634(nucleus);GO:0005730(nucleolus);GO:0006351(transcription, DNA-templated);GO:0006355(regulation of transcription, DNA-templated);GO:0006952(defense response)…	ko03013(RNA transport);ko03015(mRNA surveillance pathway);ko03018(RNA degradation)	hypothetical protein Ahy_B09g098553 isoform A [Arachis hypogaea]
mtr-miR319a-3p	A3J7SX	9	+	105602763	105609144	6	2381	GO:0000976(transcription regulatory region sequence-specific DNA binding);GO:0002237(response to molecule of bacterial origin);GO:0003677(DNA binding);GO:0003700(DNA binding transcription factor activity);GO:0005515(protein binding);GO:0005634(nucleus);GO:0005730(nucleolus);GO:0006351(transcription, DNA-templated);GO:0006355(regulation of transcription, DNA-templated);GO:0006952(defense response)…	ko03013(RNA transport);ko03015(mRNA surveillance pathway);ko03018(RNA degradation)	hypothetical protein Ahy_B09g098553 isoform A [Arachis hypogaea]
ptc-miR319a	A3J7SX	9	+	105602763	105609144	6	2381	GO:0000976(transcription regulatory region sequence-specific DNA binding);GO:0002237(response to molecule of bacterial origin);GO:0003677(DNA binding);GO:0003700(DNA binding transcription factor activity);GO:0005515(protein binding);GO:0005634(nucleus);GO:0005730(nucleolus);GO:0006351(transcription, DNA-templated);GO:0006355(regulation of transcription, DNA-templated);GO:0006952(defense response)…	ko03013(RNA transport);ko03015(mRNA surveillance pathway);ko03018(RNA degradation)	hypothetical protein Ahy_B09g098553 isoform A [Arachis hypogaea]
PC-5p-25433_106	8GI8KI	16	+	140409266	140413385	3	1704	GO:0004721(phosphoprotein phosphatase activity);GO:0004722(protein serine/threonine phosphatase activity);GO:0005515(protein binding);GO:0005634(nucleus);GO:0005737(cytoplasm);GO:0005829(cytosol);GO:0006470(protein dephosphorylation);GO:0009409(response to cold);GO:0009414(response to water deprivation);GO:0009737(response to abscisic acid);GO:0009738(abscisic acid-activated signaling pathway);GO…	ko04016(MAPK signaling pathway - plant);ko04075(Plant hormone signal transduction)	probable protein phosphatase 2C 51 [Arachis ipaensis]
PC-3p-79884_22	77RLVP	16	+	150495092	150499616	9	3289	GO:0004180(carboxypeptidase activity);GO:0005515(protein binding);GO:0005789(endoplasmic reticulum membrane);GO:0005886(plasma membrane);GO:0006508(proteolysis);GO:0009640(photomorphogenesis);GO:0009793(embryo development ending in seed dormancy);GO:0009908(flower development);GO:0009910(negative regulation of flower development);GO:0010305(leaf vascular tissue pattern formation);GO:0016805(dipep…	-	probable glutamate carboxypeptidase AMP1 isoform X1 [Arachis ipaensis]
PC-3p-79884_22	77RLVP	16	+	150495092	150499616	9	3289	GO:0004180(carboxypeptidase activity);GO:0005515(protein binding);GO:0005789(endoplasmic reticulum membrane);GO:0005886(plasma membrane);GO:0006508(proteolysis);GO:0009640(photomorphogenesis);GO:0009793(embryo development ending in seed dormancy);GO:0009908(flower development);GO:0009910(negative regulation of flower development);GO:0010305(leaf vascular tissue pattern formation);GO:0016805(dipep…	-	probable glutamate carboxypeptidase AMP1 isoform X1 [Arachis ipaensis]
PC-3p-42100_57	RI5PYK	20	+	102147681	102150285	2	2339	GO:0003674(molecular_function)	-	UNC93-like protein 1 [Arachis ipaensis]
gma-miR1511_R+1_1ss12GT	GSB289	9	-	382106	387513	5	2444	GO:0005886(plasma membrane);GO:0006508(proteolysis);GO:0008233(peptidase activity);GO:0016021(integral component of membrane)	-	uncharacterized membrane protein At1g16860 isoform X1 [Arachis duranensis]
gma-MIR319k-p3_1ss18GA	8MH36V	17	+	125461952	125464769	6	1941	GO:0000149(SNARE binding);GO:0005484(SNAP receptor activity);GO:0005886(plasma membrane);GO:0006886(intracellular protein transport);GO:0006887(exocytosis);GO:0006906(vesicle fusion);GO:0012505(endomembrane system);GO:0016021(integral component of membrane);GO:0031201(SNARE complex);GO:0048278(vesicle docking);GO:0016787(hydrolase activity)	ko04130(SNARE interactions in vesicular transport)	syntaxin-124-like isoform X2 [Arachis ipaensis]
mdm-miR477b_R-1_2ss1AT20GC	6MPP0P	1	-	106280978	106293632	32	7266	GO:0003777(microtubule motor activity);GO:0005871(kinesin complex);GO:0007018(microtubule-based movement);GO:0016887(ATPase activity)	-	kinesin-like protein KIN-12C [Arachis hypogaea]
PC-3p-14080_193	9UM4QH	15	+	160442337	160446270	8	2712	GO:0005507(copper ion binding);GO:0009505(plant-type cell wall);GO:0009506(plasmodesma);GO:0016722(oxidoreductase activity, oxidizing metal ions);GO:0046658(anchored component of plasma membrane)	-	monocopper oxidase-like protein SKS1 [Arachis ipaensis]
PC-5p-16986_163	9UM4QH	15	+	160442337	160446270	8	2712	GO:0005507(copper ion binding);GO:0009505(plant-type cell wall);GO:0009506(plasmodesma);GO:0016722(oxidoreductase activity, oxidizing metal ions);GO:0046658(anchored component of plasma membrane)	-	monocopper oxidase-like protein SKS1 [Arachis ipaensis]
PC-5p-72212_25	9UM4QH	15	+	160442337	160446270	8	2712	GO:0005507(copper ion binding);GO:0009505(plant-type cell wall);GO:0009506(plasmodesma);GO:0016722(oxidoreductase activity, oxidizing metal ions);GO:0046658(anchored component of plasma membrane)	-	monocopper oxidase-like protein SKS1 [Arachis ipaensis]
PC-5p-79847_22	9UM4QH	15	+	160442337	160446270	8	2712	GO:0005507(copper ion binding);GO:0009505(plant-type cell wall);GO:0009506(plasmodesma);GO:0016722(oxidoreductase activity, oxidizing metal ions);GO:0046658(anchored component of plasma membrane)	-	monocopper oxidase-like protein SKS1 [Arachis ipaensis]
PC-3p-27240_98	S82CNL	20	-	2897863	2903992	8	3765	GO:0005215(transporter activity);GO:0005886(plasma membrane);GO:0016021(integral component of membrane);GO:0022857(transmembrane transporter activity);GO:0055085(transmembrane transport)	-	hypothetical protein Ahy_B10g100553 [Arachis hypogaea]
PC-3p-27240_98	S82CNL	20	-	2897863	2903992	8	3765	GO:0005215(transporter activity);GO:0005886(plasma membrane);GO:0016021(integral component of membrane);GO:0022857(transmembrane transporter activity);GO:0055085(transmembrane transport)	-	hypothetical protein Ahy_B10g100553 [Arachis hypogaea]
gma-miR1511_R+1_1ss12GT	BUDK8I	9	-	362610	367785	5	2238	GO:0005886(plasma membrane);GO:0006508(proteolysis);GO:0008233(peptidase activity);GO:0016021(integral component of membrane)	-	uncharacterized membrane protein At1g16860 isoform X1 [Arachis duranensis]
gma-miR10420_L+1R-1	EFC314	19	+	136833286	136835407	6	1377	GO:0003700(DNA binding transcription factor activity);GO:0005515(protein binding);GO:0005634(nucleus);GO:0006351(transcription, DNA-templated);GO:0006355(regulation of transcription, DNA-templated);GO:0010628(positive regulation of gene expression);GO:0016036(cellular response to phosphate starvation);GO:0043565(sequence-specific DNA binding)	ko04933(AGE-RAGE signaling pathway in diabetic complications)	protein PHR1-LIKE 2 isoform X2 [Arachis ipaensis]
lja-miR1511-3p_R-6	AUKV6I	8	+	46215181	46217757	9	1617	GO:0006855(drug transmembrane transport);GO:0003677(DNA binding);GO:0005634(nucleus);GO:0008150(biological_process);GO:0046983(protein dimerization activity)	ko02010(ABC transporters)	uncharacterized protein LOC107619981 [Arachis ipaensis]
lja-miR1511-3p_R-6	AUKV6I	8	+	46215181	46217757	9	1617	GO:0006855(drug transmembrane transport);GO:0003677(DNA binding);GO:0005634(nucleus);GO:0008150(biological_process);GO:0046983(protein dimerization activity)	ko02010(ABC transporters)	uncharacterized protein LOC107619981 [Arachis ipaensis]
PC-3p-50599_44	NGDJ3K	14	+	137820233	137824313	2	3679	GO:0005739(mitochondrion);GO:0005773(vacuole);GO:0005774(vacuolar membrane);GO:0005886(plasma membrane);GO:0009941(chloroplast envelope);GO:0016020(membrane);GO:0016491(oxidoreductase activity);GO:0031966(mitochondrial membrane);GO:0055114(oxidation-reduction process)	-	probable mitochondrial saccharopine dehydrogenase-like oxidoreductase At5g39410 [Arachis hypogaea]
PC-3p-30685_85	N0U0UU	18	+	134374607	134378480	7	2361	GO:0003677(DNA binding);GO:0005634(nucleus);GO:0006338(chromatin remodeling);GO:0006351(transcription, DNA-templated);GO:0006355(regulation of transcription, DNA-templated);GO:0007275(multicellular organism development);GO:0016514(SWI/SNF complex);GO:0016569(covalent chromatin modification)	-	SWI/SNF complex subunit SWI3A-like [Arachis hypogaea]
mtr-miR166a_R+1	PZ9B5S	14	-	142509012	142514290	13	1833	GO:0005351(carbohydrate:proton symporter activity);GO:0005355(glucose transmembrane transporter activity);GO:0005887(integral component of plasma membrane);GO:0046323(glucose import);GO:0006754(ATP biosynthetic process);GO:0009507(chloroplast);GO:0009534(chloroplast thylakoid);GO:0009535(chloroplast thylakoid membrane);GO:0009544(chloroplast ATP synthase complex);GO:0009579(thylakoid);GO:0009772(…	ko00190(Oxidative phosphorylation);ko00195(Photosynthesis)	plastidic glucose transporter 4 isoform X1 [Arachis ipaensis]
mtr-miR166a_R+1	PZ9B5S	14	-	142509012	142514290	13	1833	GO:0005351(carbohydrate:proton symporter activity);GO:0005355(glucose transmembrane transporter activity);GO:0005887(integral component of plasma membrane);GO:0046323(glucose import);GO:0006754(ATP biosynthetic process);GO:0009507(chloroplast);GO:0009534(chloroplast thylakoid);GO:0009535(chloroplast thylakoid membrane);GO:0009544(chloroplast ATP synthase complex);GO:0009579(thylakoid);GO:0009772(…	ko00190(Oxidative phosphorylation);ko00195(Photosynthesis)	plastidic glucose transporter 4 isoform X1 [Arachis ipaensis]
mtr-miR166a_R+1	PZ9B5S	14	-	142509012	142514290	13	1833	GO:0005351(carbohydrate:proton symporter activity);GO:0005355(glucose transmembrane transporter activity);GO:0005887(integral component of plasma membrane);GO:0046323(glucose import);GO:0006754(ATP biosynthetic process);GO:0009507(chloroplast);GO:0009534(chloroplast thylakoid);GO:0009535(chloroplast thylakoid membrane);GO:0009544(chloroplast ATP synthase complex);GO:0009579(thylakoid);GO:0009772(…	ko00190(Oxidative phosphorylation);ko00195(Photosynthesis)	plastidic glucose transporter 4 isoform X1 [Arachis ipaensis]
PC-5p-55442_38	Z5DA2B	9	+	119479297	119485504	15	4232	GO:0005886(plasma membrane);GO:0016021(integral component of membrane);GO:0042626(ATPase activity, coupled to transmembrane movement of substances)	ko02010(ABC transporters)	ABC transporter G family member 24-like isoform X1 [Arachis hypogaea]
PC-5p-55442_38	Z5DA2B	9	+	119479297	119485504	15	4232	GO:0005886(plasma membrane);GO:0016021(integral component of membrane);GO:0042626(ATPase activity, coupled to transmembrane movement of substances)	ko02010(ABC transporters)	ABC transporter G family member 24-like isoform X1 [Arachis hypogaea]
ptc-miR393a-3p	FTM745	10	-	17082562	17087567	17	2127	GO:0009505(plant-type cell wall)	ko00052(Galactose metabolism);ko00561(Glycerolipid metabolism);ko00600(Sphingolipid metabolism);ko00603(Glycosphingolipid biosynthesis - globo and isoglobo series)	alpha-galactosidase 1 [Arachis duranensis]
ptc-miR393a-3p	FTM745	10	-	17082562	17087567	17	2127	GO:0009505(plant-type cell wall)	ko00052(Galactose metabolism);ko00561(Glycerolipid metabolism);ko00600(Sphingolipid metabolism);ko00603(Glycosphingolipid biosynthesis - globo and isoglobo series)	alpha-galactosidase 1 [Arachis duranensis]
ptc-miR393a-3p	FTM745	10	-	17082562	17087567	17	2127	GO:0009505(plant-type cell wall)	ko00052(Galactose metabolism);ko00561(Glycerolipid metabolism);ko00600(Sphingolipid metabolism);ko00603(Glycosphingolipid biosynthesis - globo and isoglobo series)	alpha-galactosidase 1 [Arachis duranensis]
PC-5p-25433_106	K8ZQW4	3	-	16667824	16677732	16	3746	GO:0003906(DNA-(apurinic or apyrimidinic site) lyase activity);GO:0005634(nucleus);GO:0006284(base-excision repair);GO:0008311(double-stranded DNA 3'-5' exodeoxyribonuclease activity);GO:0005783(endoplasmic reticulum)	ko03410(Base excision repair);ko03060(Protein export);ko04141(Protein processing in endoplasmic reticulum)	DNA-(apurinic or apyrimidinic site) lyase, chloroplastic-like isoform X1 [Arachis hypogaea]
PC-5p-93549_17	416W9Q	4	-	120494103	120498790	2	3717	GO:0009813(flavonoid biosynthetic process);GO:0043231(intracellular membrane-bounded organelle);GO:0052696(flavonoid glucuronidation);GO:0080043(quercetin 3-O-glucosyltransferase activity);GO:0080044(quercetin 7-O-glucosyltransferase activity)	-	hypothetical protein Ahy_A04g017898 [Arachis hypogaea]
PC-3p-76216_23	GA50RN	2	-	87828200	87843063	8	6738	GO:0005737(cytoplasm);GO:0006952(defense response);GO:0007165(signal transduction);GO:0016021(integral component of membrane);GO:0043531(ADP binding)	-	LOW QUALITY PROTEIN: uncharacterized protein LOC112749664 [Arachis hypogaea]
PC-5p-7845_316	095TGF	1	-	15824967	15831571	7	4653	GO:0003677(DNA binding);GO:0003700(DNA binding transcription factor activity);GO:0005634(nucleus);GO:0006351(transcription, DNA-templated);GO:0006355(regulation of transcription, DNA-templated);GO:0009908(flower development);GO:0010073(meristem maintenance);GO:0010093(specification of floral organ identity);GO:0019953(sexual reproduction);GO:0030154(cell differentiation);GO:0048316(seed developme…	-	floral homeotic protein APETALA 2-like isoform X1 [Arachis hypogaea]
mtr-miR172b	095TGF	1	-	15824967	15831571	7	4653	GO:0003677(DNA binding);GO:0003700(DNA binding transcription factor activity);GO:0005634(nucleus);GO:0006351(transcription, DNA-templated);GO:0006355(regulation of transcription, DNA-templated);GO:0009908(flower development);GO:0010073(meristem maintenance);GO:0010093(specification of floral organ identity);GO:0019953(sexual reproduction);GO:0030154(cell differentiation);GO:0048316(seed developme…	-	floral homeotic protein APETALA 2-like isoform X1 [Arachis hypogaea]
mtr-miR166a_R+1	1TM57H	4	-	128073482	128078760	13	1833	GO:0005351(carbohydrate:proton symporter activity);GO:0005355(glucose transmembrane transporter activity);GO:0005887(integral component of plasma membrane);GO:0046323(glucose import);GO:0006754(ATP biosynthetic process);GO:0009507(chloroplast);GO:0009534(chloroplast thylakoid);GO:0009535(chloroplast thylakoid membrane);GO:0009544(chloroplast ATP synthase complex);GO:0009579(thylakoid);GO:0009772(…	ko00190(Oxidative phosphorylation);ko00195(Photosynthesis)	plastidic glucose transporter 4 isoform X1 [Arachis ipaensis]
mtr-miR166a_R+1	1TM57H	4	-	128073482	128078760	13	1833	GO:0005351(carbohydrate:proton symporter activity);GO:0005355(glucose transmembrane transporter activity);GO:0005887(integral component of plasma membrane);GO:0046323(glucose import);GO:0006754(ATP biosynthetic process);GO:0009507(chloroplast);GO:0009534(chloroplast thylakoid);GO:0009535(chloroplast thylakoid membrane);GO:0009544(chloroplast ATP synthase complex);GO:0009579(thylakoid);GO:0009772(…	ko00190(Oxidative phosphorylation);ko00195(Photosynthesis)	plastidic glucose transporter 4 isoform X1 [Arachis ipaensis]
mtr-miR166a_R+1	1TM57H	4	-	128073482	128078760	13	1833	GO:0005351(carbohydrate:proton symporter activity);GO:0005355(glucose transmembrane transporter activity);GO:0005887(integral component of plasma membrane);GO:0046323(glucose import);GO:0006754(ATP biosynthetic process);GO:0009507(chloroplast);GO:0009534(chloroplast thylakoid);GO:0009535(chloroplast thylakoid membrane);GO:0009544(chloroplast ATP synthase complex);GO:0009579(thylakoid);GO:0009772(…	ko00190(Oxidative phosphorylation);ko00195(Photosynthesis)	plastidic glucose transporter 4 isoform X1 [Arachis ipaensis]
gma-MIR482c-p5_2ss12GA19CT	C2LCIC	10	+	112408005	112416839	11	4801	GO:0003677(DNA binding);GO:0005634(nucleus);GO:0006355(regulation of transcription, DNA-templated);GO:0010200(response to chitin);GO:0046872(metal ion binding)	ko04136(Autophagy - other eukaryotes)	uncharacterized protein LOC112716653 isoform X1 [Arachis hypogaea]
gma-miR319a	S5BZSG	5	-	105378739	105384999	14	2042	GO:0005634(nucleus);GO:0008308(voltage-gated anion channel activity);GO:0031307(integral component of mitochondrial outer membrane);GO:1900057(positive regulation of leaf senescence)	-	hypothetical protein Ahy_A05g022564 isoform A [Arachis hypogaea]
gma-miR319a	S5BZSG	5	-	105378739	105384999	14	2042	GO:0005634(nucleus);GO:0008308(voltage-gated anion channel activity);GO:0031307(integral component of mitochondrial outer membrane);GO:1900057(positive regulation of leaf senescence)	-	hypothetical protein Ahy_A05g022564 isoform A [Arachis hypogaea]
mtr-miR319a-3p	S5BZSG	5	-	105378739	105384999	14	2042	GO:0005634(nucleus);GO:0008308(voltage-gated anion channel activity);GO:0031307(integral component of mitochondrial outer membrane);GO:1900057(positive regulation of leaf senescence)	-	hypothetical protein Ahy_A05g022564 isoform A [Arachis hypogaea]
mtr-miR319a-3p	S5BZSG	5	-	105378739	105384999	14	2042	GO:0005634(nucleus);GO:0008308(voltage-gated anion channel activity);GO:0031307(integral component of mitochondrial outer membrane);GO:1900057(positive regulation of leaf senescence)	-	hypothetical protein Ahy_A05g022564 isoform A [Arachis hypogaea]
ptc-miR319a	S5BZSG	5	-	105378739	105384999	14	2042	GO:0005634(nucleus);GO:0008308(voltage-gated anion channel activity);GO:0031307(integral component of mitochondrial outer membrane);GO:1900057(positive regulation of leaf senescence)	-	hypothetical protein Ahy_A05g022564 isoform A [Arachis hypogaea]
ptc-miR319a	S5BZSG	5	-	105378739	105384999	14	2042	GO:0005634(nucleus);GO:0008308(voltage-gated anion channel activity);GO:0031307(integral component of mitochondrial outer membrane);GO:1900057(positive regulation of leaf senescence)	-	hypothetical protein Ahy_A05g022564 isoform A [Arachis hypogaea]
PC-3p-70240_26	2M6GB4	18	-	26351701	26356939	3	4066	GO:0005739(mitochondrion);GO:0008150(biological_process);GO:0022626(cytosolic ribosome)	ko03010(Ribosome)	putative pentatricopeptide repeat-containing protein At3g15200 [Arachis hypogaea]
vvi-MIR3630-p5_2ss19AG20CT_1	NH13RE	4	-	6689843	6694646	8	3346	GO:0000139(Golgi membrane);GO:0005794(Golgi apparatus);GO:0016021(integral component of membrane);GO:0016051(carbohydrate biosynthetic process);GO:0016757(transferase activity, transferring glycosyl groups);GO:0045489(pectin biosynthetic process);GO:0047262(polygalacturonate 4-alpha-galacturonosyltransferase activity);GO:0071555(cell wall organization)	ko00520(Amino sugar and nucleotide sugar metabolism)	probable galacturonosyltransferase 4 [Arachis hypogaea]
vvi-MIR3630-p5_2ss19AG20CT_1	NH13RE	4	-	6689843	6694646	8	3346	GO:0000139(Golgi membrane);GO:0005794(Golgi apparatus);GO:0016021(integral component of membrane);GO:0016051(carbohydrate biosynthetic process);GO:0016757(transferase activity, transferring glycosyl groups);GO:0045489(pectin biosynthetic process);GO:0047262(polygalacturonate 4-alpha-galacturonosyltransferase activity);GO:0071555(cell wall organization)	ko00520(Amino sugar and nucleotide sugar metabolism)	probable galacturonosyltransferase 4 [Arachis hypogaea]
PC-5p-16986_163	UZM884	12	-	119963714	119967513	5	2453	GO:0003674(molecular_function);GO:0008150(biological_process);GO:0009507(chloroplast)	ko00400(Phenylalanine, tyrosine and tryptophan biosynthesis);ko00405(Phenazine biosynthesis)	uncharacterized protein LOC112760104 isoform X1 [Arachis hypogaea]
PC-5p-64545_30	UZM884	12	-	119963714	119967513	5	2453	GO:0003674(molecular_function);GO:0008150(biological_process);GO:0009507(chloroplast)	ko00400(Phenylalanine, tyrosine and tryptophan biosynthesis);ko00405(Phenazine biosynthesis)	uncharacterized protein LOC112760104 isoform X1 [Arachis hypogaea]
PC-5p-79847_22	UZM884	12	-	119963714	119967513	5	2453	GO:0003674(molecular_function);GO:0008150(biological_process);GO:0009507(chloroplast)	ko00400(Phenylalanine, tyrosine and tryptophan biosynthesis);ko00405(Phenazine biosynthesis)	uncharacterized protein LOC112760104 isoform X1 [Arachis hypogaea]
gma-miR319a	D15RR9	8	-	34637022	34640267	3	2860	GO:0003677(DNA binding);GO:0003700(DNA binding transcription factor activity);GO:0005515(protein binding);GO:0005634(nucleus);GO:0006351(transcription, DNA-templated);GO:0006355(regulation of transcription, DNA-templated);GO:0009793(embryo development ending in seed dormancy);GO:0009965(leaf morphogenesis);GO:0010150(leaf senescence);GO:0030154(cell differentiation);GO:0045962(positive regulation…	-	transcription factor TCP4-like [Arachis hypogaea]
mtr-miR319a-3p	D15RR9	8	-	34637022	34640267	3	2860	GO:0003677(DNA binding);GO:0003700(DNA binding transcription factor activity);GO:0005515(protein binding);GO:0005634(nucleus);GO:0006351(transcription, DNA-templated);GO:0006355(regulation of transcription, DNA-templated);GO:0009793(embryo development ending in seed dormancy);GO:0009965(leaf morphogenesis);GO:0010150(leaf senescence);GO:0030154(cell differentiation);GO:0045962(positive regulation…	-	transcription factor TCP4-like [Arachis hypogaea]
ptc-miR319a	D15RR9	8	-	34637022	34640267	3	2860	GO:0003677(DNA binding);GO:0003700(DNA binding transcription factor activity);GO:0005515(protein binding);GO:0005634(nucleus);GO:0006351(transcription, DNA-templated);GO:0006355(regulation of transcription, DNA-templated);GO:0009793(embryo development ending in seed dormancy);GO:0009965(leaf morphogenesis);GO:0010150(leaf senescence);GO:0030154(cell differentiation);GO:0045962(positive regulation…	-	transcription factor TCP4-like [Arachis hypogaea]
gma-miR160a-5p	Q8HI94	10	+	54178262	54183430	3	3302	GO:0000987(proximal promoter sequence-specific DNA binding);GO:0003700(DNA binding transcription factor activity);GO:0005634(nucleus);GO:0006351(transcription, DNA-templated);GO:0006355(regulation of transcription, DNA-templated);GO:0009555(pollen development);GO:0009653(anatomical structure morphogenesis);GO:0009734(auxin-activated signaling pathway);GO:0010208(pollen wall assembly);GO:0048830(a…	ko04075(Plant hormone signal transduction)	auxin response factor 17-like [Arachis hypogaea]
mtr-miR160a	Q8HI94	10	+	54178262	54183430	3	3302	GO:0000987(proximal promoter sequence-specific DNA binding);GO:0003700(DNA binding transcription factor activity);GO:0005634(nucleus);GO:0006351(transcription, DNA-templated);GO:0006355(regulation of transcription, DNA-templated);GO:0009555(pollen development);GO:0009653(anatomical structure morphogenesis);GO:0009734(auxin-activated signaling pathway);GO:0010208(pollen wall assembly);GO:0048830(a…	ko04075(Plant hormone signal transduction)	auxin response factor 17-like [Arachis hypogaea]
stu-miR160a-5p	Q8HI94	10	+	54178262	54183430	3	3302	GO:0000987(proximal promoter sequence-specific DNA binding);GO:0003700(DNA binding transcription factor activity);GO:0005634(nucleus);GO:0006351(transcription, DNA-templated);GO:0006355(regulation of transcription, DNA-templated);GO:0009555(pollen development);GO:0009653(anatomical structure morphogenesis);GO:0009734(auxin-activated signaling pathway);GO:0010208(pollen wall assembly);GO:0048830(a…	ko04075(Plant hormone signal transduction)	auxin response factor 17-like [Arachis hypogaea]
lja-miR1511-3p_R-6	A2TX9B	13	-	16868317	16871207	2	2029	GO:0005634(nucleus);GO:0008152(metabolic process);GO:0016787(hydrolase activity);GO:0052689(carboxylic ester hydrolase activity)	ko04075(Plant hormone signal transduction)	probable carboxylesterase 15 [Arachis ipaensis]
ptc-miR393a-3p	WDPT5N	13	-	141381690	141390936	21	2732	GO:0004386(helicase activity);GO:0005524(ATP binding);GO:0005634(nucleus);GO:0009553(embryo sac development);GO:0009875(pollen-pistil interaction);GO:0010183(pollen tube guidance);GO:0016787(hydrolase activity)	-	probable helicase MAGATAMA 3 isoform X1 [Arachis ipaensis]
ptc-miR393a-3p	WDPT5N	13	-	141381690	141390936	21	2732	GO:0004386(helicase activity);GO:0005524(ATP binding);GO:0005634(nucleus);GO:0009553(embryo sac development);GO:0009875(pollen-pistil interaction);GO:0010183(pollen tube guidance);GO:0016787(hydrolase activity)	-	probable helicase MAGATAMA 3 isoform X1 [Arachis ipaensis]
PC-5p-16986_163	I61FSR	19	-	156632617	156636962	8	3378	GO:0004674(protein serine/threonine kinase activity);GO:0005886(plasma membrane);GO:0006468(protein phosphorylation);GO:0006952(defense response);GO:0009506(plasmodesma)	-	hypothetical protein Ahy_B09g100056 isoform C [Arachis hypogaea]
PC-5p-16986_163	I61FSR	19	-	156632617	156636962	8	3378	GO:0004674(protein serine/threonine kinase activity);GO:0005886(plasma membrane);GO:0006468(protein phosphorylation);GO:0006952(defense response);GO:0009506(plasmodesma)	-	hypothetical protein Ahy_B09g100056 isoform C [Arachis hypogaea]
PC-5p-16986_163	I61FSR	19	-	156632617	156636962	8	3378	GO:0004674(protein serine/threonine kinase activity);GO:0005886(plasma membrane);GO:0006468(protein phosphorylation);GO:0006952(defense response);GO:0009506(plasmodesma)	-	hypothetical protein Ahy_B09g100056 isoform C [Arachis hypogaea]
mtr-miR172b	UF0NDT	1	-	96079166	96083802	15	2823	GO:0003674(molecular_function);GO:0005739(mitochondrion);GO:0005875(microtubule associated complex);GO:0008150(biological_process)	-	afadin- and alpha-actinin-binding protein A [Arachis duranensis]
mtr-miR172b	UF0NDT	1	-	96079166	96083802	15	2823	GO:0003674(molecular_function);GO:0005739(mitochondrion);GO:0005875(microtubule associated complex);GO:0008150(biological_process)	-	afadin- and alpha-actinin-binding protein A [Arachis duranensis]
PC-3p-42100_57	NTI4MN	6	-	105957962	105960975	5	2167	GO:0005634(nucleus);GO:0005829(cytosol);GO:0008150(biological_process)	-	hypothetical protein Ahy_A06g030013 isoform D [Arachis hypogaea]
PC-3p-42100_57	NTI4MN	6	-	105957962	105960975	5	2167	GO:0005634(nucleus);GO:0005829(cytosol);GO:0008150(biological_process)	-	hypothetical protein Ahy_A06g030013 isoform D [Arachis hypogaea]
gma-miR10420_L+1R-1	ML4V41	15	-	24201478	24206027	11	3108	GO:0004672(protein kinase activity);GO:0004675(transmembrane receptor protein serine/threonine kinase activity);GO:0005524(ATP binding);GO:0005576(extracellular region);GO:0005886(plasma membrane);GO:0006468(protein phosphorylation);GO:0006952(defense response);GO:0007166(cell surface receptor signaling pathway);GO:0016021(integral component of membrane);GO:0016032(viral process);GO:0016301(kinas…	-	protein NSP-INTERACTING KINASE 3 isoform X1 [Arachis ipaensis]
gma-miR10420_L+1R-1	ML4V41	15	-	24201478	24206027	11	3108	GO:0004672(protein kinase activity);GO:0004675(transmembrane receptor protein serine/threonine kinase activity);GO:0005524(ATP binding);GO:0005576(extracellular region);GO:0005886(plasma membrane);GO:0006468(protein phosphorylation);GO:0006952(defense response);GO:0007166(cell surface receptor signaling pathway);GO:0016021(integral component of membrane);GO:0016032(viral process);GO:0016301(kinas…	-	protein NSP-INTERACTING KINASE 3 isoform X1 [Arachis ipaensis]
PC-5p-79847_22	03P8S0	3	-	136198999	136200788	2	1715	GO:0003674(molecular_function);GO:0008150(biological_process);GO:0016021(integral component of membrane)	-	uncharacterized protein LOC107481615 [Arachis duranensis]
mtr-miR172b	T8IATB	4	+	4058839	4066155	12	2979	GO:0003674(molecular_function);GO:0008150(biological_process)	-	hypothetical protein Ahy_A04g021299 [Arachis hypogaea]
gma-MIR319k-p3_1ss18GA	Z8W766	5	+	10255859	10259720	12	2204	GO:0009507(chloroplast);GO:0016021(integral component of membrane)	-	sulfite exporter TauE/SafE family protein 3-like isoform X1 [Arachis hypogaea]
gma-MIR319k-p3_1ss18GA	Z8W766	5	+	10255859	10259720	12	2204	GO:0009507(chloroplast);GO:0016021(integral component of membrane)	-	sulfite exporter TauE/SafE family protein 3-like isoform X1 [Arachis hypogaea]
PC-3p-118547_11	QQT38R	17	+	297177	302899	8	2858	GO:0004672(protein kinase activity);GO:0004675(transmembrane receptor protein serine/threonine kinase activity);GO:0005515(protein binding);GO:0005524(ATP binding);GO:0005773(vacuole);GO:0005886(plasma membrane);GO:0006468(protein phosphorylation);GO:0007166(cell surface receptor signaling pathway);GO:0009506(plasmodesma);GO:0009737(response to abscisic acid);GO:0009742(brassinosteroid mediated s…	ko04075(Plant hormone signal transduction)	serine/threonine-protein kinase BSK1-like [Arachis hypogaea]
PC-5p-101957_14	QQT38R	17	+	297177	302899	8	2858	GO:0004672(protein kinase activity);GO:0004675(transmembrane receptor protein serine/threonine kinase activity);GO:0005515(protein binding);GO:0005524(ATP binding);GO:0005773(vacuole);GO:0005886(plasma membrane);GO:0006468(protein phosphorylation);GO:0007166(cell surface receptor signaling pathway);GO:0009506(plasmodesma);GO:0009737(response to abscisic acid);GO:0009742(brassinosteroid mediated s…	ko04075(Plant hormone signal transduction)	serine/threonine-protein kinase BSK1-like [Arachis hypogaea]
PC-5p-64545_30	QQT38R	17	+	297177	302899	8	2858	GO:0004672(protein kinase activity);GO:0004675(transmembrane receptor protein serine/threonine kinase activity);GO:0005515(protein binding);GO:0005524(ATP binding);GO:0005773(vacuole);GO:0005886(plasma membrane);GO:0006468(protein phosphorylation);GO:0007166(cell surface receptor signaling pathway);GO:0009506(plasmodesma);GO:0009737(response to abscisic acid);GO:0009742(brassinosteroid mediated s…	ko04075(Plant hormone signal transduction)	serine/threonine-protein kinase BSK1-like [Arachis hypogaea]
PC-5p-72212_25	QQT38R	17	+	297177	302899	8	2858	GO:0004672(protein kinase activity);GO:0004675(transmembrane receptor protein serine/threonine kinase activity);GO:0005515(protein binding);GO:0005524(ATP binding);GO:0005773(vacuole);GO:0005886(plasma membrane);GO:0006468(protein phosphorylation);GO:0007166(cell surface receptor signaling pathway);GO:0009506(plasmodesma);GO:0009737(response to abscisic acid);GO:0009742(brassinosteroid mediated s…	ko04075(Plant hormone signal transduction)	serine/threonine-protein kinase BSK1-like [Arachis hypogaea]
PC-5p-79847_22	QQT38R	17	+	297177	302899	8	2858	GO:0004672(protein kinase activity);GO:0004675(transmembrane receptor protein serine/threonine kinase activity);GO:0005515(protein binding);GO:0005524(ATP binding);GO:0005773(vacuole);GO:0005886(plasma membrane);GO:0006468(protein phosphorylation);GO:0007166(cell surface receptor signaling pathway);GO:0009506(plasmodesma);GO:0009737(response to abscisic acid);GO:0009742(brassinosteroid mediated s…	ko04075(Plant hormone signal transduction)	serine/threonine-protein kinase BSK1-like [Arachis hypogaea]
PC-5p-64545_30	G0D851	11	+	698373	702928	9	2809	GO:0003906(DNA-(apurinic or apyrimidinic site) lyase activity);GO:0005634(nucleus);GO:0006284(base-excision repair);GO:0008311(double-stranded DNA 3'-5' exodeoxyribonuclease activity)	ko03410(Base excision repair)	DNA-(apurinic or apyrimidinic site) lyase 2 [Arachis ipaensis]
gma-miR160a-5p	35XBQI	20	+	74746887	74751028	3	2427	GO:0000987(proximal promoter sequence-specific DNA binding);GO:0003700(DNA binding transcription factor activity);GO:0005634(nucleus);GO:0006351(transcription, DNA-templated);GO:0006355(regulation of transcription, DNA-templated);GO:0009555(pollen development);GO:0009653(anatomical structure morphogenesis);GO:0009734(auxin-activated signaling pathway);GO:0010208(pollen wall assembly);GO:0048830(a…	ko04075(Plant hormone signal transduction)	auxin response factor 17 [Arachis ipaensis]
mtr-miR160a	35XBQI	20	+	74746887	74751028	3	2427	GO:0000987(proximal promoter sequence-specific DNA binding);GO:0003700(DNA binding transcription factor activity);GO:0005634(nucleus);GO:0006351(transcription, DNA-templated);GO:0006355(regulation of transcription, DNA-templated);GO:0009555(pollen development);GO:0009653(anatomical structure morphogenesis);GO:0009734(auxin-activated signaling pathway);GO:0010208(pollen wall assembly);GO:0048830(a…	ko04075(Plant hormone signal transduction)	auxin response factor 17 [Arachis ipaensis]
stu-miR160a-5p	35XBQI	20	+	74746887	74751028	3	2427	GO:0000987(proximal promoter sequence-specific DNA binding);GO:0003700(DNA binding transcription factor activity);GO:0005634(nucleus);GO:0006351(transcription, DNA-templated);GO:0006355(regulation of transcription, DNA-templated);GO:0009555(pollen development);GO:0009653(anatomical structure morphogenesis);GO:0009734(auxin-activated signaling pathway);GO:0010208(pollen wall assembly);GO:0048830(a…	ko04075(Plant hormone signal transduction)	auxin response factor 17 [Arachis ipaensis]
gma-miR172g_R+1_1ss9AT	2IZ1HG	13	-	138366864	138368393	1	1530	GO:0003676(nucleic acid binding);GO:0003700(DNA binding transcription factor activity);GO:0005634(nucleus);GO:0006355(regulation of transcription, DNA-templated);GO:0008270(zinc ion binding);GO:0044212(transcription regulatory region DNA binding)	-	uncharacterized protein LOC107634772 [Arachis ipaensis]
gma-MIR482c-p5_2ss12GA19CT	AI0VCX	14	+	132252430	132252720	1	291	GO:0003674(molecular_function);GO:0005829(cytosol);GO:0009269(response to desiccation);GO:0009611(response to wounding);GO:0009644(response to high light intensity);GO:0009793(embryo development ending in seed dormancy);GO:0050832(defense response to fungus)	-	desiccation protectant protein Lea14 homolog [Arachis ipaensis]
PC-5p-72212_25	Z3DM2X	6	-	13848917	13852085	3	2991	GO:0005829(cytosol);GO:0009506(plasmodesma)	ko04144(Endocytosis)	uncharacterized protein LOC112696162 [Arachis hypogaea]
PC-5p-79847_22	Z3DM2X	6	-	13848917	13852085	3	2991	GO:0005829(cytosol);GO:0009506(plasmodesma)	ko04144(Endocytosis)	uncharacterized protein LOC112696162 [Arachis hypogaea]
PC-5p-93549_17	Z3DM2X	6	-	13848917	13852085	3	2991	GO:0005829(cytosol);GO:0009506(plasmodesma)	ko04144(Endocytosis)	uncharacterized protein LOC112696162 [Arachis hypogaea]
PC-3p-92906_17	MR2EC5	20	+	4272676	4276377	4	3227	GO:0005634(nucleus);GO:0009414(response to water deprivation)	ko00190(Oxidative phosphorylation)	hypothetical protein Ahy_B10g101098 isoform B [Arachis hypogaea]
PC-5p-16986_163	MR2EC5	20	+	4272676	4276377	4	3227	GO:0005634(nucleus);GO:0009414(response to water deprivation)	ko00190(Oxidative phosphorylation)	hypothetical protein Ahy_B10g101098 isoform B [Arachis hypogaea]
PC-5p-184891_6	0ZFC4V	10	-	112935466	112941344	13	2989	GO:0003674(molecular_function);GO:0005634(nucleus);GO:0008150(biological_process)	-	uncharacterized protein LOC112716698 [Arachis hypogaea]
PC-5p-72212_25	1KTY7R	20	-	42119757	42122422	2	2027	GO:0009813(flavonoid biosynthetic process);GO:0043231(intracellular membrane-bounded organelle);GO:0052696(flavonoid glucuronidation);GO:0080043(quercetin 3-O-glucosyltransferase activity);GO:0080044(quercetin 7-O-glucosyltransferase activity)	ko00908(Zeatin biosynthesis)	UDP-glycosyltransferase 76F1-like isoform X1 [Arachis ipaensis]
PC-5p-79847_22	1KTY7R	20	-	42119757	42122422	2	2027	GO:0009813(flavonoid biosynthetic process);GO:0043231(intracellular membrane-bounded organelle);GO:0052696(flavonoid glucuronidation);GO:0080043(quercetin 3-O-glucosyltransferase activity);GO:0080044(quercetin 7-O-glucosyltransferase activity)	ko00908(Zeatin biosynthesis)	UDP-glycosyltransferase 76F1-like isoform X1 [Arachis ipaensis]
PC-5p-93549_17	1KTY7R	20	-	42119757	42122422	2	2027	GO:0009813(flavonoid biosynthetic process);GO:0043231(intracellular membrane-bounded organelle);GO:0052696(flavonoid glucuronidation);GO:0080043(quercetin 3-O-glucosyltransferase activity);GO:0080044(quercetin 7-O-glucosyltransferase activity)	ko00908(Zeatin biosynthesis)	UDP-glycosyltransferase 76F1-like isoform X1 [Arachis ipaensis]
PC-5p-16986_163	9B5RRL	2	-	8343101	8350989	7	4189	GO:0005634(nucleus);GO:0008150(biological_process)	-	uncharacterized protein LOC112721349 [Arachis hypogaea]
PC-5p-16986_163	9B5RRL	2	-	8343101	8350989	7	4189	GO:0005634(nucleus);GO:0008150(biological_process)	-	uncharacterized protein LOC112721349 [Arachis hypogaea]
PC-5p-16986_163	9B5RRL	2	-	8343101	8350989	7	4189	GO:0005634(nucleus);GO:0008150(biological_process)	-	uncharacterized protein LOC112721349 [Arachis hypogaea]
PC-5p-16120_171	MXS0PT	14	+	126248610	126254043	11	3754	GO:0005794(Golgi apparatus);GO:0005886(plasma membrane)	-	SPX and EXS domain-containing protein 1 [Arachis ipaensis]
PC-5p-16120_171	MXS0PT	14	+	126248610	126254043	11	3754	GO:0005794(Golgi apparatus);GO:0005886(plasma membrane)	-	SPX and EXS domain-containing protein 1 [Arachis ipaensis]
PC-5p-16986_163	Q71493	2	+	31859174	31865508	5	3329	GO:0003723(RNA binding);GO:0004519(endonuclease activity);GO:0009507(chloroplast);GO:0016556(mRNA modification);GO:0043231(intracellular membrane-bounded organelle)	-	pentatricopeptide repeat-containing protein At5g55740, chloroplastic-like [Arachis hypogaea]
gma-miR160a-3p	ZJGI0U	8	-	48534895	48540370	10	3308	GO:0004601(peroxidase activity);GO:0005509(calcium ion binding);GO:0005515(protein binding);GO:0005634(nucleus);GO:0005794(Golgi apparatus);GO:0005886(plasma membrane);GO:0006952(defense response);GO:0007231(osmosensory signaling pathway);GO:0009408(response to heat);GO:0009611(response to wounding);GO:0016021(integral component of membrane);GO:0016174(NAD(P)H oxidase activity);GO:0033500(carbohy…	ko04016(MAPK signaling pathway - plant);ko04626(Plant-pathogen interaction)	respiratory burst oxidase homolog protein C-like [Arachis hypogaea]
stu-miR160a-3p	ZJGI0U	8	-	48534895	48540370	10	3308	GO:0004601(peroxidase activity);GO:0005509(calcium ion binding);GO:0005515(protein binding);GO:0005634(nucleus);GO:0005794(Golgi apparatus);GO:0005886(plasma membrane);GO:0006952(defense response);GO:0007231(osmosensory signaling pathway);GO:0009408(response to heat);GO:0009611(response to wounding);GO:0016021(integral component of membrane);GO:0016174(NAD(P)H oxidase activity);GO:0033500(carbohy…	ko04016(MAPK signaling pathway - plant);ko04626(Plant-pathogen interaction)	respiratory burst oxidase homolog protein C-like [Arachis hypogaea]
gma-MIR482c-p5_2ss12GA19CT	L7IXEZ	18	-	121496485	121501251	4	3537	GO:0005634(nucleus);GO:0005737(cytoplasm);GO:0006915(apoptotic process);GO:0043161(proteasome-mediated ubiquitin-dependent protein catabolic process);GO:0061630(ubiquitin protein ligase activity)	ko04120(Ubiquitin mediated proteolysis)	E3 ubiquitin-protein ligase DIS1-like isoform X1 [Arachis hypogaea]
gma-MIR482c-p5_2ss12GA19CT	L7IXEZ	18	-	121496485	121501251	4	3537	GO:0005634(nucleus);GO:0005737(cytoplasm);GO:0006915(apoptotic process);GO:0043161(proteasome-mediated ubiquitin-dependent protein catabolic process);GO:0061630(ubiquitin protein ligase activity)	ko04120(Ubiquitin mediated proteolysis)	E3 ubiquitin-protein ligase DIS1-like isoform X1 [Arachis hypogaea]
gma-MIR482c-p5_2ss12GA19CT	X5NWFC	15	+	113627770	113630496	2	2303	GO:0003674(molecular_function);GO:0005575(cellular_component);GO:0008150(biological_process)	ko00564(Glycerophospholipid metabolism);ko00565(Ether lipid metabolism);ko00440(Phosphonate and phosphinate metabolism)	uncharacterized protein LOC107643774 [Arachis ipaensis]
PC-5p-25433_106	LM1XTI	9	+	6885009	6892137	7	5130	GO:0005634(nucleus);GO:0006952(defense response);GO:0007165(signal transduction);GO:0043531(ADP binding)	-	disease resistance-like protein DSC1 [Arachis hypogaea]
gma-miR10420_L+1R-1	L55DKK	2	+	26159908	26166991	17	1911	GO:0004042(acetyl-CoA:L-glutamate N-acetyltransferase activity);GO:0004358(glutamate N-acetyltransferase activity);GO:0006526(arginine biosynthetic process);GO:0006592(ornithine biosynthetic process)	ko00220(Arginine biosynthesis)	arginine biosynthesis bifunctional protein ArgJ, chloroplastic isoform X1 [Arachis duranensis]
gma-miR10420_L+1R-1	L55DKK	2	+	26159908	26166991	17	1911	GO:0004042(acetyl-CoA:L-glutamate N-acetyltransferase activity);GO:0004358(glutamate N-acetyltransferase activity);GO:0006526(arginine biosynthetic process);GO:0006592(ornithine biosynthetic process)	ko00220(Arginine biosynthesis)	arginine biosynthesis bifunctional protein ArgJ, chloroplastic isoform X1 [Arachis duranensis]
lja-miR1511-3p_R-6	I56AH4	15	-	3532132	3534502	4	1461	GO:0004722(protein serine/threonine phosphatase activity);GO:0005634(nucleus);GO:0006470(protein dephosphorylation);GO:0046872(metal ion binding)	-	probable protein phosphatase 2C 47 isoform X1 [Arachis hypogaea]
gma-MIR482c-p5_2ss12GA19CT	EL2JAL	6	-	7847230	7851738	12	2509	GO:0005737(cytoplasm);GO:0005783(endoplasmic reticulum);GO:0005788(endoplasmic reticulum lumen);GO:0005886(plasma membrane);GO:0006457(protein folding);GO:0051082(unfolded protein binding);GO:0052033(pathogen-associated molecular pattern dependent induction by symbiont of host innate immune response)	ko04141(Protein processing in endoplasmic reticulum)	hypothetical protein Ahy_A06g027099 isoform A [Arachis hypogaea]
gma-MIR482c-p5_2ss12GA19CT	EL2JAL	6	-	7847230	7851738	12	2509	GO:0005737(cytoplasm);GO:0005783(endoplasmic reticulum);GO:0005788(endoplasmic reticulum lumen);GO:0005886(plasma membrane);GO:0006457(protein folding);GO:0051082(unfolded protein binding);GO:0052033(pathogen-associated molecular pattern dependent induction by symbiont of host innate immune response)	ko04141(Protein processing in endoplasmic reticulum)	hypothetical protein Ahy_A06g027099 isoform A [Arachis hypogaea]
PC-5p-16986_163	XV37PI	20	+	3414626	3420284	5	4409	GO:0004674(protein serine/threonine kinase activity);GO:0005524(ATP binding);GO:0005886(plasma membrane);GO:0006468(protein phosphorylation);GO:0007169(transmembrane receptor protein tyrosine kinase signaling pathway);GO:0016021(integral component of membrane);GO:0016301(kinase activity)	ko04016(MAPK signaling pathway - plant);ko04626(Plant-pathogen interaction)	probable LRR receptor-like serine/threonine-protein kinase At3g47570 isoform X1 [Arachis ipaensis]
vvi-MIR3630-p5_2ss19AG20CT_1	XV37PI	20	+	3414626	3420284	5	4409	GO:0004674(protein serine/threonine kinase activity);GO:0005524(ATP binding);GO:0005886(plasma membrane);GO:0006468(protein phosphorylation);GO:0007169(transmembrane receptor protein tyrosine kinase signaling pathway);GO:0016021(integral component of membrane);GO:0016301(kinase activity)	ko04016(MAPK signaling pathway - plant);ko04626(Plant-pathogen interaction)	probable LRR receptor-like serine/threonine-protein kinase At3g47570 isoform X1 [Arachis ipaensis]
gma-MIR171m-p5_1ss4GA	34KNR9	12	+	5146338	5151321	8	2130	GO:0005829(cytosol);GO:0009506(plasmodesma)	ko00030(Pentose phosphate pathway);ko00480(Glutathione metabolism)	uncharacterized protein LOC107623788 [Arachis ipaensis]
PC-5p-16986_163	J4P8M7	14	+	6139251	6146276	16	3839	GO:0004373(glycogen (starch) synthase activity);GO:0005515(protein binding);GO:0005982(starch metabolic process);GO:0009011(starch synthase activity);GO:0009501(amyloplast);GO:0009507(chloroplast);GO:0016757(transferase activity, transferring glycosyl groups);GO:0019252(starch biosynthetic process);GO:0033201(alpha-1,4-glucan synthase activity)	ko00500(Starch and sucrose metabolism)	soluble starch synthase 3, chloroplastic/amyloplastic [Arachis ipaensis]
mes-MIR159a-p5_1ss4GC	MH0NMS	16	-	139658618	139670459	19	3565	GO:0003746(translation elongation factor activity);GO:0003924(GTPase activity);GO:0005739(mitochondrion);GO:0070125(mitochondrial translational elongation)	-	elongation factor G-2, mitochondrial isoform X1 [Arachis duranensis]
mes-MIR159a-p5_1ss4GC	MH0NMS	16	-	139658618	139670459	19	3565	GO:0003746(translation elongation factor activity);GO:0003924(GTPase activity);GO:0005739(mitochondrion);GO:0070125(mitochondrial translational elongation)	-	elongation factor G-2, mitochondrial isoform X1 [Arachis duranensis]
mes-MIR159a-p5_1ss4GC	MH0NMS	16	-	139658618	139670459	19	3565	GO:0003746(translation elongation factor activity);GO:0003924(GTPase activity);GO:0005739(mitochondrion);GO:0070125(mitochondrial translational elongation)	-	elongation factor G-2, mitochondrial isoform X1 [Arachis duranensis]
mes-MIR159a-p5_1ss4GC	MH0NMS	16	-	139658618	139670459	19	3565	GO:0003746(translation elongation factor activity);GO:0003924(GTPase activity);GO:0005739(mitochondrion);GO:0070125(mitochondrial translational elongation)	-	elongation factor G-2, mitochondrial isoform X1 [Arachis duranensis]
mes-MIR159a-p5_1ss4GC	MH0NMS	16	-	139658618	139670459	19	3565	GO:0003746(translation elongation factor activity);GO:0003924(GTPase activity);GO:0005739(mitochondrion);GO:0070125(mitochondrial translational elongation)	-	elongation factor G-2, mitochondrial isoform X1 [Arachis duranensis]
pvu-miR159a.2_2ss12GC13GA	MH0NMS	16	-	139658618	139670459	19	3565	GO:0003746(translation elongation factor activity);GO:0003924(GTPase activity);GO:0005739(mitochondrion);GO:0070125(mitochondrial translational elongation)	-	elongation factor G-2, mitochondrial isoform X1 [Arachis duranensis]
pvu-miR159a.2_2ss12GC13GA	MH0NMS	16	-	139658618	139670459	19	3565	GO:0003746(translation elongation factor activity);GO:0003924(GTPase activity);GO:0005739(mitochondrion);GO:0070125(mitochondrial translational elongation)	-	elongation factor G-2, mitochondrial isoform X1 [Arachis duranensis]
pvu-miR159a.2_2ss12GC13GA	MH0NMS	16	-	139658618	139670459	19	3565	GO:0003746(translation elongation factor activity);GO:0003924(GTPase activity);GO:0005739(mitochondrion);GO:0070125(mitochondrial translational elongation)	-	elongation factor G-2, mitochondrial isoform X1 [Arachis duranensis]
pvu-miR159a.2_2ss12GC13GA	MH0NMS	16	-	139658618	139670459	19	3565	GO:0003746(translation elongation factor activity);GO:0003924(GTPase activity);GO:0005739(mitochondrion);GO:0070125(mitochondrial translational elongation)	-	elongation factor G-2, mitochondrial isoform X1 [Arachis duranensis]
pvu-miR159a.2_2ss12GC13GA	MH0NMS	16	-	139658618	139670459	19	3565	GO:0003746(translation elongation factor activity);GO:0003924(GTPase activity);GO:0005739(mitochondrion);GO:0070125(mitochondrial translational elongation)	-	elongation factor G-2, mitochondrial isoform X1 [Arachis duranensis]
PC-5p-77629_23	YYU421	18	+	123661637	123663822	3	1534	GO:0005737(cytoplasm);GO:0016491(oxidoreductase activity);GO:0055114(oxidation-reduction process)	ko00904(Diterpenoid biosynthesis)	secoisolariciresinol dehydrogenase [Arachis ipaensis]
ahy-miR3508	GEGB9W	2	+	17884685	17893986	9	4962	GO:0003677(DNA binding);GO:0009507(chloroplast);GO:0009570(chloroplast stroma);GO:0009941(chloroplast envelope)	-	DNA-binding protein SMUBP-2-like [Arachis hypogaea]
PC-5p-93549_17	D4R6TJ	12	+	100246473	100250978	4	2021	GO:0006355(regulation of transcription, DNA-templated)	-	uncharacterized protein LOC107625657 [Arachis ipaensis]
PC-5p-93549_17	D4R6TJ	12	+	100246473	100250978	4	2021	GO:0006355(regulation of transcription, DNA-templated)	-	uncharacterized protein LOC107625657 [Arachis ipaensis]
lja-miR1511-3p_R-6	MF9K3V	5	-	110642234	110649067	7	4547	GO:0003824(catalytic activity);GO:0006226(dUMP biosynthetic process);GO:0009507(chloroplast);GO:0016787(hydrolase activity)	-	hypothetical protein Ahy_A05g022154 isoform B [Arachis hypogaea]
mtr-miR172b	WUP59D	1	-	5087675	5089492	2	1503	-	-	uncharacterized protein LOC107495566 isoform X1 [Arachis duranensis]
PC-5p-16986_163	LG5YAY	7	+	7559107	7561443	3	1359	GO:0005515(protein binding);GO:0005634(nucleus);GO:0008150(biological_process)	-	LOB domain-containing protein 15-like [Arachis hypogaea]
PC-5p-79847_22	LG5YAY	7	+	7559107	7561443	3	1359	GO:0005515(protein binding);GO:0005634(nucleus);GO:0008150(biological_process)	-	LOB domain-containing protein 15-like [Arachis hypogaea]
PC-5p-16120_171	1C19KZ	6	-	98243216	98245911	6	968	GO:0000028(ribosomal small subunit assembly);GO:0003735(structural constituent of ribosome);GO:0006412(translation);GO:0022627(cytosolic small ribosomal subunit)	ko03010(Ribosome)	hypothetical protein Ahy_A06g029426 [Arachis hypogaea]
mdm-miR477b_R-1_2ss1AT20GC	5PF305	18	-	10711825	10716721	5	3430	GO:0016985(mannan endo-1,4-beta-mannosidase activity);GO:0046355(mannan catabolic process)	ko00051(Fructose and mannose metabolism)	mannan endo-1,4-beta-mannosidase 2-like [Arachis hypogaea]
gma-miR10420_L+1R-1	65XND6	8	-	34867004	34870030	7	1854	GO:0003674(molecular_function);GO:0005634(nucleus);GO:0008150(biological_process)	-	uncharacterized protein LOC112707185 isoform X2 [Arachis hypogaea]
gma-miR10420_L+1R-1	65XND6	8	-	34867004	34870030	7	1854	GO:0003674(molecular_function);GO:0005634(nucleus);GO:0008150(biological_process)	-	uncharacterized protein LOC112707185 isoform X2 [Arachis hypogaea]
PC-5p-184891_6	2ZUA6V	1	+	12034913	12035676	3	516	GO:0002764(immune response-regulating signaling pathway);GO:0004674(protein serine/threonine kinase activity);GO:0005515(protein binding);GO:0005524(ATP binding);GO:0005886(plasma membrane);GO:0006468(protein phosphorylation);GO:0007169(transmembrane receptor protein tyrosine kinase signaling pathway);GO:0009626(plant-type hypersensitive response);GO:0010204(defense response signaling pathway, re…	-	probable LRR receptor-like serine/threonine-protein kinase At3g47570 [Arachis hypogaea]
PC-5p-77629_23	QSZJ9K	19	-	142161882	142165300	2	2142	GO:0003677(DNA binding);GO:0003700(DNA binding transcription factor activity);GO:0005634(nucleus);GO:0006351(transcription, DNA-templated);GO:0006355(regulation of transcription, DNA-templated);GO:0046983(protein dimerization activity)	-	transcription factor bHLH30 [Arachis ipaensis]
PC-5p-64545_30	53RDIQ	2	+	100064110	100068477	2	1440	GO:0005634(nucleus);GO:0008152(metabolic process);GO:0016787(hydrolase activity);GO:0052689(carboxylic ester hydrolase activity)	ko04075(Plant hormone signal transduction)	probable carboxylesterase 15 [Arachis hypogaea]
gma-miR6300_L-1R+8	EN4NAA	6	-	17281008	17286072	12	1783	GO:0004849(uridine kinase activity);GO:0005829(cytosol);GO:0006206(pyrimidine nucleobase metabolic process);GO:0043097(pyrimidine nucleoside salvage)	-	putative uridine kinase C227.14 isoform X3 [Arachis hypogaea]
gma-miR10420_L+1R-1	60NX6Q	9	-	114859261	114884471	26	18586	GO:0005634(nucleus);GO:0006281(DNA repair);GO:0016301(kinase activity);GO:0000166(nucleotide binding)	-	serine/threonine-protein kinase ATR-like isoform X1 [Arachis hypogaea]
PC-3p-14080_193	G1ZF0U	10	+	627559	631951	9	2652	GO:0005634(nucleus);GO:0009295(nucleoid);GO:0009507(chloroplast);GO:0009508(plastid chromosome);GO:0042793(plastid transcription);GO:0045893(positive regulation of transcription, DNA-templated)	-	protein PLASTID TRANSCRIPTIONALLY ACTIVE 12, chloroplastic-like [Arachis hypogaea]
PC-3p-41817_57	VB18ZC	4	-	749323	755764	5	6051	GO:0003674(molecular_function);GO:0008150(biological_process);GO:0009507(chloroplast);GO:0009941(chloroplast envelope)	-	ethylene-responsive transcription factor 3 [Arachis duranensis]
PC-3p-41817_57	VB18ZC	4	-	749323	755764	5	6051	GO:0003674(molecular_function);GO:0008150(biological_process);GO:0009507(chloroplast);GO:0009941(chloroplast envelope)	-	ethylene-responsive transcription factor 3 [Arachis duranensis]
PC-3p-92906_17	4X3ZEJ	13	+	1797271	1802939	12	2744	GO:0003824(catalytic activity);GO:0004553(hydrolase activity, hydrolyzing O-glycosyl compounds);GO:0005737(cytoplasm);GO:0006979(response to oxidative stress);GO:0009506(plasmodesma);GO:0034484(raffinose catabolic process);GO:0047274(galactinol-sucrose galactosyltransferase activity);GO:0052692(raffinose alpha-galactosidase activity);GO:0080167(response to karrikin)	ko00052(Galactose metabolism)	probable galactinol--sucrose galactosyltransferase 2 [Arachis ipaensis]
PC-5p-16986_163	4X3ZEJ	13	+	1797271	1802939	12	2744	GO:0003824(catalytic activity);GO:0004553(hydrolase activity, hydrolyzing O-glycosyl compounds);GO:0005737(cytoplasm);GO:0006979(response to oxidative stress);GO:0009506(plasmodesma);GO:0034484(raffinose catabolic process);GO:0047274(galactinol-sucrose galactosyltransferase activity);GO:0052692(raffinose alpha-galactosidase activity);GO:0080167(response to karrikin)	ko00052(Galactose metabolism)	probable galactinol--sucrose galactosyltransferase 2 [Arachis ipaensis]
PC-5p-25433_106	ZZ4RNK	19	+	8279183	8286337	7	5084	GO:0006952(defense response);GO:0007165(signal transduction);GO:0043531(ADP binding)	-	disease resistance protein RML1A [Arachis ipaensis]
ahy-miR167-5p_R+1	2H8AY8	13	+	141413673	141416506	4	2040	GO:0003723(RNA binding);GO:0004519(endonuclease activity);GO:0005739(mitochondrion);GO:0016554(cytidine to uridine editing);GO:0043231(intracellular membrane-bounded organelle)	-	pentatricopeptide repeat-containing protein At1g62260, mitochondrial [Arachis ipaensis]
gma-miR167c_R+1	2H8AY8	13	+	141413673	141416506	4	2040	GO:0003723(RNA binding);GO:0004519(endonuclease activity);GO:0005739(mitochondrion);GO:0016554(cytidine to uridine editing);GO:0043231(intracellular membrane-bounded organelle)	-	pentatricopeptide repeat-containing protein At1g62260, mitochondrial [Arachis ipaensis]
PC-5p-16986_163	FX71XI	1	+	12410086	12416176	15	2533	GO:0005886(plasma membrane);GO:0006952(defense response)	-	MLO-like protein 10 [Arachis hypogaea]
PC-5p-16986_163	FX71XI	1	+	12410086	12416176	15	2533	GO:0005886(plasma membrane);GO:0006952(defense response)	-	MLO-like protein 10 [Arachis hypogaea]
mes-MIR159a-p5_1ss4GC	KD2ZV7	16	+	24537908	24544188	3	6164	GO:0000301(retrograde transport, vesicle recycling within Golgi);GO:0006890(retrograde vesicle-mediated transport, Golgi to ER);GO:0007030(Golgi organization);GO:0017119(Golgi transport complex);GO:0048213(Golgi vesicle prefusion complex stabilization);GO:0004739(pyruvate dehydrogenase (acetyl-transferring) activity);GO:0005739(mitochondrion);GO:0005829(cytosol);GO:0006086(acetyl-CoA biosynthetic…	ko00010(Glycolysis / Gluconeogenesis);ko00020(Citrate cycle (TCA cycle));ko00620(Pyruvate metabolism)	conserved oligomeric Golgi complex subunit 4 [Arachis ipaensis]
mes-MIR159a-p5_1ss4GC	KD2ZV7	16	+	24537908	24544188	3	6164	GO:0000301(retrograde transport, vesicle recycling within Golgi);GO:0006890(retrograde vesicle-mediated transport, Golgi to ER);GO:0007030(Golgi organization);GO:0017119(Golgi transport complex);GO:0048213(Golgi vesicle prefusion complex stabilization);GO:0004739(pyruvate dehydrogenase (acetyl-transferring) activity);GO:0005739(mitochondrion);GO:0005829(cytosol);GO:0006086(acetyl-CoA biosynthetic…	ko00010(Glycolysis / Gluconeogenesis);ko00020(Citrate cycle (TCA cycle));ko00620(Pyruvate metabolism)	conserved oligomeric Golgi complex subunit 4 [Arachis ipaensis]
pvu-miR159a.2_2ss12GC13GA	KD2ZV7	16	+	24537908	24544188	3	6164	GO:0000301(retrograde transport, vesicle recycling within Golgi);GO:0006890(retrograde vesicle-mediated transport, Golgi to ER);GO:0007030(Golgi organization);GO:0017119(Golgi transport complex);GO:0048213(Golgi vesicle prefusion complex stabilization);GO:0004739(pyruvate dehydrogenase (acetyl-transferring) activity);GO:0005739(mitochondrion);GO:0005829(cytosol);GO:0006086(acetyl-CoA biosynthetic…	ko00010(Glycolysis / Gluconeogenesis);ko00020(Citrate cycle (TCA cycle));ko00620(Pyruvate metabolism)	conserved oligomeric Golgi complex subunit 4 [Arachis ipaensis]
pvu-miR159a.2_2ss12GC13GA	KD2ZV7	16	+	24537908	24544188	3	6164	GO:0000301(retrograde transport, vesicle recycling within Golgi);GO:0006890(retrograde vesicle-mediated transport, Golgi to ER);GO:0007030(Golgi organization);GO:0017119(Golgi transport complex);GO:0048213(Golgi vesicle prefusion complex stabilization);GO:0004739(pyruvate dehydrogenase (acetyl-transferring) activity);GO:0005739(mitochondrion);GO:0005829(cytosol);GO:0006086(acetyl-CoA biosynthetic…	ko00010(Glycolysis / Gluconeogenesis);ko00020(Citrate cycle (TCA cycle));ko00620(Pyruvate metabolism)	conserved oligomeric Golgi complex subunit 4 [Arachis ipaensis]
PC-5p-25433_106	WG90F5	6	+	107559864	107563993	3	1706	GO:0004722(protein serine/threonine phosphatase activity);GO:0005267(potassium channel activity);GO:0005886(plasma membrane);GO:0006470(protein dephosphorylation);GO:0009788(negative regulation of abscisic acid-activated signaling pathway);GO:0009939(positive regulation of gibberellic acid mediated signaling pathway);GO:0010030(positive regulation of seed germination);GO:0046872(metal ion binding…	ko04016(MAPK signaling pathway - plant);ko04075(Plant hormone signal transduction)	protein phosphatase 2C 51-like [Arachis hypogaea]
PC-5p-7845_316	69EVEX	5	+	110451792	110458274	6	2141	GO:0005739(mitochondrion);GO:0006457(protein folding);GO:0030150(protein import into mitochondrial matrix);GO:0050821(protein stabilization);GO:0051087(chaperone binding)	-	uncharacterized protein LOC112802708 [Arachis hypogaea]
PC-3p-79884_22	0Z5I97	8	-	17812239	17815974	2	3482	GO:0003674(molecular_function);GO:0005634(nucleus);GO:0008150(biological_process)	-	uncharacterized protein LOC107461176 [Arachis duranensis]
gma-miR319a	4RT16T	14	-	1042198	1050057	5	3388	GO:0000981(RNA polymerase II transcription factor activity, sequence-specific DNA binding);GO:0001135(transcription factor activity, RNA polymerase II transcription factor recruiting);GO:0003677(DNA binding);GO:0003700(DNA binding transcription factor activity);GO:0005634(nucleus);GO:0006351(transcription, DNA-templated);GO:0006355(regulation of transcription, DNA-templated);GO:0006357(regulation…	-	transcription factor MYB33-like isoform X1 [Arachis ipaensis]
gma-miR319a	4RT16T	14	-	1042198	1050057	5	3388	GO:0000981(RNA polymerase II transcription factor activity, sequence-specific DNA binding);GO:0001135(transcription factor activity, RNA polymerase II transcription factor recruiting);GO:0003677(DNA binding);GO:0003700(DNA binding transcription factor activity);GO:0005634(nucleus);GO:0006351(transcription, DNA-templated);GO:0006355(regulation of transcription, DNA-templated);GO:0006357(regulation…	-	transcription factor MYB33-like isoform X1 [Arachis ipaensis]
mtr-miR319a-3p	4RT16T	14	-	1042198	1050057	5	3388	GO:0000981(RNA polymerase II transcription factor activity, sequence-specific DNA binding);GO:0001135(transcription factor activity, RNA polymerase II transcription factor recruiting);GO:0003677(DNA binding);GO:0003700(DNA binding transcription factor activity);GO:0005634(nucleus);GO:0006351(transcription, DNA-templated);GO:0006355(regulation of transcription, DNA-templated);GO:0006357(regulation…	-	transcription factor MYB33-like isoform X1 [Arachis ipaensis]
mtr-miR319a-3p	4RT16T	14	-	1042198	1050057	5	3388	GO:0000981(RNA polymerase II transcription factor activity, sequence-specific DNA binding);GO:0001135(transcription factor activity, RNA polymerase II transcription factor recruiting);GO:0003677(DNA binding);GO:0003700(DNA binding transcription factor activity);GO:0005634(nucleus);GO:0006351(transcription, DNA-templated);GO:0006355(regulation of transcription, DNA-templated);GO:0006357(regulation…	-	transcription factor MYB33-like isoform X1 [Arachis ipaensis]
mtr-miR319a-3p_R+1	4RT16T	14	-	1042198	1050057	5	3388	GO:0000981(RNA polymerase II transcription factor activity, sequence-specific DNA binding);GO:0001135(transcription factor activity, RNA polymerase II transcription factor recruiting);GO:0003677(DNA binding);GO:0003700(DNA binding transcription factor activity);GO:0005634(nucleus);GO:0006351(transcription, DNA-templated);GO:0006355(regulation of transcription, DNA-templated);GO:0006357(regulation…	-	transcription factor MYB33-like isoform X1 [Arachis ipaensis]
mtr-miR319a-3p_R+1	4RT16T	14	-	1042198	1050057	5	3388	GO:0000981(RNA polymerase II transcription factor activity, sequence-specific DNA binding);GO:0001135(transcription factor activity, RNA polymerase II transcription factor recruiting);GO:0003677(DNA binding);GO:0003700(DNA binding transcription factor activity);GO:0005634(nucleus);GO:0006351(transcription, DNA-templated);GO:0006355(regulation of transcription, DNA-templated);GO:0006357(regulation…	-	transcription factor MYB33-like isoform X1 [Arachis ipaensis]
ptc-miR319a	4RT16T	14	-	1042198	1050057	5	3388	GO:0000981(RNA polymerase II transcription factor activity, sequence-specific DNA binding);GO:0001135(transcription factor activity, RNA polymerase II transcription factor recruiting);GO:0003677(DNA binding);GO:0003700(DNA binding transcription factor activity);GO:0005634(nucleus);GO:0006351(transcription, DNA-templated);GO:0006355(regulation of transcription, DNA-templated);GO:0006357(regulation…	-	transcription factor MYB33-like isoform X1 [Arachis ipaensis]
ptc-miR319a	4RT16T	14	-	1042198	1050057	5	3388	GO:0000981(RNA polymerase II transcription factor activity, sequence-specific DNA binding);GO:0001135(transcription factor activity, RNA polymerase II transcription factor recruiting);GO:0003677(DNA binding);GO:0003700(DNA binding transcription factor activity);GO:0005634(nucleus);GO:0006351(transcription, DNA-templated);GO:0006355(regulation of transcription, DNA-templated);GO:0006357(regulation…	-	transcription factor MYB33-like isoform X1 [Arachis ipaensis]
PC-3p-71170_26	IRX0L3	3	+	142201372	142205432	8	2792	GO:0009507(chloroplast);GO:0009536(plastid);GO:0009706(chloroplast inner membrane)	-	hypothetical protein Ahy_B03g061789 isoform A [Arachis hypogaea]
PC-5p-101957_14	PN7YYE	10	-	42593991	42597675	3	2247	GO:0005739(mitochondrion);GO:0008168(methyltransferase activity);GO:0016021(integral component of membrane);GO:0032259(methylation)	-	MORN repeat-containing protein 1 [Arachis duranensis]
mtr-miR172b	00XS3D	5	+	7862831	7866802	10	3215	GO:0003677(DNA binding);GO:0003700(DNA binding transcription factor activity);GO:0005634(nucleus);GO:0006351(transcription, DNA-templated);GO:0006355(regulation of transcription, DNA-templated);GO:0009908(flower development);GO:0010073(meristem maintenance);GO:0010093(specification of floral organ identity);GO:0019953(sexual reproduction);GO:0030154(cell differentiation);GO:0048316(seed developme…	-	floral homeotic protein APETALA 2 [Arachis duranensis]
mtr-miR172b	00XS3D	5	+	7862831	7866802	10	3215	GO:0003677(DNA binding);GO:0003700(DNA binding transcription factor activity);GO:0005634(nucleus);GO:0006351(transcription, DNA-templated);GO:0006355(regulation of transcription, DNA-templated);GO:0009908(flower development);GO:0010073(meristem maintenance);GO:0010093(specification of floral organ identity);GO:0019953(sexual reproduction);GO:0030154(cell differentiation);GO:0048316(seed developme…	-	floral homeotic protein APETALA 2 [Arachis duranensis]
PC-3p-92774_17	PFJ4ZJ	5	-	41239826	41241877	3	1846	GO:0000902(cell morphogenesis)	-	uncharacterized protein LOC107488299 isoform X1 [Arachis duranensis]
PC-3p-92906_17	PFJ4ZJ	5	-	41239826	41241877	3	1846	GO:0000902(cell morphogenesis)	-	uncharacterized protein LOC107488299 isoform X1 [Arachis duranensis]
PC-5p-16986_163	D3QMRW	10	-	114372761	114376679	6	1887	GO:0003723(RNA binding);GO:0003743(translation initiation factor activity);GO:0005634(nucleus);GO:0005737(cytoplasm);GO:0005829(cytosol);GO:0006413(translational initiation);GO:0006417(regulation of translation)	ko03013(RNA transport)	eukaryotic translation initiation factor NCBP [Arachis duranensis]
PC-5p-72212_25	D3QMRW	10	-	114372761	114376679	6	1887	GO:0003723(RNA binding);GO:0003743(translation initiation factor activity);GO:0005634(nucleus);GO:0005737(cytoplasm);GO:0005829(cytosol);GO:0006413(translational initiation);GO:0006417(regulation of translation)	ko03013(RNA transport)	eukaryotic translation initiation factor NCBP [Arachis duranensis]
PC-5p-79847_22	D3QMRW	10	-	114372761	114376679	6	1887	GO:0003723(RNA binding);GO:0003743(translation initiation factor activity);GO:0005634(nucleus);GO:0005737(cytoplasm);GO:0005829(cytosol);GO:0006413(translational initiation);GO:0006417(regulation of translation)	ko03013(RNA transport)	eukaryotic translation initiation factor NCBP [Arachis duranensis]
PC-5p-93549_17	D3QMRW	10	-	114372761	114376679	6	1887	GO:0003723(RNA binding);GO:0003743(translation initiation factor activity);GO:0005634(nucleus);GO:0005737(cytoplasm);GO:0005829(cytosol);GO:0006413(translational initiation);GO:0006417(regulation of translation)	ko03013(RNA transport)	eukaryotic translation initiation factor NCBP [Arachis duranensis]
PC-3p-30685_85	8H93A2	1	-	98968751	98975386	2	6534	GO:0004553(hydrolase activity, hydrolyzing O-glycosyl compounds);GO:0030247(polysaccharide binding);GO:0046658(anchored component of plasma membrane)	ko00500(Starch and sucrose metabolism)	glucan endo-1,3-beta-glucosidase 14 isoform X2 [Arachis duranensis]
PC-3p-30685_85	8H93A2	1	-	98968751	98975386	2	6534	GO:0004553(hydrolase activity, hydrolyzing O-glycosyl compounds);GO:0030247(polysaccharide binding);GO:0046658(anchored component of plasma membrane)	ko00500(Starch and sucrose metabolism)	glucan endo-1,3-beta-glucosidase 14 isoform X2 [Arachis duranensis]
gma-MIR319k-p3_1ss18GA	J3GQ4Y	6	+	73073804	73076835	4	240	GO:0008150(biological_process);GO:0009507(chloroplast);GO:0009535(chloroplast thylakoid membrane);GO:0010287(plastoglobule);GO:0004343(glucosamine 6-phosphate N-acetyltransferase activity);GO:0006048(UDP-N-acetylglucosamine biosynthetic process)	ko00520(Amino sugar and nucleotide sugar metabolism);ko00230(Purine metabolism);ko00240(Pyrimidine metabolism);ko03020(RNA polymerase)	NA
gma-MIR319k-p3_1ss18GA	J3GQ4Y	6	+	73073804	73076835	4	240	GO:0008150(biological_process);GO:0009507(chloroplast);GO:0009535(chloroplast thylakoid membrane);GO:0010287(plastoglobule);GO:0004343(glucosamine 6-phosphate N-acetyltransferase activity);GO:0006048(UDP-N-acetylglucosamine biosynthetic process)	ko00520(Amino sugar and nucleotide sugar metabolism);ko00230(Purine metabolism);ko00240(Pyrimidine metabolism);ko03020(RNA polymerase)	NA
vvi-MIR3630-p5_2ss19AG20CT_1	6757N5	6	-	1401762	1408872	11	5481	GO:0000386(second spliceosomal transesterification activity);GO:0005681(spliceosomal complex)	ko03040(Spliceosome)	pre-mRNA-splicing factor SLU7-like [Arachis hypogaea]
PC-5p-16986_163	B798EQ	4	+	124817440	124821483	6	2177	GO:0005886(plasma membrane);GO:0010215(cellulose microfibril organization);GO:0016049(cell growth);GO:0031225(anchored component of membrane)	-	COBRA-like protein 1 [Arachis hypogaea]
PC-5p-16986_163	H0PP7S	17	-	117022464	117025350	2	2799	GO:0016020(membrane);GO:0016709(oxidoreductase activity, acting on paired donors, with incorporation or reduction of molecular oxygen, NAD(P)H as one donor, and incorporation of one atom of oxygen);GO:0044550(secondary metabolite biosynthetic process)	-	cytochrome P450 CYP82D47 [Arachis ipaensis]
PC-5p-16120_171	2WV311	12	+	94069031	94073851	12	1789	GO:0000166(nucleotide binding);GO:0001666(response to hypoxia);GO:0004022(alcohol dehydrogenase (NAD) activity);GO:0005737(cytoplasm);GO:0005794(Golgi apparatus);GO:0005829(cytosol);GO:0005886(plasma membrane);GO:0006970(response to osmotic stress);GO:0008270(zinc ion binding);GO:0009409(response to cold);GO:0009413(response to flooding);GO:0009414(response to water deprivation);GO:0009651(respon…	ko00010(Glycolysis / Gluconeogenesis);ko00071(Fatty acid degradation);ko00592(alpha-Linolenic acid metabolism);ko00350(Tyrosine metabolism)	alcohol dehydrogenase 1 [Arachis ipaensis]
PC-5p-16120_171	2WV311	12	+	94069031	94073851	12	1789	GO:0000166(nucleotide binding);GO:0001666(response to hypoxia);GO:0004022(alcohol dehydrogenase (NAD) activity);GO:0005737(cytoplasm);GO:0005794(Golgi apparatus);GO:0005829(cytosol);GO:0005886(plasma membrane);GO:0006970(response to osmotic stress);GO:0008270(zinc ion binding);GO:0009409(response to cold);GO:0009413(response to flooding);GO:0009414(response to water deprivation);GO:0009651(respon…	ko00010(Glycolysis / Gluconeogenesis);ko00071(Fatty acid degradation);ko00592(alpha-Linolenic acid metabolism);ko00350(Tyrosine metabolism)	alcohol dehydrogenase 1 [Arachis ipaensis]
PC-3p-30685_85	903WAW	10	+	115219912	115228873	16	4545	GO:0000723(telomere maintenance);GO:0000781(chromosome, telomeric region);GO:0003677(DNA binding);GO:0005515(protein binding);GO:0005634(nucleus)	-	CST complex subunit CTC1-like [Arachis hypogaea]
lja-miR1511-3p_R-6	JJEK9U	8	+	29613701	29616473	2	1390	GO:0003676(nucleic acid binding);GO:0003700(DNA binding transcription factor activity);GO:0005634(nucleus);GO:0006351(transcription, DNA-templated);GO:0006355(regulation of transcription, DNA-templated);GO:0010044(response to aluminum ion);GO:0010200(response to chitin);GO:0010447(response to acidic pH);GO:0046872(metal ion binding)	-	hypothetical protein Ahy_A08g039389 [Arachis hypogaea]
PC-3p-91720_17	8X7RIN	17	+	114902330	114906549	12	2081	GO:0005886(plasma membrane);GO:0008168(methyltransferase activity);GO:0016021(integral component of membrane);GO:0032259(methylation)	-	DUF21 domain-containing protein At1g47330 isoform X1 [Arachis ipaensis]
PC-3p-91720_17	8X7RIN	17	+	114902330	114906549	12	2081	GO:0005886(plasma membrane);GO:0008168(methyltransferase activity);GO:0016021(integral component of membrane);GO:0032259(methylation)	-	DUF21 domain-containing protein At1g47330 isoform X1 [Arachis ipaensis]
PC-3p-92774_17	7NM7T6	7	-	80014490	80020294	8	5141	GO:0005089(Rho guanyl-nucleotide exchange factor activity);GO:0005634(nucleus);GO:0005737(cytoplasm);GO:0005886(plasma membrane);GO:0009793(embryo development ending in seed dormancy);GO:0009860(pollen tube growth);GO:0080092(regulation of pollen tube growth);GO:0090406(pollen tube)	ko00630(Glyoxylate and dicarboxylate metabolism);ko00260(Glycine, serine and threonine metabolism)	hypothetical protein Ahy_A07g037331 isoform A [Arachis hypogaea]
gma-miR6300_L-1R+8	ZCX39R	6	-	628596	632547	10	2070	GO:0001046(core promoter sequence-specific DNA binding);GO:0001228(transcriptional activator activity, RNA polymerase II transcription regulatory region sequence-specific DNA binding);GO:0005634(nucleus);GO:0006366(transcription by RNA polymerase II)	ko00500(Starch and sucrose metabolism)	hypothetical protein Ahy_A06g027821 isoform A [Arachis hypogaea]
gma-miR6300_L-1R+8	ZCX39R	6	-	628596	632547	10	2070	GO:0001046(core promoter sequence-specific DNA binding);GO:0001228(transcriptional activator activity, RNA polymerase II transcription regulatory region sequence-specific DNA binding);GO:0005634(nucleus);GO:0006366(transcription by RNA polymerase II)	ko00500(Starch and sucrose metabolism)	hypothetical protein Ahy_A06g027821 isoform A [Arachis hypogaea]
gma-miR319a	BIYE54	4	-	576035	589471	7	3449	GO:0000981(RNA polymerase II transcription factor activity, sequence-specific DNA binding);GO:0001135(transcription factor activity, RNA polymerase II transcription factor recruiting);GO:0003677(DNA binding);GO:0003700(DNA binding transcription factor activity);GO:0005634(nucleus);GO:0006351(transcription, DNA-templated);GO:0006355(regulation of transcription, DNA-templated);GO:0006357(regulation…	-	transcription factor MYB33-like isoform X1 [Arachis hypogaea]
gma-miR319a	BIYE54	4	-	576035	589471	7	3449	GO:0000981(RNA polymerase II transcription factor activity, sequence-specific DNA binding);GO:0001135(transcription factor activity, RNA polymerase II transcription factor recruiting);GO:0003677(DNA binding);GO:0003700(DNA binding transcription factor activity);GO:0005634(nucleus);GO:0006351(transcription, DNA-templated);GO:0006355(regulation of transcription, DNA-templated);GO:0006357(regulation…	-	transcription factor MYB33-like isoform X1 [Arachis hypogaea]
mtr-miR319a-3p	BIYE54	4	-	576035	589471	7	3449	GO:0000981(RNA polymerase II transcription factor activity, sequence-specific DNA binding);GO:0001135(transcription factor activity, RNA polymerase II transcription factor recruiting);GO:0003677(DNA binding);GO:0003700(DNA binding transcription factor activity);GO:0005634(nucleus);GO:0006351(transcription, DNA-templated);GO:0006355(regulation of transcription, DNA-templated);GO:0006357(regulation…	-	transcription factor MYB33-like isoform X1 [Arachis hypogaea]
mtr-miR319a-3p	BIYE54	4	-	576035	589471	7	3449	GO:0000981(RNA polymerase II transcription factor activity, sequence-specific DNA binding);GO:0001135(transcription factor activity, RNA polymerase II transcription factor recruiting);GO:0003677(DNA binding);GO:0003700(DNA binding transcription factor activity);GO:0005634(nucleus);GO:0006351(transcription, DNA-templated);GO:0006355(regulation of transcription, DNA-templated);GO:0006357(regulation…	-	transcription factor MYB33-like isoform X1 [Arachis hypogaea]
mtr-miR319a-3p_R+1	BIYE54	4	-	576035	589471	7	3449	GO:0000981(RNA polymerase II transcription factor activity, sequence-specific DNA binding);GO:0001135(transcription factor activity, RNA polymerase II transcription factor recruiting);GO:0003677(DNA binding);GO:0003700(DNA binding transcription factor activity);GO:0005634(nucleus);GO:0006351(transcription, DNA-templated);GO:0006355(regulation of transcription, DNA-templated);GO:0006357(regulation…	-	transcription factor MYB33-like isoform X1 [Arachis hypogaea]
mtr-miR319a-3p_R+1	BIYE54	4	-	576035	589471	7	3449	GO:0000981(RNA polymerase II transcription factor activity, sequence-specific DNA binding);GO:0001135(transcription factor activity, RNA polymerase II transcription factor recruiting);GO:0003677(DNA binding);GO:0003700(DNA binding transcription factor activity);GO:0005634(nucleus);GO:0006351(transcription, DNA-templated);GO:0006355(regulation of transcription, DNA-templated);GO:0006357(regulation…	-	transcription factor MYB33-like isoform X1 [Arachis hypogaea]
ptc-miR319a	BIYE54	4	-	576035	589471	7	3449	GO:0000981(RNA polymerase II transcription factor activity, sequence-specific DNA binding);GO:0001135(transcription factor activity, RNA polymerase II transcription factor recruiting);GO:0003677(DNA binding);GO:0003700(DNA binding transcription factor activity);GO:0005634(nucleus);GO:0006351(transcription, DNA-templated);GO:0006355(regulation of transcription, DNA-templated);GO:0006357(regulation…	-	transcription factor MYB33-like isoform X1 [Arachis hypogaea]
ptc-miR319a	BIYE54	4	-	576035	589471	7	3449	GO:0000981(RNA polymerase II transcription factor activity, sequence-specific DNA binding);GO:0001135(transcription factor activity, RNA polymerase II transcription factor recruiting);GO:0003677(DNA binding);GO:0003700(DNA binding transcription factor activity);GO:0005634(nucleus);GO:0006351(transcription, DNA-templated);GO:0006355(regulation of transcription, DNA-templated);GO:0006357(regulation…	-	transcription factor MYB33-like isoform X1 [Arachis hypogaea]
gma-miR10420_L+1R-1	P5AXXG	1	-	4955698	4959946	6	2217	GO:0003677(DNA binding);GO:0003700(DNA binding transcription factor activity);GO:0005634(nucleus);GO:0006351(transcription, DNA-templated);GO:0006355(regulation of transcription, DNA-templated);GO:0009793(embryo development ending in seed dormancy);GO:0010262(somatic embryogenesis);GO:0016602(CCAAT-binding factor complex);GO:0048316(seed development);GO:0048510(regulation of timing of transition …	-	nuclear transcription factor Y subunit A-1 [Arachis duranensis]
gma-miR10420_L+1R-1	P5AXXG	1	-	4955698	4959946	6	2217	GO:0003677(DNA binding);GO:0003700(DNA binding transcription factor activity);GO:0005634(nucleus);GO:0006351(transcription, DNA-templated);GO:0006355(regulation of transcription, DNA-templated);GO:0009793(embryo development ending in seed dormancy);GO:0010262(somatic embryogenesis);GO:0016602(CCAAT-binding factor complex);GO:0048316(seed development);GO:0048510(regulation of timing of transition …	-	nuclear transcription factor Y subunit A-1 [Arachis duranensis]
gma-miR10420_L+1R-1	P5AXXG	1	-	4955698	4959946	6	2217	GO:0003677(DNA binding);GO:0003700(DNA binding transcription factor activity);GO:0005634(nucleus);GO:0006351(transcription, DNA-templated);GO:0006355(regulation of transcription, DNA-templated);GO:0009793(embryo development ending in seed dormancy);GO:0010262(somatic embryogenesis);GO:0016602(CCAAT-binding factor complex);GO:0048316(seed development);GO:0048510(regulation of timing of transition …	-	nuclear transcription factor Y subunit A-1 [Arachis duranensis]
gma-miR10420_L+1R-1	P5AXXG	1	-	4955698	4959946	6	2217	GO:0003677(DNA binding);GO:0003700(DNA binding transcription factor activity);GO:0005634(nucleus);GO:0006351(transcription, DNA-templated);GO:0006355(regulation of transcription, DNA-templated);GO:0009793(embryo development ending in seed dormancy);GO:0010262(somatic embryogenesis);GO:0016602(CCAAT-binding factor complex);GO:0048316(seed development);GO:0048510(regulation of timing of transition …	-	nuclear transcription factor Y subunit A-1 [Arachis duranensis]
gma-MIR482c-p5_2ss12GA19CT	Z9NEHU	15	-	160285605	160287492	2	1134	-	ko00940(Phenylpropanoid biosynthesis);ko00945(Stilbenoid, diarylheptanoid and gingerol biosynthesis);ko00941(Flavonoid biosynthesis)	hypothetical protein Ahy_B09g094556 [Arachis hypogaea]
PC-5p-16120_171	01HD59	1	-	13321871	13326591	11	2319	GO:0009295(nucleoid);GO:0009507(chloroplast);GO:0009508(plastid chromosome);GO:0009570(chloroplast stroma)	-	uncharacterized protein LOC107479128 [Arachis duranensis]
mes-MIR159a-p5_1ss4GC	J2XC32	12	+	721198	731659	8	6554	GO:0003746(translation elongation factor activity);GO:0003924(GTPase activity);GO:0005739(mitochondrion);GO:0070125(mitochondrial translational elongation)	-	elongation factor G-2, mitochondrial isoform X1 [Arachis duranensis]
mes-MIR159a-p5_1ss4GC	J2XC32	12	+	721198	731659	8	6554	GO:0003746(translation elongation factor activity);GO:0003924(GTPase activity);GO:0005739(mitochondrion);GO:0070125(mitochondrial translational elongation)	-	elongation factor G-2, mitochondrial isoform X1 [Arachis duranensis]
mes-MIR159a-p5_1ss4GC	J2XC32	12	+	721198	731659	8	6554	GO:0003746(translation elongation factor activity);GO:0003924(GTPase activity);GO:0005739(mitochondrion);GO:0070125(mitochondrial translational elongation)	-	elongation factor G-2, mitochondrial isoform X1 [Arachis duranensis]
mes-MIR159a-p5_1ss4GC	J2XC32	12	+	721198	731659	8	6554	GO:0003746(translation elongation factor activity);GO:0003924(GTPase activity);GO:0005739(mitochondrion);GO:0070125(mitochondrial translational elongation)	-	elongation factor G-2, mitochondrial isoform X1 [Arachis duranensis]
mes-MIR159a-p5_1ss4GC	J2XC32	12	+	721198	731659	8	6554	GO:0003746(translation elongation factor activity);GO:0003924(GTPase activity);GO:0005739(mitochondrion);GO:0070125(mitochondrial translational elongation)	-	elongation factor G-2, mitochondrial isoform X1 [Arachis duranensis]
mes-MIR159a-p5_1ss4GC	J2XC32	12	+	721198	731659	8	6554	GO:0003746(translation elongation factor activity);GO:0003924(GTPase activity);GO:0005739(mitochondrion);GO:0070125(mitochondrial translational elongation)	-	elongation factor G-2, mitochondrial isoform X1 [Arachis duranensis]
mes-MIR159a-p5_1ss4GC	J2XC32	12	+	721198	731659	8	6554	GO:0003746(translation elongation factor activity);GO:0003924(GTPase activity);GO:0005739(mitochondrion);GO:0070125(mitochondrial translational elongation)	-	elongation factor G-2, mitochondrial isoform X1 [Arachis duranensis]
pvu-miR159a.2_2ss12GC13GA	J2XC32	12	+	721198	731659	8	6554	GO:0003746(translation elongation factor activity);GO:0003924(GTPase activity);GO:0005739(mitochondrion);GO:0070125(mitochondrial translational elongation)	-	elongation factor G-2, mitochondrial isoform X1 [Arachis duranensis]
pvu-miR159a.2_2ss12GC13GA	J2XC32	12	+	721198	731659	8	6554	GO:0003746(translation elongation factor activity);GO:0003924(GTPase activity);GO:0005739(mitochondrion);GO:0070125(mitochondrial translational elongation)	-	elongation factor G-2, mitochondrial isoform X1 [Arachis duranensis]
pvu-miR159a.2_2ss12GC13GA	J2XC32	12	+	721198	731659	8	6554	GO:0003746(translation elongation factor activity);GO:0003924(GTPase activity);GO:0005739(mitochondrion);GO:0070125(mitochondrial translational elongation)	-	elongation factor G-2, mitochondrial isoform X1 [Arachis duranensis]
pvu-miR159a.2_2ss12GC13GA	J2XC32	12	+	721198	731659	8	6554	GO:0003746(translation elongation factor activity);GO:0003924(GTPase activity);GO:0005739(mitochondrion);GO:0070125(mitochondrial translational elongation)	-	elongation factor G-2, mitochondrial isoform X1 [Arachis duranensis]
pvu-miR159a.2_2ss12GC13GA	J2XC32	12	+	721198	731659	8	6554	GO:0003746(translation elongation factor activity);GO:0003924(GTPase activity);GO:0005739(mitochondrion);GO:0070125(mitochondrial translational elongation)	-	elongation factor G-2, mitochondrial isoform X1 [Arachis duranensis]
pvu-miR159a.2_2ss12GC13GA	J2XC32	12	+	721198	731659	8	6554	GO:0003746(translation elongation factor activity);GO:0003924(GTPase activity);GO:0005739(mitochondrion);GO:0070125(mitochondrial translational elongation)	-	elongation factor G-2, mitochondrial isoform X1 [Arachis duranensis]
pvu-miR159a.2_2ss12GC13GA	J2XC32	12	+	721198	731659	8	6554	GO:0003746(translation elongation factor activity);GO:0003924(GTPase activity);GO:0005739(mitochondrion);GO:0070125(mitochondrial translational elongation)	-	elongation factor G-2, mitochondrial isoform X1 [Arachis duranensis]
PC-3p-30685_85	BGN30W	19	-	154802975	154807286	4	2674	GO:0003735(structural constituent of ribosome)	ko03010(Ribosome)	50S ribosomal protein L15, chloroplastic [Arachis ipaensis]
PC-5p-77629_23	UW2YW6	19	+	155437190	155439832	7	1413	GO:0005634(nucleus);GO:0016925(protein sumoylation);GO:0031386(protein tag)	ko03013(RNA transport)	uncharacterized protein LOC107617537 isoform X1 [Arachis ipaensis]
gma-MIR482c-p5_2ss12GA19CT	4S2L0G	3	-	117374027	117375278	2	1163	-	-	uncharacterized protein LOC112791024 isoform X1 [Arachis hypogaea]
gma-MIR319k-p3_1ss18GA	WCLM28	14	-	123800102	123805137	14	2081	GO:0005634(nucleus);GO:0008568(microtubule-severing ATPase activity);GO:0031122(cytoplasmic microtubule organization)	-	spastin-like [Arachis hypogaea]
gma-MIR319k-p3_1ss18GA	WCLM28	14	-	123800102	123805137	14	2081	GO:0005634(nucleus);GO:0008568(microtubule-severing ATPase activity);GO:0031122(cytoplasmic microtubule organization)	-	spastin-like [Arachis hypogaea]
PC-5p-64545_30	U9DM18	1	-	97729668	97734306	9	2805	GO:0004029(aldehyde dehydrogenase (NAD) activity);GO:0004777(succinate-semialdehyde dehydrogenase (NAD+) activity);GO:0009013(succinate-semialdehyde dehydrogenase [NAD(P)+] activity)	ko00010(Glycolysis / Gluconeogenesis);ko00030(Pentose phosphate pathway)	NADP-dependent glyceraldehyde-3-phosphate dehydrogenase isoform X1 [Arachis ipaensis]
PC-5p-64545_30	U9DM18	1	-	97729668	97734306	9	2805	GO:0004029(aldehyde dehydrogenase (NAD) activity);GO:0004777(succinate-semialdehyde dehydrogenase (NAD+) activity);GO:0009013(succinate-semialdehyde dehydrogenase [NAD(P)+] activity)	ko00010(Glycolysis / Gluconeogenesis);ko00030(Pentose phosphate pathway)	NADP-dependent glyceraldehyde-3-phosphate dehydrogenase isoform X1 [Arachis ipaensis]
PC-5p-72212_25	U9DM18	1	-	97729668	97734306	9	2805	GO:0004029(aldehyde dehydrogenase (NAD) activity);GO:0004777(succinate-semialdehyde dehydrogenase (NAD+) activity);GO:0009013(succinate-semialdehyde dehydrogenase [NAD(P)+] activity)	ko00010(Glycolysis / Gluconeogenesis);ko00030(Pentose phosphate pathway)	NADP-dependent glyceraldehyde-3-phosphate dehydrogenase isoform X1 [Arachis ipaensis]
PC-5p-72212_25	U9DM18	1	-	97729668	97734306	9	2805	GO:0004029(aldehyde dehydrogenase (NAD) activity);GO:0004777(succinate-semialdehyde dehydrogenase (NAD+) activity);GO:0009013(succinate-semialdehyde dehydrogenase [NAD(P)+] activity)	ko00010(Glycolysis / Gluconeogenesis);ko00030(Pentose phosphate pathway)	NADP-dependent glyceraldehyde-3-phosphate dehydrogenase isoform X1 [Arachis ipaensis]
PC-3p-30685_85	APY3E0	14	-	28171777	28175080	7	2083	GO:0005575(cellular_component);GO:0008150(biological_process);GO:0008168(methyltransferase activity);GO:0008757(S-adenosylmethionine-dependent methyltransferase activity);GO:0052735(tRNA (cytosine-3-)-methyltransferase activity)	-	methyltransferase-like protein 6 [Arachis ipaensis]
PC-3p-71170_26	VUIC9N	20	-	63288509	63297254	7	6061	GO:0003700(DNA binding transcription factor activity);GO:0005515(protein binding);GO:0005634(nucleus);GO:0006351(transcription, DNA-templated);GO:0007623(circadian rhythm);GO:0008270(zinc ion binding);GO:0009585(red, far-red light phototransduction);GO:0010017(red or far-red light signaling pathway);GO:0010018(far-red light signaling pathway);GO:0010218(response to far red light);GO:0042753(posit…	-	hypothetical protein Ahy_B10g103325 isoform C [Arachis hypogaea]
PC-3p-71170_26	VUIC9N	20	-	63288509	63297254	7	6061	GO:0003700(DNA binding transcription factor activity);GO:0005515(protein binding);GO:0005634(nucleus);GO:0006351(transcription, DNA-templated);GO:0007623(circadian rhythm);GO:0008270(zinc ion binding);GO:0009585(red, far-red light phototransduction);GO:0010017(red or far-red light signaling pathway);GO:0010018(far-red light signaling pathway);GO:0010218(response to far red light);GO:0042753(posit…	-	hypothetical protein Ahy_B10g103325 isoform C [Arachis hypogaea]
PC-3p-71170_26	VUIC9N	20	-	63288509	63297254	7	6061	GO:0003700(DNA binding transcription factor activity);GO:0005515(protein binding);GO:0005634(nucleus);GO:0006351(transcription, DNA-templated);GO:0007623(circadian rhythm);GO:0008270(zinc ion binding);GO:0009585(red, far-red light phototransduction);GO:0010017(red or far-red light signaling pathway);GO:0010018(far-red light signaling pathway);GO:0010218(response to far red light);GO:0042753(posit…	-	hypothetical protein Ahy_B10g103325 isoform C [Arachis hypogaea]
PC-5p-7845_316	H1PWIN	11	-	20264007	20270167	7	4220	GO:0003677(DNA binding);GO:0003700(DNA binding transcription factor activity);GO:0005634(nucleus);GO:0006351(transcription, DNA-templated);GO:0006355(regulation of transcription, DNA-templated);GO:0009908(flower development);GO:0010073(meristem maintenance);GO:0010093(specification of floral organ identity);GO:0019953(sexual reproduction);GO:0030154(cell differentiation);GO:0048316(seed developme…	-	AP2-like ethylene-responsive transcription factor TOE3 [Arachis ipaensis]
mtr-miR172b	H1PWIN	11	-	20264007	20270167	7	4220	GO:0003677(DNA binding);GO:0003700(DNA binding transcription factor activity);GO:0005634(nucleus);GO:0006351(transcription, DNA-templated);GO:0006355(regulation of transcription, DNA-templated);GO:0009908(flower development);GO:0010073(meristem maintenance);GO:0010093(specification of floral organ identity);GO:0019953(sexual reproduction);GO:0030154(cell differentiation);GO:0048316(seed developme…	-	AP2-like ethylene-responsive transcription factor TOE3 [Arachis ipaensis]
mdm-miR477b_R-1_2ss1AT20GC	3M3TNE	3	+	119184356	119191202	14	4142	GO:0004028(3-chloroallyl aldehyde dehydrogenase activity);GO:0004029(aldehyde dehydrogenase (NAD) activity);GO:0004190(aspartic-type endopeptidase activity);GO:0006508(proteolysis);GO:0030163(protein catabolic process)	ko00010(Glycolysis / Gluconeogenesis);ko00053(Ascorbate and aldarate metabolism);ko00620(Pyruvate metabolism);ko00071(Fatty acid degradation);ko00561(Glycerolipid metabolism);ko00280(Valine, leucine and isoleucine degradation);ko00310(Lysine degradation);ko00330(Arginine and proline metabolism);ko00340(Histidine metabolism);ko00380(Tryptophan metabolism);ko00410(beta-Alanine metabolism);ko00903(L…	aldehyde dehydrogenase family 3 member H1-like [Arachis hypogaea]
gma-miR10420_L+1R-1	LSZ45Z	6	+	1651262	1654526	7	1838	GO:0003993(acid phosphatase activity);GO:0004722(protein serine/threonine phosphatase activity);GO:0005576(extracellular region);GO:0005737(cytoplasm);GO:0016311(dephosphorylation);GO:0046872(metal ion binding);GO:0009416(response to light stimulus);GO:0009535(chloroplast thylakoid membrane);GO:0009768(photosynthesis, light harvesting in photosystem I);GO:0009941(chloroplast envelope);GO:0010287(…	ko03040(Spliceosome);ko00196(Photosynthesis - antenna proteins)	hypothetical protein Ahy_B06g081635 isoform A [Arachis hypogaea]
PC-5p-16986_163	VGH12L	6	+	764218	774306	21	4355	GO:0005886(plasma membrane);GO:0016021(integral component of membrane);GO:0042626(ATPase activity, coupled to transmembrane movement of substances)	ko02010(ABC transporters)	pleiotropic drug resistance protein 1-like isoform X2 [Arachis hypogaea]
PC-5p-64545_30	VGH12L	6	+	764218	774306	21	4355	GO:0005886(plasma membrane);GO:0016021(integral component of membrane);GO:0042626(ATPase activity, coupled to transmembrane movement of substances)	ko02010(ABC transporters)	pleiotropic drug resistance protein 1-like isoform X2 [Arachis hypogaea]
PC-5p-16986_163	S6XBKD	13	+	11158355	11160754	2	2143	GO:0003700(DNA binding transcription factor activity);GO:0005634(nucleus);GO:0006355(regulation of transcription, DNA-templated);GO:0009739(response to gibberellin);GO:0043565(sequence-specific DNA binding)	ko04075(Plant hormone signal transduction)	hypothetical protein Ahy_B03g067672 [Arachis hypogaea]
gma-miR10420_L+1R-1	RU2E2L	16	+	152042838	152050553	6	6527	GO:0005516(calmodulin binding);GO:0005634(nucleus);GO:0005886(plasma membrane);GO:0008150(biological_process)	-	hypothetical protein Ahy_A06g030880 isoform A [Arachis hypogaea]
gma-miR10420_L+1R-1	WXE6ZC	13	-	135316243	135321607	11	3889	GO:0004672(protein kinase activity);GO:0004675(transmembrane receptor protein serine/threonine kinase activity);GO:0005524(ATP binding);GO:0005576(extracellular region);GO:0005886(plasma membrane);GO:0006468(protein phosphorylation);GO:0006952(defense response);GO:0007166(cell surface receptor signaling pathway);GO:0016021(integral component of membrane);GO:0016032(viral process);GO:0016301(kinas…	-	protein NSP-INTERACTING KINASE 3 [Arachis ipaensis]
PC-3p-118547_11	ADV7L4	12	+	116547167	116549634	4	1509	GO:0004843(thiol-dependent ubiquitin-specific protease activity);GO:0005515(protein binding);GO:0005634(nucleus);GO:0005737(cytoplasm);GO:0005829(cytosol);GO:0006511(ubiquitin-dependent protein catabolic process);GO:0009506(plasmodesma);GO:0009867(jasmonic acid mediated signaling pathway);GO:0016579(protein deubiquitination);GO:0036459(thiol-dependent ubiquitinyl hydrolase activity)	-	MATH domain and coiled-coil domain-containing protein At3g58270 [Arachis ipaensis]
gma-MIR319k-p3_1ss18GA	MCT3JP	16	-	14368	18520	3	2466	GO:0003674(molecular_function);GO:0005634(nucleus);GO:0005886(plasma membrane);GO:0008150(biological_process)	-	hypothetical protein Ahy_A06g026136 isoform A [Arachis hypogaea]
gma-MIR319k-p3_1ss18GA	MCT3JP	16	-	14368	18520	3	2466	GO:0003674(molecular_function);GO:0005634(nucleus);GO:0005886(plasma membrane);GO:0008150(biological_process)	-	hypothetical protein Ahy_A06g026136 isoform A [Arachis hypogaea]
PC-3p-23915_114	K80CQQ	11	+	134089780	134096064	13	4361	GO:0016021(integral component of membrane);GO:0042626(ATPase activity, coupled to transmembrane movement of substances);GO:0055085(transmembrane transport)	ko02010(ABC transporters)	ABC transporter B family member 11 isoform X1 [Arachis ipaensis]
gma-miR10420_L+1R-1	K80CQQ	11	+	134089780	134096064	13	4361	GO:0016021(integral component of membrane);GO:0042626(ATPase activity, coupled to transmembrane movement of substances);GO:0055085(transmembrane transport)	ko02010(ABC transporters)	ABC transporter B family member 11 isoform X1 [Arachis ipaensis]
PC-3p-14080_193	YP763J	5	+	4264458	4270764	3	5964	GO:0005886(plasma membrane);GO:0009507(chloroplast)	-	uncharacterized protein LOC112800302 [Arachis hypogaea]
gma-miR10420_L+1R-1	R642H0	4	-	6471697	6478325	6	3445	GO:0003677(DNA binding);GO:0003682(chromatin binding);GO:0005634(nucleus);GO:0008150(biological_process)	-	uncharacterized protein LOC112796031 isoform X2 [Arachis hypogaea]
gma-MIR482c-p5_2ss12GA19CT	6R2DR5	2	+	13327781	13331586	3	2558	GO:0008150(biological_process);GO:0009507(chloroplast)	-	protein KINESIN LIGHT CHAIN-RELATED 2-like [Arachis hypogaea]
PC-3p-30685_85	AJ79N4	2	-	89214390	89219767	4	4081	GO:0005515(protein binding);GO:0005524(ATP binding);GO:0005576(extracellular region);GO:0006952(defense response);GO:0043531(ADP binding)	ko03040(Spliceosome)	putative disease resistance RPP13-like protein 1 [Arachis hypogaea]
PC-3p-30685_85	AJ79N4	2	-	89214390	89219767	4	4081	GO:0005515(protein binding);GO:0005524(ATP binding);GO:0005576(extracellular region);GO:0006952(defense response);GO:0043531(ADP binding)	ko03040(Spliceosome)	putative disease resistance RPP13-like protein 1 [Arachis hypogaea]
mtr-MIR166g-p3_1ss20CT	50TKKU	18	+	4444388	4450512	19	3898	GO:0003677(DNA binding);GO:0003700(DNA binding transcription factor activity);GO:0005634(nucleus);GO:0006351(transcription, DNA-templated);GO:0006355(regulation of transcription, DNA-templated);GO:0008289(lipid binding);GO:0009855(determination of bilateral symmetry);GO:0009944(polarity specification of adaxial/abaxial axis);GO:0009956(radial pattern formation);GO:0010014(meristem initiation);GO:…	-	hypothetical protein Ahy_B08g094072 isoform B [Arachis hypogaea]
gma-miR172g_R+1_1ss9AT	20D4K6	3	-	135508043	135509563	1	1521	GO:0003676(nucleic acid binding);GO:0003700(DNA binding transcription factor activity);GO:0005634(nucleus);GO:0006355(regulation of transcription, DNA-templated);GO:0008270(zinc ion binding);GO:0044212(transcription regulatory region DNA binding)	-	uncharacterized protein LOC112791982 [Arachis hypogaea]
lja-miR1511-3p_R-3_1ss1AG	9X93LG	5	+	35264902	35277492	23	3789	GO:0003684(damaged DNA binding);GO:0003887(DNA-directed DNA polymerase activity);GO:0005634(nucleus);GO:0006281(DNA repair);GO:0006974(cellular response to DNA damage stimulus);GO:0010224(response to UV-B);GO:0042276(error-prone translesion synthesis);GO:0046872(metal ion binding)	-	DNA repair protein REV1-like isoform X2 [Arachis hypogaea]
lja-miR1511-3p_R-3_1ss1AG	9X93LG	5	+	35264902	35277492	23	3789	GO:0003684(damaged DNA binding);GO:0003887(DNA-directed DNA polymerase activity);GO:0005634(nucleus);GO:0006281(DNA repair);GO:0006974(cellular response to DNA damage stimulus);GO:0010224(response to UV-B);GO:0042276(error-prone translesion synthesis);GO:0046872(metal ion binding)	-	DNA repair protein REV1-like isoform X2 [Arachis hypogaea]
lja-miR1511-3p_R-6	9X93LG	5	+	35264902	35277492	23	3789	GO:0003684(damaged DNA binding);GO:0003887(DNA-directed DNA polymerase activity);GO:0005634(nucleus);GO:0006281(DNA repair);GO:0006974(cellular response to DNA damage stimulus);GO:0010224(response to UV-B);GO:0042276(error-prone translesion synthesis);GO:0046872(metal ion binding)	-	DNA repair protein REV1-like isoform X2 [Arachis hypogaea]
lja-miR1511-3p_R-6	9X93LG	5	+	35264902	35277492	23	3789	GO:0003684(damaged DNA binding);GO:0003887(DNA-directed DNA polymerase activity);GO:0005634(nucleus);GO:0006281(DNA repair);GO:0006974(cellular response to DNA damage stimulus);GO:0010224(response to UV-B);GO:0042276(error-prone translesion synthesis);GO:0046872(metal ion binding)	-	DNA repair protein REV1-like isoform X2 [Arachis hypogaea]
lja-miR1511-3p_R-6	T45XFJ	6	-	22406696	22410027	3	1662	GO:0005887(integral component of plasma membrane);GO:0015075(ion transmembrane transporter activity)	-	protein ALUMINUM SENSITIVE 3-like [Arachis hypogaea]
PC-5p-72212_25	SNI4CN	3	-	30160173	30165667	8	1962	GO:0004674(protein serine/threonine kinase activity);GO:0005886(plasma membrane)	-	hypothetical protein Ahy_A03g014681 [Arachis hypogaea]
PC-5p-79847_22	SNI4CN	3	-	30160173	30165667	8	1962	GO:0004674(protein serine/threonine kinase activity);GO:0005886(plasma membrane)	-	hypothetical protein Ahy_A03g014681 [Arachis hypogaea]
gma-miR10420_L+1R-1	322B5E	14	+	133539390	133542392	7	2026	GO:0016149(translation release factor activity, codon specific);GO:0043022(ribosome binding)	-	peptide chain release factor PrfB1, chloroplastic [Arachis ipaensis]
gma-miR10420_L+1R-1	322B5E	14	+	133539390	133542392	7	2026	GO:0016149(translation release factor activity, codon specific);GO:0043022(ribosome binding)	-	peptide chain release factor PrfB1, chloroplastic [Arachis ipaensis]
PC-5p-184891_6	SY2IKT	20	-	851846	855991	3	3012	GO:0004674(protein serine/threonine kinase activity);GO:0005524(ATP binding);GO:0005886(plasma membrane);GO:0006468(protein phosphorylation);GO:0007169(transmembrane receptor protein tyrosine kinase signaling pathway);GO:0009507(chloroplast);GO:0016021(integral component of membrane);GO:0016301(kinase activity)	-	probable LRR receptor-like serine/threonine-protein kinase At3g47570 [Arachis ipaensis]
PC-3p-23915_114	HXB9CM	14	-	120904806	120905480	3	387	-	-	hypothetical protein Ahy_B04g071592 [Arachis hypogaea]
mes-MIR159a-p5_1ss4GC	LND7SA	9	-	107726156	107735775	20	4588	GO:0005886(plasma membrane);GO:0016021(integral component of membrane);GO:0042626(ATPase activity, coupled to transmembrane movement of substances)	ko02010(ABC transporters)	pleiotropic drug resistance protein 2-like [Arachis hypogaea]
pvu-miR159a.2_2ss12GC13GA	LND7SA	9	-	107726156	107735775	20	4588	GO:0005886(plasma membrane);GO:0016021(integral component of membrane);GO:0042626(ATPase activity, coupled to transmembrane movement of substances)	ko02010(ABC transporters)	pleiotropic drug resistance protein 2-like [Arachis hypogaea]
gma-MIR482c-p5_2ss12GA19CT	W2MY31	11	-	111918579	111923820	11	2358	GO:0004029(aldehyde dehydrogenase (NAD) activity)	ko00010(Glycolysis / Gluconeogenesis);ko00053(Ascorbate and aldarate metabolism);ko00620(Pyruvate metabolism);ko00071(Fatty acid degradation);ko00561(Glycerolipid metabolism);ko00280(Valine, leucine and isoleucine degradation);ko00310(Lysine degradation);ko00330(Arginine and proline metabolism);ko00340(Histidine metabolism);ko00380(Tryptophan metabolism);ko00410(beta-Alanine metabolism);ko00903(L…	aldehyde dehydrogenase family 2 member B4, mitochondrial [Arachis duranensis]
gma-miR10420_L+1R-1	U78AI9	19	-	16658955	16668980	10	2966	GO:0000124(SAGA complex);GO:0001102(RNA polymerase II activating transcription factor binding);GO:0003677(DNA binding);GO:0003743(translation initiation factor activity);GO:0004402(histone acetyltransferase activity);GO:0005515(protein binding);GO:0005634(nucleus);GO:0005669(transcription factor TFIID complex);GO:0006352(DNA-templated transcription, initiation);GO:0006355(regulation of transcript…	ko03022(Basal transcription factors)	transcription initiation factor TFIID subunit 12b-like [Arachis hypogaea]
gma-miR10420_L+1R-1	U78AI9	19	-	16658955	16668980	10	2966	GO:0000124(SAGA complex);GO:0001102(RNA polymerase II activating transcription factor binding);GO:0003677(DNA binding);GO:0003743(translation initiation factor activity);GO:0004402(histone acetyltransferase activity);GO:0005515(protein binding);GO:0005634(nucleus);GO:0005669(transcription factor TFIID complex);GO:0006352(DNA-templated transcription, initiation);GO:0006355(regulation of transcript…	ko03022(Basal transcription factors)	transcription initiation factor TFIID subunit 12b-like [Arachis hypogaea]
PC-5p-16986_163	HCS6S2	11	-	1903302	1907771	8	2769	GO:0004674(protein serine/threonine kinase activity);GO:0005524(ATP binding);GO:0005886(plasma membrane);GO:0006468(protein phosphorylation);GO:0009506(plasmodesma);GO:0016021(integral component of membrane);GO:0016301(kinase activity);GO:0046777(protein autophosphorylation)	-	probable receptor-like protein kinase At2g42960 isoform X1 [Arachis duranensis]
PC-5p-93549_17	HCS6S2	11	-	1903302	1907771	8	2769	GO:0004674(protein serine/threonine kinase activity);GO:0005524(ATP binding);GO:0005886(plasma membrane);GO:0006468(protein phosphorylation);GO:0009506(plasmodesma);GO:0016021(integral component of membrane);GO:0016301(kinase activity);GO:0046777(protein autophosphorylation)	-	probable receptor-like protein kinase At2g42960 isoform X1 [Arachis duranensis]
PC-5p-93549_17	HCS6S2	11	-	1903302	1907771	8	2769	GO:0004674(protein serine/threonine kinase activity);GO:0005524(ATP binding);GO:0005886(plasma membrane);GO:0006468(protein phosphorylation);GO:0009506(plasmodesma);GO:0016021(integral component of membrane);GO:0016301(kinase activity);GO:0046777(protein autophosphorylation)	-	probable receptor-like protein kinase At2g42960 isoform X1 [Arachis duranensis]
PC-5p-93549_17	T4IDLE	20	-	142627537	142633238	7	3008	GO:0003723(RNA binding);GO:0005525(GTP binding);GO:0005829(cytosol);GO:0009507(chloroplast)	-	GTP-binding protein ERG-like [Arachis hypogaea]
PC-5p-93549_17	T4IDLE	20	-	142627537	142633238	7	3008	GO:0003723(RNA binding);GO:0005525(GTP binding);GO:0005829(cytosol);GO:0009507(chloroplast)	-	GTP-binding protein ERG-like [Arachis hypogaea]
gma-miR160a-5p	4D5DQA	18	-	4500453	4504722	5	3350	GO:0003677(DNA binding);GO:0003700(DNA binding transcription factor activity);GO:0005634(nucleus);GO:0006351(transcription, DNA-templated);GO:0006355(regulation of transcription, DNA-templated);GO:0007389(pattern specification process);GO:0009734(auxin-activated signaling pathway);GO:0009738(abscisic acid-activated signaling pathway);GO:0009743(response to carbohydrate);GO:0010154(fruit developme…	ko04075(Plant hormone signal transduction)	auxin response factor 18 [Arachis ipaensis]
mtr-miR160a	4D5DQA	18	-	4500453	4504722	5	3350	GO:0003677(DNA binding);GO:0003700(DNA binding transcription factor activity);GO:0005634(nucleus);GO:0006351(transcription, DNA-templated);GO:0006355(regulation of transcription, DNA-templated);GO:0007389(pattern specification process);GO:0009734(auxin-activated signaling pathway);GO:0009738(abscisic acid-activated signaling pathway);GO:0009743(response to carbohydrate);GO:0010154(fruit developme…	ko04075(Plant hormone signal transduction)	auxin response factor 18 [Arachis ipaensis]
stu-miR160a-5p	4D5DQA	18	-	4500453	4504722	5	3350	GO:0003677(DNA binding);GO:0003700(DNA binding transcription factor activity);GO:0005634(nucleus);GO:0006351(transcription, DNA-templated);GO:0006355(regulation of transcription, DNA-templated);GO:0007389(pattern specification process);GO:0009734(auxin-activated signaling pathway);GO:0009738(abscisic acid-activated signaling pathway);GO:0009743(response to carbohydrate);GO:0010154(fruit developme…	ko04075(Plant hormone signal transduction)	auxin response factor 18 [Arachis ipaensis]
mes-MIR159a-p5_1ss4GC	964VMB	19	-	140888634	140897965	20	4602	GO:0005886(plasma membrane);GO:0016021(integral component of membrane);GO:0042626(ATPase activity, coupled to transmembrane movement of substances)	ko02010(ABC transporters)	pleiotropic drug resistance protein 2 [Arachis ipaensis]
pvu-miR159a.2_2ss12GC13GA	964VMB	19	-	140888634	140897965	20	4602	GO:0005886(plasma membrane);GO:0016021(integral component of membrane);GO:0042626(ATPase activity, coupled to transmembrane movement of substances)	ko02010(ABC transporters)	pleiotropic drug resistance protein 2 [Arachis ipaensis]
PC-5p-16120_171	VG7JT5	4	+	114615916	114621770	12	2854	GO:0005794(Golgi apparatus);GO:0005886(plasma membrane)	-	SPX and EXS domain-containing protein 1 [Arachis ipaensis]
PC-5p-16120_171	VG7JT5	4	+	114615916	114621770	12	2854	GO:0005794(Golgi apparatus);GO:0005886(plasma membrane)	-	SPX and EXS domain-containing protein 1 [Arachis ipaensis]
gma-miR172g_R+1_1ss9AT	H8ZZR2	9	+	92229638	92233951	12	1296	GO:0005634(nucleus);GO:0009742(brassinosteroid mediated signaling pathway);GO:0010793(regulation of mRNA export from nucleus);GO:0032784(regulation of DNA-templated transcription, elongation);GO:0050684(regulation of mRNA processing);GO:2001253(regulation of histone H3-K36 trimethylation)	-	protein IWS1 homolog 1 [Arachis ipaensis]
gma-miR172g_R+1_1ss9AT	H8ZZR2	9	+	92229638	92233951	12	1296	GO:0005634(nucleus);GO:0009742(brassinosteroid mediated signaling pathway);GO:0010793(regulation of mRNA export from nucleus);GO:0032784(regulation of DNA-templated transcription, elongation);GO:0050684(regulation of mRNA processing);GO:2001253(regulation of histone H3-K36 trimethylation)	-	protein IWS1 homolog 1 [Arachis ipaensis]
gma-miR10420_L+1R-1	F3M97M	13	+	143040013	143052731	15	8866	GO:0005634(nucleus);GO:0008150(biological_process);GO:0005737(cytoplasm)	-	uncharacterized protein LOC107634024 [Arachis ipaensis]
gma-miR10420_L+1R-1	F3M97M	13	+	143040013	143052731	15	8866	GO:0005634(nucleus);GO:0008150(biological_process);GO:0005737(cytoplasm)	-	uncharacterized protein LOC107634024 [Arachis ipaensis]
gma-miR10420_L+1R-1	F3M97M	13	+	143040013	143052731	15	8866	GO:0005634(nucleus);GO:0008150(biological_process);GO:0005737(cytoplasm)	-	uncharacterized protein LOC107634024 [Arachis ipaensis]
PC-5p-72212_25	SH3WT2	3	-	138033074	138039559	11	3915	GO:0000325(plant-type vacuole);GO:0005774(vacuolar membrane);GO:0015079(potassium ion transmembrane transporter activity)	-	potassium transporter 7-like [Arachis hypogaea]
PC-5p-77629_23	SH3WT2	3	-	138033074	138039559	11	3915	GO:0000325(plant-type vacuole);GO:0005774(vacuolar membrane);GO:0015079(potassium ion transmembrane transporter activity)	-	potassium transporter 7-like [Arachis hypogaea]
PC-5p-79847_22	SH3WT2	3	-	138033074	138039559	11	3915	GO:0000325(plant-type vacuole);GO:0005774(vacuolar membrane);GO:0015079(potassium ion transmembrane transporter activity)	-	potassium transporter 7-like [Arachis hypogaea]
PC-5p-93549_17	SH3WT2	3	-	138033074	138039559	11	3915	GO:0000325(plant-type vacuole);GO:0005774(vacuolar membrane);GO:0015079(potassium ion transmembrane transporter activity)	-	potassium transporter 7-like [Arachis hypogaea]
gma-miR319a	RLLR5G	5	+	108817696	108827285	10	1956	GO:0005737(cytoplasm);GO:0005886(plasma membrane);GO:0009507(chloroplast)	-	uncharacterized protein LOC112802639 isoform X3 [Arachis hypogaea]
mtr-miR319a-3p	RLLR5G	5	+	108817696	108827285	10	1956	GO:0005737(cytoplasm);GO:0005886(plasma membrane);GO:0009507(chloroplast)	-	uncharacterized protein LOC112802639 isoform X3 [Arachis hypogaea]
mtr-miR319a-3p_R+1	RLLR5G	5	+	108817696	108827285	10	1956	GO:0005737(cytoplasm);GO:0005886(plasma membrane);GO:0009507(chloroplast)	-	uncharacterized protein LOC112802639 isoform X3 [Arachis hypogaea]
ptc-miR319a	RLLR5G	5	+	108817696	108827285	10	1956	GO:0005737(cytoplasm);GO:0005886(plasma membrane);GO:0009507(chloroplast)	-	uncharacterized protein LOC112802639 isoform X3 [Arachis hypogaea]
mtr-MIR166g-p3_1ss20CT	2EN3G3	10	-	99014430	99021010	18	2874	GO:0003677(DNA binding);GO:0003700(DNA binding transcription factor activity);GO:0005634(nucleus);GO:0006351(transcription, DNA-templated);GO:0006355(regulation of transcription, DNA-templated);GO:0008284(positive regulation of cell proliferation);GO:0008289(lipid binding);GO:0009733(response to auxin);GO:0010014(meristem initiation);GO:0010067(procambium histogenesis);GO:0010072(primary shoot ap…	-	homeobox-leucine zipper protein ATHB-8 [Arachis duranensis]
mtr-MIR166g-p3_1ss20CT	2EN3G3	10	-	99014430	99021010	18	2874	GO:0003677(DNA binding);GO:0003700(DNA binding transcription factor activity);GO:0005634(nucleus);GO:0006351(transcription, DNA-templated);GO:0006355(regulation of transcription, DNA-templated);GO:0008284(positive regulation of cell proliferation);GO:0008289(lipid binding);GO:0009733(response to auxin);GO:0010014(meristem initiation);GO:0010067(procambium histogenesis);GO:0010072(primary shoot ap…	-	homeobox-leucine zipper protein ATHB-8 [Arachis duranensis]
PC-5p-184891_6	B3JMJ8	11	-	854478	861072	11	3714	GO:0004222(metalloendopeptidase activity);GO:0005737(cytoplasm);GO:0016021(integral component of membrane);GO:0031293(membrane protein intracellular domain proteolysis)	ko04141(Protein processing in endoplasmic reticulum)	hypothetical protein Ahy_B01g051431 isoform B [Arachis hypogaea]
PC-3p-14080_193	9242HH	14	+	134556969	134559517	5	932	-	-	uncharacterized protein LOC107638110 isoform X1 [Arachis ipaensis]
gma-miR160a-5p	7DXU0K	8	-	28777661	28782036	5	3393	GO:0003677(DNA binding);GO:0003700(DNA binding transcription factor activity);GO:0005634(nucleus);GO:0006351(transcription, DNA-templated);GO:0006355(regulation of transcription, DNA-templated);GO:0007389(pattern specification process);GO:0009734(auxin-activated signaling pathway);GO:0009738(abscisic acid-activated signaling pathway);GO:0009743(response to carbohydrate);GO:0010154(fruit developme…	ko04075(Plant hormone signal transduction)	auxin response factor 18-like [Arachis hypogaea]
gma-miR160a-5p	7DXU0K	8	-	28777661	28782036	5	3393	GO:0003677(DNA binding);GO:0003700(DNA binding transcription factor activity);GO:0005634(nucleus);GO:0006351(transcription, DNA-templated);GO:0006355(regulation of transcription, DNA-templated);GO:0007389(pattern specification process);GO:0009734(auxin-activated signaling pathway);GO:0009738(abscisic acid-activated signaling pathway);GO:0009743(response to carbohydrate);GO:0010154(fruit developme…	ko04075(Plant hormone signal transduction)	auxin response factor 18-like [Arachis hypogaea]
gma-miR160a-5p	7DXU0K	8	-	28777661	28782036	5	3393	GO:0003677(DNA binding);GO:0003700(DNA binding transcription factor activity);GO:0005634(nucleus);GO:0006351(transcription, DNA-templated);GO:0006355(regulation of transcription, DNA-templated);GO:0007389(pattern specification process);GO:0009734(auxin-activated signaling pathway);GO:0009738(abscisic acid-activated signaling pathway);GO:0009743(response to carbohydrate);GO:0010154(fruit developme…	ko04075(Plant hormone signal transduction)	auxin response factor 18-like [Arachis hypogaea]
mtr-miR160a	7DXU0K	8	-	28777661	28782036	5	3393	GO:0003677(DNA binding);GO:0003700(DNA binding transcription factor activity);GO:0005634(nucleus);GO:0006351(transcription, DNA-templated);GO:0006355(regulation of transcription, DNA-templated);GO:0007389(pattern specification process);GO:0009734(auxin-activated signaling pathway);GO:0009738(abscisic acid-activated signaling pathway);GO:0009743(response to carbohydrate);GO:0010154(fruit developme…	ko04075(Plant hormone signal transduction)	auxin response factor 18-like [Arachis hypogaea]
mtr-miR160a	7DXU0K	8	-	28777661	28782036	5	3393	GO:0003677(DNA binding);GO:0003700(DNA binding transcription factor activity);GO:0005634(nucleus);GO:0006351(transcription, DNA-templated);GO:0006355(regulation of transcription, DNA-templated);GO:0007389(pattern specification process);GO:0009734(auxin-activated signaling pathway);GO:0009738(abscisic acid-activated signaling pathway);GO:0009743(response to carbohydrate);GO:0010154(fruit developme…	ko04075(Plant hormone signal transduction)	auxin response factor 18-like [Arachis hypogaea]
mtr-miR160a	7DXU0K	8	-	28777661	28782036	5	3393	GO:0003677(DNA binding);GO:0003700(DNA binding transcription factor activity);GO:0005634(nucleus);GO:0006351(transcription, DNA-templated);GO:0006355(regulation of transcription, DNA-templated);GO:0007389(pattern specification process);GO:0009734(auxin-activated signaling pathway);GO:0009738(abscisic acid-activated signaling pathway);GO:0009743(response to carbohydrate);GO:0010154(fruit developme…	ko04075(Plant hormone signal transduction)	auxin response factor 18-like [Arachis hypogaea]
stu-miR160a-5p	7DXU0K	8	-	28777661	28782036	5	3393	GO:0003677(DNA binding);GO:0003700(DNA binding transcription factor activity);GO:0005634(nucleus);GO:0006351(transcription, DNA-templated);GO:0006355(regulation of transcription, DNA-templated);GO:0007389(pattern specification process);GO:0009734(auxin-activated signaling pathway);GO:0009738(abscisic acid-activated signaling pathway);GO:0009743(response to carbohydrate);GO:0010154(fruit developme…	ko04075(Plant hormone signal transduction)	auxin response factor 18-like [Arachis hypogaea]
stu-miR160a-5p	7DXU0K	8	-	28777661	28782036	5	3393	GO:0003677(DNA binding);GO:0003700(DNA binding transcription factor activity);GO:0005634(nucleus);GO:0006351(transcription, DNA-templated);GO:0006355(regulation of transcription, DNA-templated);GO:0007389(pattern specification process);GO:0009734(auxin-activated signaling pathway);GO:0009738(abscisic acid-activated signaling pathway);GO:0009743(response to carbohydrate);GO:0010154(fruit developme…	ko04075(Plant hormone signal transduction)	auxin response factor 18-like [Arachis hypogaea]
stu-miR160a-5p	7DXU0K	8	-	28777661	28782036	5	3393	GO:0003677(DNA binding);GO:0003700(DNA binding transcription factor activity);GO:0005634(nucleus);GO:0006351(transcription, DNA-templated);GO:0006355(regulation of transcription, DNA-templated);GO:0007389(pattern specification process);GO:0009734(auxin-activated signaling pathway);GO:0009738(abscisic acid-activated signaling pathway);GO:0009743(response to carbohydrate);GO:0010154(fruit developme…	ko04075(Plant hormone signal transduction)	auxin response factor 18-like [Arachis hypogaea]
gma-MIR482c-p5_2ss12GA19CT	E4EMQ7	14	+	11115445	11123584	19	3894	GO:0000105(histidine biosynthetic process);GO:0004399(histidinol dehydrogenase activity);GO:0008270(zinc ion binding);GO:0009411(response to UV);GO:0009507(chloroplast);GO:0009555(pollen development);GO:0009570(chloroplast stroma);GO:0051287(NAD binding);GO:0055114(oxidation-reduction process)	ko00340(Histidine metabolism)	protein POLLENLESS 3-like [Arachis hypogaea]
gma-miR167c_R+1	2613M1	13	+	141462171	141464735	5	1968	GO:0003700(DNA binding transcription factor activity);GO:0005634(nucleus);GO:0006351(transcription, DNA-templated);GO:0006355(regulation of transcription, DNA-templated);GO:0043565(sequence-specific DNA binding);GO:0044212(transcription regulatory region DNA binding)	ko04626(Plant-pathogen interaction)	probable WRKY transcription factor 9 [Arachis ipaensis]
gma-miR10420_L+1R-1	QFBR4Q	5	+	33416049	33420668	11	3183	GO:0004672(protein kinase activity);GO:0004675(transmembrane receptor protein serine/threonine kinase activity);GO:0005524(ATP binding);GO:0005576(extracellular region);GO:0005886(plasma membrane);GO:0006468(protein phosphorylation);GO:0006952(defense response);GO:0007166(cell surface receptor signaling pathway);GO:0016021(integral component of membrane);GO:0016032(viral process);GO:0016301(kinas…	-	protein NSP-INTERACTING KINASE 3 [Arachis duranensis]
gma-miR10420_L+1R-1	QFBR4Q	5	+	33416049	33420668	11	3183	GO:0004672(protein kinase activity);GO:0004675(transmembrane receptor protein serine/threonine kinase activity);GO:0005524(ATP binding);GO:0005576(extracellular region);GO:0005886(plasma membrane);GO:0006468(protein phosphorylation);GO:0006952(defense response);GO:0007166(cell surface receptor signaling pathway);GO:0016021(integral component of membrane);GO:0016032(viral process);GO:0016301(kinas…	-	protein NSP-INTERACTING KINASE 3 [Arachis duranensis]
PC-5p-184891_6	7J7TZ0	13	+	11484546	11498715	9	7501	GO:0005886(plasma membrane);GO:0016021(integral component of membrane);GO:0042626(ATPase activity, coupled to transmembrane movement of substances)	-	ABC transporter G family member 15-like [Arachis ipaensis]
lja-miR1511-3p_R-6	XU3QCQ	3	-	134449186	134454966	14	3201	GO:0000981(RNA polymerase II transcription factor activity, sequence-specific DNA binding);GO:0001135(transcription factor activity, RNA polymerase II transcription factor recruiting);GO:0003677(DNA binding);GO:0003700(DNA binding transcription factor activity);GO:0005634(nucleus);GO:0006355(regulation of transcription, DNA-templated);GO:0006357(regulation of transcription by RNA polymerase II);G…	-	transcription factor MYB88 isoform X2 [Arachis duranensis]
lja-miR1511-3p_R-6	XU3QCQ	3	-	134449186	134454966	14	3201	GO:0000981(RNA polymerase II transcription factor activity, sequence-specific DNA binding);GO:0001135(transcription factor activity, RNA polymerase II transcription factor recruiting);GO:0003677(DNA binding);GO:0003700(DNA binding transcription factor activity);GO:0005634(nucleus);GO:0006355(regulation of transcription, DNA-templated);GO:0006357(regulation of transcription by RNA polymerase II);G…	-	transcription factor MYB88 isoform X2 [Arachis duranensis]
PC-5p-16986_163	67VYHR	1	-	96920260	96922994	6	1517	-	-	hypothetical protein Ahy_B01g055128 isoform C [Arachis hypogaea]
PC-5p-64545_30	67VYHR	1	-	96920260	96922994	6	1517	-	-	hypothetical protein Ahy_B01g055128 isoform C [Arachis hypogaea]
mtr-miR172b	JR6N4B	4	+	88146430	88158072	11	2252	GO:0003333(amino acid transmembrane transport);GO:0015171(amino acid transmembrane transporter activity)	-	amino acid transporter AVT1D-like isoform X2 [Arachis hypogaea]
mtr-miR172b	JR6N4B	4	+	88146430	88158072	11	2252	GO:0003333(amino acid transmembrane transport);GO:0015171(amino acid transmembrane transporter activity)	-	amino acid transporter AVT1D-like isoform X2 [Arachis hypogaea]
mtr-miR172b	JR6N4B	4	+	88146430	88158072	11	2252	GO:0003333(amino acid transmembrane transport);GO:0015171(amino acid transmembrane transporter activity)	-	amino acid transporter AVT1D-like isoform X2 [Arachis hypogaea]
mtr-miR172b	JR6N4B	4	+	88146430	88158072	11	2252	GO:0003333(amino acid transmembrane transport);GO:0015171(amino acid transmembrane transporter activity)	-	amino acid transporter AVT1D-like isoform X2 [Arachis hypogaea]
PC-3p-71170_26	NN6EDM	5	+	11554254	11557898	3	2350	GO:0008097(5S rRNA binding)	ko00400(Phenylalanine, tyrosine and tryptophan biosynthesis)	uncharacterized protein LOC107488010 isoform X2 [Arachis duranensis]
mes-MIR159a-p5_1ss4GC	NSN0YM	12	+	1846956	1848671	1	1716	-	-	putative disease resistance protein At3g14460 [Arachis hypogaea]
pvu-miR159a.2_2ss12GC13GA	NSN0YM	12	+	1846956	1848671	1	1716	-	-	putative disease resistance protein At3g14460 [Arachis hypogaea]
mes-MIR159a-p5_1ss4GC	FX875U	6	+	16880771	16884140	3	3175	GO:0003674(molecular_function);GO:0005634(nucleus);GO:0008150(biological_process);GO:0009507(chloroplast)	-	uncharacterized protein LOC112696259 isoform X2 [Arachis hypogaea]
pvu-miR159a.2_2ss12GC13GA	FX875U	6	+	16880771	16884140	3	3175	GO:0003674(molecular_function);GO:0005634(nucleus);GO:0008150(biological_process);GO:0009507(chloroplast)	-	uncharacterized protein LOC112696259 isoform X2 [Arachis hypogaea]
PC-3p-30685_85	PP7FUY	16	-	16841419	16849190	14	4764	GO:0003674(molecular_function);GO:0005575(cellular_component);GO:0008150(biological_process);GO:0000302(response to reactive oxygen species);GO:0004252(serine-type endopeptidase activity);GO:0006508(proteolysis);GO:0009507(chloroplast);GO:0009532(plastid stroma);GO:0009536(plastid);GO:0009570(chloroplast stroma);GO:0009941(chloroplast envelope);GO:0010468(regulation of gene expression)	-	hypothetical protein Ahy_B06g081017 [Arachis hypogaea]
PC-3p-42100_57	HVB0T8	5	+	90137426	90144450	9	4869	GO:0005737(cytoplasm);GO:0006952(defense response);GO:0007165(signal transduction);GO:0016021(integral component of membrane);GO:0043531(ADP binding)	-	uncharacterized protein LOC112801812 [Arachis hypogaea]
ahy-MIR3508-p5	LW185J	19	-	124086149	124090517	4	2423	GO:0005198(structural molecule activity);GO:0005515(protein binding);GO:0005773(vacuole);GO:0005774(vacuolar membrane);GO:0005794(Golgi apparatus);GO:0005829(cytosol);GO:0005886(plasma membrane);GO:0006886(intracellular protein transport);GO:0006897(endocytosis);GO:0009506(plasmodesma);GO:0010118(stomatal movement);GO:0016192(vesicle-mediated transport);GO:0030130(clathrin coat of trans-Golgi net…	ko04144(Endocytosis)	hypothetical protein Ahy_A04g017440 [Arachis hypogaea]
mes-MIR159a-p5_1ss4GC	53NDB8	16	-	1785265	1788264	3	2817	GO:0003674(molecular_function);GO:0005634(nucleus);GO:0008150(biological_process);GO:0009507(chloroplast)	-	uncharacterized protein LOC107645223 [Arachis ipaensis]
pvu-miR159a.2_2ss12GC13GA	53NDB8	16	-	1785265	1788264	3	2817	GO:0003674(molecular_function);GO:0005634(nucleus);GO:0008150(biological_process);GO:0009507(chloroplast)	-	uncharacterized protein LOC107645223 [Arachis ipaensis]
gma-MIR319k-p3_1ss18GA	I9PNI4	3	-	128971056	128975127	5	3397	GO:0004970(ionotropic glutamate receptor activity);GO:0005217(intracellular ligand-gated ion channel activity);GO:0005634(nucleus);GO:0005773(vacuole);GO:0006874(cellular calcium ion homeostasis);GO:0009416(response to light stimulus);GO:0016021(integral component of membrane)	-	glutamate receptor 2.7-like [Arachis hypogaea]
PC-5p-16120_171	RXW997	6	+	112193435	112200383	7	2312	GO:0003735(structural constituent of ribosome);GO:0005762(mitochondrial large ribosomal subunit)	ko03010(Ribosome)	hypothetical protein Ahy_Scaffold1g107329 isoform A [Arachis hypogaea]
PC-5p-16986_163	HQ5YUL	11	-	610925	622085	22	5422	GO:0005886(plasma membrane);GO:0016021(integral component of membrane);GO:0042626(ATPase activity, coupled to transmembrane movement of substances)	ko02010(ABC transporters)	ABC transporter G family member 32-like isoform X1 [Arachis hypogaea]
PC-5p-64545_30	HQ5YUL	11	-	610925	622085	22	5422	GO:0005886(plasma membrane);GO:0016021(integral component of membrane);GO:0042626(ATPase activity, coupled to transmembrane movement of substances)	ko02010(ABC transporters)	ABC transporter G family member 32-like isoform X1 [Arachis hypogaea]
PC-5p-72212_25	HQ5YUL	11	-	610925	622085	22	5422	GO:0005886(plasma membrane);GO:0016021(integral component of membrane);GO:0042626(ATPase activity, coupled to transmembrane movement of substances)	ko02010(ABC transporters)	ABC transporter G family member 32-like isoform X1 [Arachis hypogaea]
PC-5p-77629_23	HQ5YUL	11	-	610925	622085	22	5422	GO:0005886(plasma membrane);GO:0016021(integral component of membrane);GO:0042626(ATPase activity, coupled to transmembrane movement of substances)	ko02010(ABC transporters)	ABC transporter G family member 32-like isoform X1 [Arachis hypogaea]
PC-5p-79847_22	HQ5YUL	11	-	610925	622085	22	5422	GO:0005886(plasma membrane);GO:0016021(integral component of membrane);GO:0042626(ATPase activity, coupled to transmembrane movement of substances)	ko02010(ABC transporters)	ABC transporter G family member 32-like isoform X1 [Arachis hypogaea]
PC-5p-16986_163	10Y6YW	12	-	6043136	6048581	4	4882	GO:0005829(cytosol);GO:0009506(plasmodesma)	ko04144(Endocytosis)	uncharacterized protein LOC112726577 isoform X1 [Arachis hypogaea]
gma-miR160a-5p	22510N	3	+	1610947	1614946	5	3176	GO:0003677(DNA binding);GO:0003700(DNA binding transcription factor activity);GO:0005634(nucleus);GO:0006351(transcription, DNA-templated);GO:0006355(regulation of transcription, DNA-templated);GO:0007389(pattern specification process);GO:0009734(auxin-activated signaling pathway);GO:0009738(abscisic acid-activated signaling pathway);GO:0009743(response to carbohydrate);GO:0010154(fruit developme…	ko04075(Plant hormone signal transduction)	auxin response factor 10-like [Arachis hypogaea]
mtr-miR160a	22510N	3	+	1610947	1614946	5	3176	GO:0003677(DNA binding);GO:0003700(DNA binding transcription factor activity);GO:0005634(nucleus);GO:0006351(transcription, DNA-templated);GO:0006355(regulation of transcription, DNA-templated);GO:0007389(pattern specification process);GO:0009734(auxin-activated signaling pathway);GO:0009738(abscisic acid-activated signaling pathway);GO:0009743(response to carbohydrate);GO:0010154(fruit developme…	ko04075(Plant hormone signal transduction)	auxin response factor 10-like [Arachis hypogaea]
stu-miR160a-5p	22510N	3	+	1610947	1614946	5	3176	GO:0003677(DNA binding);GO:0003700(DNA binding transcription factor activity);GO:0005634(nucleus);GO:0006351(transcription, DNA-templated);GO:0006355(regulation of transcription, DNA-templated);GO:0007389(pattern specification process);GO:0009734(auxin-activated signaling pathway);GO:0009738(abscisic acid-activated signaling pathway);GO:0009743(response to carbohydrate);GO:0010154(fruit developme…	ko04075(Plant hormone signal transduction)	auxin response factor 10-like [Arachis hypogaea]
gma-miR167c_R+1	0X0R1H	6	-	3859491	3867400	5	1005	-	-	hypothetical protein Ahy_B02g060549 [Arachis hypogaea]
PC-3p-92906_17	87ERE4	1	+	9055214	9059686	8	2786	GO:0004674(protein serine/threonine kinase activity);GO:0005524(ATP binding);GO:0005886(plasma membrane);GO:0006468(protein phosphorylation);GO:0009506(plasmodesma);GO:0016021(integral component of membrane);GO:0016301(kinase activity);GO:0046777(protein autophosphorylation)	-	probable receptor-like protein kinase At2g42960 isoform X1 [Arachis duranensis]
PC-5p-16986_163	87ERE4	1	+	9055214	9059686	8	2786	GO:0004674(protein serine/threonine kinase activity);GO:0005524(ATP binding);GO:0005886(plasma membrane);GO:0006468(protein phosphorylation);GO:0009506(plasmodesma);GO:0016021(integral component of membrane);GO:0016301(kinase activity);GO:0046777(protein autophosphorylation)	-	probable receptor-like protein kinase At2g42960 isoform X1 [Arachis duranensis]
PC-5p-93549_17	87ERE4	1	+	9055214	9059686	8	2786	GO:0004674(protein serine/threonine kinase activity);GO:0005524(ATP binding);GO:0005886(plasma membrane);GO:0006468(protein phosphorylation);GO:0009506(plasmodesma);GO:0016021(integral component of membrane);GO:0016301(kinase activity);GO:0046777(protein autophosphorylation)	-	probable receptor-like protein kinase At2g42960 isoform X1 [Arachis duranensis]
PC-5p-93549_17	87ERE4	1	+	9055214	9059686	8	2786	GO:0004674(protein serine/threonine kinase activity);GO:0005524(ATP binding);GO:0005886(plasma membrane);GO:0006468(protein phosphorylation);GO:0009506(plasmodesma);GO:0016021(integral component of membrane);GO:0016301(kinase activity);GO:0046777(protein autophosphorylation)	-	probable receptor-like protein kinase At2g42960 isoform X1 [Arachis duranensis]
PC-5p-55442_38	I6N1I3	15	+	124221762	124224365	2	2494	GO:0003674(molecular_function);GO:0005634(nucleus);GO:0008150(biological_process)	-	uncharacterized protein LOC107643852 [Arachis ipaensis]
PC-3p-92774_17	A68CME	9	+	14180313	14193170	24	4039	GO:0004822(isoleucine-tRNA ligase activity);GO:0005739(mitochondrion);GO:0005829(cytosol);GO:0006428(isoleucyl-tRNA aminoacylation)	ko00970(Aminoacyl-tRNA biosynthesis)	isoleucine--tRNA ligase, chloroplastic/mitochondrial-like [Arachis hypogaea]
PC-3p-92774_17	A68CME	9	+	14180313	14193170	24	4039	GO:0004822(isoleucine-tRNA ligase activity);GO:0005739(mitochondrion);GO:0005829(cytosol);GO:0006428(isoleucyl-tRNA aminoacylation)	ko00970(Aminoacyl-tRNA biosynthesis)	isoleucine--tRNA ligase, chloroplastic/mitochondrial-like [Arachis hypogaea]
PC-3p-92774_17	A68CME	9	+	14180313	14193170	24	4039	GO:0004822(isoleucine-tRNA ligase activity);GO:0005739(mitochondrion);GO:0005829(cytosol);GO:0006428(isoleucyl-tRNA aminoacylation)	ko00970(Aminoacyl-tRNA biosynthesis)	isoleucine--tRNA ligase, chloroplastic/mitochondrial-like [Arachis hypogaea]
PC-3p-92774_17	A68CME	9	+	14180313	14193170	24	4039	GO:0004822(isoleucine-tRNA ligase activity);GO:0005739(mitochondrion);GO:0005829(cytosol);GO:0006428(isoleucyl-tRNA aminoacylation)	ko00970(Aminoacyl-tRNA biosynthesis)	isoleucine--tRNA ligase, chloroplastic/mitochondrial-like [Arachis hypogaea]
vvi-MIR3630-p5_2ss19AG20CT_1	4S7D56	13	+	100313474	100317185	2	1843	GO:0005576(extracellular region);GO:0016021(integral component of membrane);GO:0016567(protein ubiquitination);GO:0046872(metal ion binding)	-	RING-H2 finger protein ATL22-like isoform X1 [Arachis hypogaea]
vvi-MIR3630-p5_2ss19AG20CT_1	CDUE9R	9	+	11194543	11197774	2	3075	GO:0004674(protein serine/threonine kinase activity);GO:0005524(ATP binding);GO:0005886(plasma membrane);GO:0006468(protein phosphorylation);GO:0007169(transmembrane receptor protein tyrosine kinase signaling pathway);GO:0009507(chloroplast);GO:0016021(integral component of membrane);GO:0016301(kinase activity)	-	probable LRR receptor-like serine/threonine-protein kinase At3g47570 [Arachis hypogaea]
PC-3p-275_4753	96FU63	6	+	105911116	105916981	3	1078	GO:0003674(molecular_function);GO:0008150(biological_process)	-	uncharacterized protein LOC107495090 isoform X2 [Arachis duranensis]
gma-MIR482c-p5_2ss12GA19CT	J517PC	13	-	119739326	119743659	2	4245	GO:0003674(molecular_function);GO:0003723(RNA binding);GO:0005739(mitochondrion);GO:0008150(biological_process)	-	pentatricopeptide repeat-containing protein At5g61800 [Arachis ipaensis]
lja-miR1511-3p_R-6	MXR4WM	3	+	32190811	32201733	9	4984	GO:0003723(RNA binding);GO:0005515(protein binding);GO:0005634(nucleus)	ko03015(mRNA surveillance pathway)	FIP1[V]-like protein [Arachis hypogaea]
mtr-miR172b	2UET99	16	-	121237729	121244983	13	3094	GO:0004521(endoribonuclease activity);GO:0017178(diphthine-ammonia ligase activity)	-	diphthine--ammonia ligase isoform X1 [Arachis ipaensis]
mtr-miR172b	2UET99	16	-	121237729	121244983	13	3094	GO:0004521(endoribonuclease activity);GO:0017178(diphthine-ammonia ligase activity)	-	diphthine--ammonia ligase isoform X1 [Arachis ipaensis]
mtr-miR172b	2UET99	16	-	121237729	121244983	13	3094	GO:0004521(endoribonuclease activity);GO:0017178(diphthine-ammonia ligase activity)	-	diphthine--ammonia ligase isoform X1 [Arachis ipaensis]
mes-MIR159a-p5_1ss4GC	QHJA26	4	+	116976934	116981115	11	1875	GO:0004124(cysteine synthase activity);GO:0005737(cytoplasm);GO:0006535(cysteine biosynthetic process from serine);GO:0030170(pyridoxal phosphate binding)	ko00920(Sulfur metabolism);ko00270(Cysteine and methionine metabolism);ko00460(Cyanoamino acid metabolism)	bifunctional L-3-cyanoalanine synthase/cysteine synthase 1, mitochondrial [Arachis hypogaea]
mes-MIR159a-p5_1ss4GC	QHJA26	4	+	116976934	116981115	11	1875	GO:0004124(cysteine synthase activity);GO:0005737(cytoplasm);GO:0006535(cysteine biosynthetic process from serine);GO:0030170(pyridoxal phosphate binding)	ko00920(Sulfur metabolism);ko00270(Cysteine and methionine metabolism);ko00460(Cyanoamino acid metabolism)	bifunctional L-3-cyanoalanine synthase/cysteine synthase 1, mitochondrial [Arachis hypogaea]
pvu-miR159a.2_2ss12GC13GA	QHJA26	4	+	116976934	116981115	11	1875	GO:0004124(cysteine synthase activity);GO:0005737(cytoplasm);GO:0006535(cysteine biosynthetic process from serine);GO:0030170(pyridoxal phosphate binding)	ko00920(Sulfur metabolism);ko00270(Cysteine and methionine metabolism);ko00460(Cyanoamino acid metabolism)	bifunctional L-3-cyanoalanine synthase/cysteine synthase 1, mitochondrial [Arachis hypogaea]
pvu-miR159a.2_2ss12GC13GA	QHJA26	4	+	116976934	116981115	11	1875	GO:0004124(cysteine synthase activity);GO:0005737(cytoplasm);GO:0006535(cysteine biosynthetic process from serine);GO:0030170(pyridoxal phosphate binding)	ko00920(Sulfur metabolism);ko00270(Cysteine and methionine metabolism);ko00460(Cyanoamino acid metabolism)	bifunctional L-3-cyanoalanine synthase/cysteine synthase 1, mitochondrial [Arachis hypogaea]
PC-5p-184891_6	GBFD5K	4	-	20690100	20696720	13	3372	-	-	hypothetical protein Ahy_A04g020687 [Arachis hypogaea]
PC-3p-92774_17	Q8MHA7	16	-	947916	950011	2	1882	GO:0003677(DNA binding);GO:0005515(protein binding);GO:0005634(nucleus);GO:0007275(multicellular organism development);GO:0009734(auxin-activated signaling pathway);GO:0009851(auxin biosynthetic process);GO:0046872(metal ion binding);GO:0048467(gynoecium development)	-	protein SHI RELATED SEQUENCE 3-like [Arachis ipaensis]
PC-3p-92906_17	Q8MHA7	16	-	947916	950011	2	1882	GO:0003677(DNA binding);GO:0005515(protein binding);GO:0005634(nucleus);GO:0007275(multicellular organism development);GO:0009734(auxin-activated signaling pathway);GO:0009851(auxin biosynthetic process);GO:0046872(metal ion binding);GO:0048467(gynoecium development)	-	protein SHI RELATED SEQUENCE 3-like [Arachis ipaensis]
PC-5p-16986_163	Q8MHA7	16	-	947916	950011	2	1882	GO:0003677(DNA binding);GO:0005515(protein binding);GO:0005634(nucleus);GO:0007275(multicellular organism development);GO:0009734(auxin-activated signaling pathway);GO:0009851(auxin biosynthetic process);GO:0046872(metal ion binding);GO:0048467(gynoecium development)	-	protein SHI RELATED SEQUENCE 3-like [Arachis ipaensis]
PC-5p-79847_22	Q8MHA7	16	-	947916	950011	2	1882	GO:0003677(DNA binding);GO:0005515(protein binding);GO:0005634(nucleus);GO:0007275(multicellular organism development);GO:0009734(auxin-activated signaling pathway);GO:0009851(auxin biosynthetic process);GO:0046872(metal ion binding);GO:0048467(gynoecium development)	-	protein SHI RELATED SEQUENCE 3-like [Arachis ipaensis]
lja-miR1511-3p_R-6	A1QMDX	11	-	12553894	12558402	6	1498	GO:0000814(ESCRT II complex);GO:0043328(protein transport to vacuole involved in ubiquitin-dependent protein catabolic process via the multivesicular body sorting pathway)	ko04144(Endocytosis)	vacuolar protein sorting-associated protein 22 homolog 1 [Arachis duranensis]
gma-miR10420_L+1R-1	HZWF25	10	+	95406652	95411082	4	4026	GO:0003723(RNA binding);GO:0004519(endonuclease activity);GO:0009451(RNA modification);GO:0009507(chloroplast);GO:0043231(intracellular membrane-bounded organelle)	-	pentatricopeptide repeat-containing protein At4g31850, chloroplastic isoform X1 [Arachis duranensis]
gma-miR172g_R+1_1ss9AT	8MUI2Y	9	-	116616786	116623922	12	5595	GO:0000325(plant-type vacuole);GO:0005524(ATP binding);GO:0005774(vacuolar membrane);GO:0005886(plasma membrane);GO:0008559(xenobiotic transmembrane transporting ATPase activity);GO:0016021(integral component of membrane);GO:0042626(ATPase activity, coupled to transmembrane movement of substances);GO:0055085(transmembrane transport)	ko02010(ABC transporters)	ABC transporter C family member 10-like isoform X2 [Arachis hypogaea]
PC-3p-118547_11	IQ4Z9I	11	-	1760039	1762239	5	792	GO:0003674(molecular_function);GO:0008150(biological_process);GO:0016021(integral component of membrane)	-	HVA22-like protein f [Arachis duranensis]
ptc-MIR156b-p3_1ss14TC	6X50E3	1	-	97691748	97695532	4	360	-	-	NA
PC-3p-14080_193	78T540	11	+	4627201	4630012	2	1244	GO:0005385(zinc ion transmembrane transporter activity);GO:0005886(plasma membrane);GO:0071577(zinc II ion transmembrane transport)	-	zinc transporter 6, chloroplastic-like [Arachis hypogaea]
gma-MIR319k-p3_1ss18GA	W5K1B8	4	-	112542588	112547587	13	1930	GO:0005634(nucleus);GO:0008568(microtubule-severing ATPase activity);GO:0031122(cytoplasmic microtubule organization)	-	spastin-like [Arachis hypogaea]
gma-MIR319k-p3_1ss18GA	W5K1B8	4	-	112542588	112547587	13	1930	GO:0005634(nucleus);GO:0008568(microtubule-severing ATPase activity);GO:0031122(cytoplasmic microtubule organization)	-	spastin-like [Arachis hypogaea]
mtr-miR172b	YQHF2A	1	+	111726071	111734316	13	2522	GO:0005634(nucleus);GO:0005737(cytoplasm);GO:0008150(biological_process)	-	pollen-specific leucine-rich repeat extensin-like protein 1 isoform X1 [Arachis hypogaea]
mtr-miR172b	YQHF2A	1	+	111726071	111734316	13	2522	GO:0005634(nucleus);GO:0005737(cytoplasm);GO:0008150(biological_process)	-	pollen-specific leucine-rich repeat extensin-like protein 1 isoform X1 [Arachis hypogaea]
mtr-miR172b	YQHF2A	1	+	111726071	111734316	13	2522	GO:0005634(nucleus);GO:0005737(cytoplasm);GO:0008150(biological_process)	-	pollen-specific leucine-rich repeat extensin-like protein 1 isoform X1 [Arachis hypogaea]
gma-miR6300_L-1R+8	5ZSF1B	16	+	29470248	29476832	11	1449	GO:0001046(core promoter sequence-specific DNA binding);GO:0001228(transcriptional activator activity, RNA polymerase II transcription regulatory region sequence-specific DNA binding);GO:0005634(nucleus);GO:0006366(transcription by RNA polymerase II)	ko00500(Starch and sucrose metabolism)	uncharacterized protein LOC107647866 [Arachis ipaensis]
gma-miR6300_L-1R+8	5ZSF1B	16	+	29470248	29476832	11	1449	GO:0001046(core promoter sequence-specific DNA binding);GO:0001228(transcriptional activator activity, RNA polymerase II transcription regulatory region sequence-specific DNA binding);GO:0005634(nucleus);GO:0006366(transcription by RNA polymerase II)	ko00500(Starch and sucrose metabolism)	uncharacterized protein LOC107647866 [Arachis ipaensis]
PC-3p-14080_193	EYN48E	12	-	117173896	117177659	6	2169	GO:0000287(magnesium ion binding);GO:0008152(metabolic process);GO:0009507(chloroplast);GO:0010333(terpene synthase activity);GO:0016114(terpenoid biosynthetic process);GO:0034007(S-linalool synthase activity);GO:0043693(monoterpene biosynthetic process)	ko00909(Sesquiterpenoid and triterpenoid biosynthesis)	(3S,6E)-nerolidol synthase 1 isoform X2 [Arachis ipaensis]
PC-5p-101957_14	EYN48E	12	-	117173896	117177659	6	2169	GO:0000287(magnesium ion binding);GO:0008152(metabolic process);GO:0009507(chloroplast);GO:0010333(terpene synthase activity);GO:0016114(terpenoid biosynthetic process);GO:0034007(S-linalool synthase activity);GO:0043693(monoterpene biosynthetic process)	ko00909(Sesquiterpenoid and triterpenoid biosynthesis)	(3S,6E)-nerolidol synthase 1 isoform X2 [Arachis ipaensis]
gma-miR319a	6TI82F	18	-	12213609	12216824	3	2831	GO:0003677(DNA binding);GO:0003700(DNA binding transcription factor activity);GO:0005515(protein binding);GO:0005634(nucleus);GO:0006351(transcription, DNA-templated);GO:0006355(regulation of transcription, DNA-templated);GO:0009793(embryo development ending in seed dormancy);GO:0009965(leaf morphogenesis);GO:0010150(leaf senescence);GO:0030154(cell differentiation);GO:0045962(positive regulation…	-	transcription factor TCP4-like [Arachis hypogaea]
mtr-miR319a-3p	6TI82F	18	-	12213609	12216824	3	2831	GO:0003677(DNA binding);GO:0003700(DNA binding transcription factor activity);GO:0005515(protein binding);GO:0005634(nucleus);GO:0006351(transcription, DNA-templated);GO:0006355(regulation of transcription, DNA-templated);GO:0009793(embryo development ending in seed dormancy);GO:0009965(leaf morphogenesis);GO:0010150(leaf senescence);GO:0030154(cell differentiation);GO:0045962(positive regulation…	-	transcription factor TCP4-like [Arachis hypogaea]
ptc-miR319a	6TI82F	18	-	12213609	12216824	3	2831	GO:0003677(DNA binding);GO:0003700(DNA binding transcription factor activity);GO:0005515(protein binding);GO:0005634(nucleus);GO:0006351(transcription, DNA-templated);GO:0006355(regulation of transcription, DNA-templated);GO:0009793(embryo development ending in seed dormancy);GO:0009965(leaf morphogenesis);GO:0010150(leaf senescence);GO:0030154(cell differentiation);GO:0045962(positive regulation…	-	transcription factor TCP4-like [Arachis hypogaea]
gma-miR172g_R+1_1ss9AT	YX70Z8	7	-	771688	775673	7	2511	GO:0008643(carbohydrate transport);GO:0016020(membrane);GO:0016021(integral component of membrane)	-	nucleotide-sugar uncharacterized transporter 2 isoform X2 [Arachis duranensis]
PC-5p-25433_106	EQP4Z7	8	+	49611801	49618471	11	3949	GO:0004674(protein serine/threonine kinase activity);GO:0005829(cytosol);GO:0006468(protein phosphorylation);GO:0035556(intracellular signal transduction)	-	probable serine/threonine-protein kinase WNK7 [Arachis hypogaea]
mtr-miR172b	YSN9W3	18	+	3935652	3940770	11	3032	GO:0003677(DNA binding);GO:0003700(DNA binding transcription factor activity);GO:0005634(nucleus);GO:0006351(transcription, DNA-templated);GO:0006355(regulation of transcription, DNA-templated);GO:0009908(flower development);GO:0010073(meristem maintenance);GO:0010093(specification of floral organ identity);GO:0019953(sexual reproduction);GO:0030154(cell differentiation);GO:0048316(seed developme…	-	ethylene-responsive transcription factor RAP2-7-like isoform X1 [Arachis hypogaea]
mtr-miR172b	YSN9W3	18	+	3935652	3940770	11	3032	GO:0003677(DNA binding);GO:0003700(DNA binding transcription factor activity);GO:0005634(nucleus);GO:0006351(transcription, DNA-templated);GO:0006355(regulation of transcription, DNA-templated);GO:0009908(flower development);GO:0010073(meristem maintenance);GO:0010093(specification of floral organ identity);GO:0019953(sexual reproduction);GO:0030154(cell differentiation);GO:0048316(seed developme…	-	ethylene-responsive transcription factor RAP2-7-like isoform X1 [Arachis hypogaea]
PC-3p-14080_193	58GIJL	1	-	6340149	6342333	2	1253	GO:0005385(zinc ion transmembrane transporter activity);GO:0005886(plasma membrane);GO:0071577(zinc II ion transmembrane transport)	-	zinc transporter 6, chloroplastic-like [Arachis hypogaea]
ptc-miR393a-3p	Q03LIP	3	-	110703193	110706584	2	3069	GO:0005634(nucleus);GO:0008150(biological_process)	-	uncharacterized protein LOC112790897 [Arachis hypogaea]
PC-5p-55442_38	9SIV6F	16	+	146386217	146392459	7	2354	GO:0005739(mitochondrion);GO:0009507(chloroplast);GO:0009536(plastid);GO:0016020(membrane);GO:0016853(isomerase activity)	-	uncharacterized protein LOC107605120 [Arachis ipaensis]
PC-5p-55442_38	6VZ6G8	1	+	86820778	86824921	6	2133	GO:0004672(protein kinase activity);GO:0004712(protein serine/threonine/tyrosine kinase activity);GO:0005524(ATP binding);GO:0005737(cytoplasm);GO:0005886(plasma membrane);GO:0006468(protein phosphorylation);GO:0009506(plasmodesma);GO:0016301(kinase activity)	ko00280(Valine, leucine and isoleucine degradation)	hypothetical protein Ahy_B01g054893 [Arachis hypogaea]
PC-3p-92906_17	PT6QFX	13	+	137090445	137092560	2	1881	GO:0003955(NAD(P)H dehydrogenase (quinone) activity);GO:0005515(protein binding);GO:0009507(chloroplast);GO:0009535(chloroplast thylakoid membrane);GO:0009536(plastid);GO:0010207(photosystem II assembly);GO:0016021(integral component of membrane);GO:0048038(quinone binding);GO:0055114(oxidation-reduction process);GO:0005576(extracellular region);GO:0009664(plant-type cell wall organization);GO:00…	ko00040(Pentose and glucuronate interconversions)	thiol-disulfide oxidoreductase LTO1-like [Arachis ipaensis]
PC-5p-16986_163	PT6QFX	13	+	137090445	137092560	2	1881	GO:0003955(NAD(P)H dehydrogenase (quinone) activity);GO:0005515(protein binding);GO:0009507(chloroplast);GO:0009535(chloroplast thylakoid membrane);GO:0009536(plastid);GO:0010207(photosystem II assembly);GO:0016021(integral component of membrane);GO:0048038(quinone binding);GO:0055114(oxidation-reduction process);GO:0005576(extracellular region);GO:0009664(plant-type cell wall organization);GO:00…	ko00040(Pentose and glucuronate interconversions)	thiol-disulfide oxidoreductase LTO1-like [Arachis ipaensis]
ahy-MIR398-p5_1ss8CA	SR7JWN	13	-	140841574	140846248	6	1783	GO:0004722(protein serine/threonine phosphatase activity);GO:0005634(nucleus);GO:0005886(plasma membrane);GO:0006470(protein dephosphorylation);GO:0046872(metal ion binding)	-	hypothetical protein Ahy_B03g062227 isoform A [Arachis hypogaea]
ptc-MIR156b-p3_1ss14TC	CKY9MA	17	-	24861354	24864460	8	1142	GO:0008150(biological_process);GO:0003674(molecular_function);GO:0005737(cytoplasm);GO:0010090(trichome morphogenesis);GO:0015630(microtubule cytoskeleton);GO:0048364(root development)	-	hypothetical protein Ahy_B07g087138 isoform A [Arachis hypogaea]
ptc-MIR156b-p3_1ss14TC	CKY9MA	17	-	24861354	24864460	8	1142	GO:0008150(biological_process);GO:0003674(molecular_function);GO:0005737(cytoplasm);GO:0010090(trichome morphogenesis);GO:0015630(microtubule cytoskeleton);GO:0048364(root development)	-	hypothetical protein Ahy_B07g087138 isoform A [Arachis hypogaea]
PC-5p-55442_38	RR76TU	1	-	13126214	13130736	13	2508	GO:0005576(extracellular region);GO:0005618(cell wall);GO:0009505(plant-type cell wall);GO:0016021(integral component of membrane);GO:0016787(hydrolase activity);GO:0052689(carboxylic ester hydrolase activity);GO:0052793(pectin acetylesterase activity);GO:0071555(cell wall organization)	-	pectin acetylesterase 8 [Arachis duranensis]
PC-5p-55442_38	RR76TU	1	-	13126214	13130736	13	2508	GO:0005576(extracellular region);GO:0005618(cell wall);GO:0009505(plant-type cell wall);GO:0016021(integral component of membrane);GO:0016787(hydrolase activity);GO:0052689(carboxylic ester hydrolase activity);GO:0052793(pectin acetylesterase activity);GO:0071555(cell wall organization)	-	pectin acetylesterase 8 [Arachis duranensis]
PC-3p-92774_17	AU7M9K	17	-	132878768	132888928	8	2263	GO:0003333(amino acid transmembrane transport);GO:0005886(plasma membrane);GO:0015171(amino acid transmembrane transporter activity)	-	amino acid permease 6-like [Arachis hypogaea]
PC-3p-92774_17	AU7M9K	17	-	132878768	132888928	8	2263	GO:0003333(amino acid transmembrane transport);GO:0005886(plasma membrane);GO:0015171(amino acid transmembrane transporter activity)	-	amino acid permease 6-like [Arachis hypogaea]
PC-3p-92906_17	AU7M9K	17	-	132878768	132888928	8	2263	GO:0003333(amino acid transmembrane transport);GO:0005886(plasma membrane);GO:0015171(amino acid transmembrane transporter activity)	-	amino acid permease 6-like [Arachis hypogaea]
PC-3p-92906_17	AU7M9K	17	-	132878768	132888928	8	2263	GO:0003333(amino acid transmembrane transport);GO:0005886(plasma membrane);GO:0015171(amino acid transmembrane transporter activity)	-	amino acid permease 6-like [Arachis hypogaea]
PC-5p-16986_163	AU7M9K	17	-	132878768	132888928	8	2263	GO:0003333(amino acid transmembrane transport);GO:0005886(plasma membrane);GO:0015171(amino acid transmembrane transporter activity)	-	amino acid permease 6-like [Arachis hypogaea]
PC-5p-16986_163	AU7M9K	17	-	132878768	132888928	8	2263	GO:0003333(amino acid transmembrane transport);GO:0005886(plasma membrane);GO:0015171(amino acid transmembrane transporter activity)	-	amino acid permease 6-like [Arachis hypogaea]
PC-5p-72212_25	AU7M9K	17	-	132878768	132888928	8	2263	GO:0003333(amino acid transmembrane transport);GO:0005886(plasma membrane);GO:0015171(amino acid transmembrane transporter activity)	-	amino acid permease 6-like [Arachis hypogaea]
PC-5p-72212_25	AU7M9K	17	-	132878768	132888928	8	2263	GO:0003333(amino acid transmembrane transport);GO:0005886(plasma membrane);GO:0015171(amino acid transmembrane transporter activity)	-	amino acid permease 6-like [Arachis hypogaea]
PC-5p-79847_22	AU7M9K	17	-	132878768	132888928	8	2263	GO:0003333(amino acid transmembrane transport);GO:0005886(plasma membrane);GO:0015171(amino acid transmembrane transporter activity)	-	amino acid permease 6-like [Arachis hypogaea]
PC-5p-79847_22	AU7M9K	17	-	132878768	132888928	8	2263	GO:0003333(amino acid transmembrane transport);GO:0005886(plasma membrane);GO:0015171(amino acid transmembrane transporter activity)	-	amino acid permease 6-like [Arachis hypogaea]
mtr-miR172b	K6QUG2	3	-	2284303	2288329	10	2393	GO:0003677(DNA binding);GO:0003700(DNA binding transcription factor activity);GO:0005634(nucleus);GO:0006351(transcription, DNA-templated);GO:0006355(regulation of transcription, DNA-templated);GO:0009908(flower development);GO:0010073(meristem maintenance);GO:0010093(specification of floral organ identity);GO:0019953(sexual reproduction);GO:0030154(cell differentiation);GO:0048316(seed developme…	-	ethylene-responsive transcription factor RAP2-7 isoform X1 [Arachis duranensis]
ptc-MIR166n-p5_2ss16AG18GA	PF3CMY	2	-	3456848	3463299	8	4035	GO:0004672(protein kinase activity);GO:0005515(protein binding);GO:0005524(ATP binding);GO:0005634(nucleus);GO:0005834(heterotrimeric G-protein complex);GO:0006468(protein phosphorylation);GO:0009585(red, far-red light phototransduction);GO:0009637(response to blue light);GO:0009640(photomorphogenesis);GO:0009658(chloroplast organization);GO:0010017(red or far-red light signaling pathway);GO:0010…	ko04712(Circadian rhythm - plant)	protein SUPPRESSOR OF PHYA-105 1-like [Arachis hypogaea]
gma-miR10420_L+1R-1	Z2UJXV	3	+	140045986	140058665	16	9213	GO:0005634(nucleus);GO:0008150(biological_process)	-	uncharacterized protein LOC107634024 [Arachis ipaensis]
PC-3p-71170_26	TPYS12	3	-	129673597	129677061	5	1930	GO:0005829(cytosol);GO:0016491(oxidoreductase activity);GO:0055114(oxidation-reduction process)	ko00960(Tropane, piperidine and pyridine alkaloid biosynthesis)	hypothetical protein Ahy_B03g063064 isoform A [Arachis hypogaea]
lja-miR1511-3p_R-6	3B7Z7B	13	-	2227804	2232221	9	3787	GO:0003910(DNA ligase (ATP) activity);GO:0005737(cytoplasm);GO:0006273(lagging strand elongation);GO:0051103(DNA ligation involved in DNA repair)	ko03410(Base excision repair)	hypothetical protein Ahy_B03g068650 isoform A [Arachis hypogaea]
lja-miR1511-3p_R-6	3B7Z7B	13	-	2227804	2232221	9	3787	GO:0003910(DNA ligase (ATP) activity);GO:0005737(cytoplasm);GO:0006273(lagging strand elongation);GO:0051103(DNA ligation involved in DNA repair)	ko03410(Base excision repair)	hypothetical protein Ahy_B03g068650 isoform A [Arachis hypogaea]
PC-3p-14080_193	ZH3B41	12	+	1621930	1627529	10	3903	GO:0004674(protein serine/threonine kinase activity);GO:0004842(ubiquitin-protein transferase activity);GO:0005524(ATP binding);GO:0005886(plasma membrane);GO:0006468(protein phosphorylation);GO:0016301(kinase activity);GO:0016567(protein ubiquitination);GO:0046777(protein autophosphorylation)	-	U-box domain-containing protein 33 isoform X3 [Arachis ipaensis]
PC-3p-92906_17	ZH3B41	12	+	1621930	1627529	10	3903	GO:0004674(protein serine/threonine kinase activity);GO:0004842(ubiquitin-protein transferase activity);GO:0005524(ATP binding);GO:0005886(plasma membrane);GO:0006468(protein phosphorylation);GO:0016301(kinase activity);GO:0016567(protein ubiquitination);GO:0046777(protein autophosphorylation)	-	U-box domain-containing protein 33 isoform X3 [Arachis ipaensis]
PC-5p-77629_23	ZH3B41	12	+	1621930	1627529	10	3903	GO:0004674(protein serine/threonine kinase activity);GO:0004842(ubiquitin-protein transferase activity);GO:0005524(ATP binding);GO:0005886(plasma membrane);GO:0006468(protein phosphorylation);GO:0016301(kinase activity);GO:0016567(protein ubiquitination);GO:0046777(protein autophosphorylation)	-	U-box domain-containing protein 33 isoform X3 [Arachis ipaensis]
PC-5p-16986_163	PE1IHV	10	-	113263737	113269866	14	2600	GO:0008176(tRNA (guanine-N7-)-methyltransferase activity);GO:0036265(RNA (guanine-N7)-methylation);GO:0043527(tRNA methyltransferase complex)	ko00010(Glycolysis / Gluconeogenesis);ko00710(Carbon fixation in photosynthetic organisms)	uncharacterized protein LOC107471501 isoform X1 [Arachis duranensis]
PC-3p-42100_57	7VWF6Q	16	+	20364700	20365254	1	555	GO:0003677(DNA binding);GO:0005634(nucleus);GO:0006355(regulation of transcription, DNA-templated);GO:0007275(multicellular organism development);GO:0009299(mRNA transcription);GO:0009416(response to light stimulus);GO:0009637(response to blue light);GO:0009826(unidimensional cell growth);GO:0010114(response to red light);GO:0010218(response to far red light)	ko04016(MAPK signaling pathway - plant);ko04075(Plant hormone signal transduction);ko04626(Plant-pathogen interaction)	protein LIGHT-DEPENDENT SHORT HYPOCOTYLS 1 [Arachis ipaensis]
gma-miR319a	HAAQ2S	13	+	130828786	130833643	8	4325	GO:0003674(molecular_function);GO:0005634(nucleus);GO:0005886(plasma membrane);GO:0006955(immune response);GO:0008219(cell death);GO:0009626(plant-type hypersensitive response);GO:0009651(response to salt stress);GO:0010337(regulation of salicylic acid metabolic process);GO:0052542(defense response by callose deposition)	ko00520(Amino sugar and nucleotide sugar metabolism)	MACPF domain-containing protein NSL1 [Arachis ipaensis]
gma-miR319a	HAAQ2S	13	+	130828786	130833643	8	4325	GO:0003674(molecular_function);GO:0005634(nucleus);GO:0005886(plasma membrane);GO:0006955(immune response);GO:0008219(cell death);GO:0009626(plant-type hypersensitive response);GO:0009651(response to salt stress);GO:0010337(regulation of salicylic acid metabolic process);GO:0052542(defense response by callose deposition)	ko00520(Amino sugar and nucleotide sugar metabolism)	MACPF domain-containing protein NSL1 [Arachis ipaensis]
mtr-miR319a-3p	HAAQ2S	13	+	130828786	130833643	8	4325	GO:0003674(molecular_function);GO:0005634(nucleus);GO:0005886(plasma membrane);GO:0006955(immune response);GO:0008219(cell death);GO:0009626(plant-type hypersensitive response);GO:0009651(response to salt stress);GO:0010337(regulation of salicylic acid metabolic process);GO:0052542(defense response by callose deposition)	ko00520(Amino sugar and nucleotide sugar metabolism)	MACPF domain-containing protein NSL1 [Arachis ipaensis]
mtr-miR319a-3p	HAAQ2S	13	+	130828786	130833643	8	4325	GO:0003674(molecular_function);GO:0005634(nucleus);GO:0005886(plasma membrane);GO:0006955(immune response);GO:0008219(cell death);GO:0009626(plant-type hypersensitive response);GO:0009651(response to salt stress);GO:0010337(regulation of salicylic acid metabolic process);GO:0052542(defense response by callose deposition)	ko00520(Amino sugar and nucleotide sugar metabolism)	MACPF domain-containing protein NSL1 [Arachis ipaensis]
ptc-miR319a	HAAQ2S	13	+	130828786	130833643	8	4325	GO:0003674(molecular_function);GO:0005634(nucleus);GO:0005886(plasma membrane);GO:0006955(immune response);GO:0008219(cell death);GO:0009626(plant-type hypersensitive response);GO:0009651(response to salt stress);GO:0010337(regulation of salicylic acid metabolic process);GO:0052542(defense response by callose deposition)	ko00520(Amino sugar and nucleotide sugar metabolism)	MACPF domain-containing protein NSL1 [Arachis ipaensis]
ptc-miR319a	HAAQ2S	13	+	130828786	130833643	8	4325	GO:0003674(molecular_function);GO:0005634(nucleus);GO:0005886(plasma membrane);GO:0006955(immune response);GO:0008219(cell death);GO:0009626(plant-type hypersensitive response);GO:0009651(response to salt stress);GO:0010337(regulation of salicylic acid metabolic process);GO:0052542(defense response by callose deposition)	ko00520(Amino sugar and nucleotide sugar metabolism)	MACPF domain-containing protein NSL1 [Arachis ipaensis]
ptc-MIR166n-p5_2ss16AG18GA	BKBE25	13	-	139668458	139669959	2	1394	GO:0003674(molecular_function);GO:0008150(biological_process);GO:0009507(chloroplast)	-	uncharacterized protein LOC107633905 isoform X1 [Arachis ipaensis]
PC-5p-16986_163	XV8AS7	17	+	134582755	134585537	7	2234	GO:0005515(protein binding);GO:0005634(nucleus);GO:0007049(cell cycle);GO:0016538(cyclin-dependent protein serine/threonine kinase regulator activity);GO:0051301(cell division);GO:0051726(regulation of cell cycle)	-	putative cyclin-A3-1 [Arachis ipaensis]
PC-5p-16986_163	XV8AS7	17	+	134582755	134585537	7	2234	GO:0005515(protein binding);GO:0005634(nucleus);GO:0007049(cell cycle);GO:0016538(cyclin-dependent protein serine/threonine kinase regulator activity);GO:0051301(cell division);GO:0051726(regulation of cell cycle)	-	putative cyclin-A3-1 [Arachis ipaensis]
ptc-MIR166n-p5_2ss16AG18GA	U45PPD	12	+	1561604	1567483	9	3039	GO:0005089(Rho guanyl-nucleotide exchange factor activity);GO:0005634(nucleus);GO:0016021(integral component of membrane)	-	hypothetical protein Ahy_A02g010056 [Arachis hypogaea]
gma-miR160a-5p	Y09WXD	17	+	128390090	128399278	19	4681	GO:0000123(histone acetyltransferase complex);GO:0005515(protein binding);GO:0008270(zinc ion binding);GO:0043966(histone H3 acetylation);GO:0043981(histone H4-K5 acetylation);GO:0043982(histone H4-K8 acetylation);GO:0043983(histone H4-K12 acetylation);GO:0043984(histone H4-K16 acetylation)	-	uncharacterized protein LOC107606101 isoform X1 [Arachis ipaensis]
mtr-miR160a	Y09WXD	17	+	128390090	128399278	19	4681	GO:0000123(histone acetyltransferase complex);GO:0005515(protein binding);GO:0008270(zinc ion binding);GO:0043966(histone H3 acetylation);GO:0043981(histone H4-K5 acetylation);GO:0043982(histone H4-K8 acetylation);GO:0043983(histone H4-K12 acetylation);GO:0043984(histone H4-K16 acetylation)	-	uncharacterized protein LOC107606101 isoform X1 [Arachis ipaensis]
stu-miR160a-5p	Y09WXD	17	+	128390090	128399278	19	4681	GO:0000123(histone acetyltransferase complex);GO:0005515(protein binding);GO:0008270(zinc ion binding);GO:0043966(histone H3 acetylation);GO:0043981(histone H4-K5 acetylation);GO:0043982(histone H4-K8 acetylation);GO:0043983(histone H4-K12 acetylation);GO:0043984(histone H4-K16 acetylation)	-	uncharacterized protein LOC107606101 isoform X1 [Arachis ipaensis]
PC-3p-27240_98	M3JKN9	19	-	155333784	155341815	8	6731	GO:0009507(chloroplast);GO:0016787(hydrolase activity)	ko04075(Plant hormone signal transduction)	hypothetical protein Ahy_B09g099901 isoform A [Arachis hypogaea]
PC-3p-30685_85	I266YZ	20	+	142010732	142019687	16	4547	GO:0000723(telomere maintenance);GO:0000781(chromosome, telomeric region);GO:0003677(DNA binding);GO:0005515(protein binding);GO:0005634(nucleus)	-	CST complex subunit CTC1-like [Arachis hypogaea]
PC-3p-76216_23	W11CHW	2	+	78765027	78770158	6	824	GO:0005634(nucleus);GO:0005886(plasma membrane);GO:0007165(signal transduction);GO:0035091(phosphatidylinositol binding)	-	hypothetical protein Ahy_B02g060627 isoform B [Arachis hypogaea]
PC-3p-70240_26	RHLD0A	20	+	1807161	1809913	6	1301	GO:0004252(serine-type endopeptidase activity);GO:0006508(proteolysis);GO:0008236(serine-type peptidase activity);GO:0009507(chloroplast);GO:0009543(chloroplast thylakoid lumen);GO:0009579(thylakoid);GO:0010206(photosystem II repair);GO:0031977(thylakoid lumen)	-	hypothetical protein Ahy_B10g100477 isoform B [Arachis hypogaea]
PC-3p-70240_26	RHLD0A	20	+	1807161	1809913	6	1301	GO:0004252(serine-type endopeptidase activity);GO:0006508(proteolysis);GO:0008236(serine-type peptidase activity);GO:0009507(chloroplast);GO:0009543(chloroplast thylakoid lumen);GO:0009579(thylakoid);GO:0010206(photosystem II repair);GO:0031977(thylakoid lumen)	-	hypothetical protein Ahy_B10g100477 isoform B [Arachis hypogaea]
PC-3p-92774_17	3VSU3A	3	+	28942926	28946616	6	1790	GO:0003735(structural constituent of ribosome);GO:0006412(translation)	-	hypothetical protein Ahy_A03g014778 [Arachis hypogaea]
vvi-MIR3630-p5_2ss19AG20CT_1	DK2LRN	2	-	100158851	100163519	3	3633	GO:0005515(protein binding);GO:0005524(ATP binding);GO:0005576(extracellular region);GO:0006952(defense response);GO:0043531(ADP binding)	-	putative disease resistance protein At3g14460 isoform X1 [Arachis ipaensis]
PC-3p-71170_26	V6VX4F	16	-	23157682	23162914	7	3880	GO:0004335(galactokinase activity);GO:0005524(ATP binding);GO:0005737(cytoplasm);GO:0016310(phosphorylation);GO:0042352(GDP-L-fucose salvage);GO:0047341(fucose-1-phosphate guanylyltransferase activity);GO:0050201(fucokinase activity)	ko00051(Fructose and mannose metabolism);ko00520(Amino sugar and nucleotide sugar metabolism)	bifunctional fucokinase/fucose pyrophosphorylase-like [Arachis hypogaea]
PC-5p-16120_171	4LVT1K	12	+	20441918	20446160	6	1899	GO:0003735(structural constituent of ribosome);GO:0005762(mitochondrial large ribosomal subunit)	ko03010(Ribosome)	uncharacterized protein LOC107605505 [Arachis ipaensis]
mtr-miR172b	4G06NJ	15	+	7941002	7944524	9	2786	GO:0003677(DNA binding);GO:0003700(DNA binding transcription factor activity);GO:0005634(nucleus);GO:0006351(transcription, DNA-templated);GO:0006355(regulation of transcription, DNA-templated);GO:0009908(flower development);GO:0010073(meristem maintenance);GO:0010093(specification of floral organ identity);GO:0019953(sexual reproduction);GO:0030154(cell differentiation);GO:0048316(seed developme…	-	floral homeotic protein APETALA 2 [Arachis ipaensis]
mtr-miR172b	4G06NJ	15	+	7941002	7944524	9	2786	GO:0003677(DNA binding);GO:0003700(DNA binding transcription factor activity);GO:0005634(nucleus);GO:0006351(transcription, DNA-templated);GO:0006355(regulation of transcription, DNA-templated);GO:0009908(flower development);GO:0010073(meristem maintenance);GO:0010093(specification of floral organ identity);GO:0019953(sexual reproduction);GO:0030154(cell differentiation);GO:0048316(seed developme…	-	floral homeotic protein APETALA 2 [Arachis ipaensis]
mtr-miR172b	4G06NJ	15	+	7941002	7944524	9	2786	GO:0003677(DNA binding);GO:0003700(DNA binding transcription factor activity);GO:0005634(nucleus);GO:0006351(transcription, DNA-templated);GO:0006355(regulation of transcription, DNA-templated);GO:0009908(flower development);GO:0010073(meristem maintenance);GO:0010093(specification of floral organ identity);GO:0019953(sexual reproduction);GO:0030154(cell differentiation);GO:0048316(seed developme…	-	floral homeotic protein APETALA 2 [Arachis ipaensis]
gma-MIR482c-p5_2ss12GA19CT	Q3LZKR	1	-	86917387	86923145	11	2314	GO:0004029(aldehyde dehydrogenase (NAD) activity)	ko00010(Glycolysis / Gluconeogenesis);ko00053(Ascorbate and aldarate metabolism);ko00620(Pyruvate metabolism);ko00071(Fatty acid degradation);ko00561(Glycerolipid metabolism);ko00280(Valine, leucine and isoleucine degradation);ko00310(Lysine degradation);ko00330(Arginine and proline metabolism);ko00340(Histidine metabolism);ko00380(Tryptophan metabolism);ko00410(beta-Alanine metabolism);ko00903(L…	aldehyde dehydrogenase family 2 member B4, mitochondrial [Arachis duranensis]
gma-miR10420_L+1R-1	S1J40P	8	-	44350746	44358577	8	3205	GO:0000419(DNA-directed RNA polymerase V complex);GO:0003676(nucleic acid binding);GO:0003677(DNA binding);GO:0004386(helicase activity);GO:0005515(protein binding);GO:0005524(ATP binding);GO:0005634(nucleus);GO:0005730(nucleolus);GO:0006306(DNA methylation);GO:0010424(DNA methylation on cytosine within a CG sequence);GO:0030422(production of siRNA involved in RNA interference);GO:0031618(nuclear…	ko03440(Homologous recombination)	protein CHROMATIN REMODELING 35-like isoform X1 [Arachis hypogaea]
gma-miR10420_L+1R-1	YR1NZ1	9	+	105345075	105347111	6	1397	GO:0003700(DNA binding transcription factor activity);GO:0005515(protein binding);GO:0005634(nucleus);GO:0006351(transcription, DNA-templated);GO:0006355(regulation of transcription, DNA-templated);GO:0010628(positive regulation of gene expression);GO:0016036(cellular response to phosphate starvation);GO:0043565(sequence-specific DNA binding)	ko04933(AGE-RAGE signaling pathway in diabetic complications)	protein PHR1-LIKE 2-like isoform X2 [Arachis hypogaea]
gma-miR160a-5p	WQVL7P	13	+	3391202	3395370	5	3395	GO:0003677(DNA binding);GO:0003700(DNA binding transcription factor activity);GO:0005634(nucleus);GO:0006351(transcription, DNA-templated);GO:0006355(regulation of transcription, DNA-templated);GO:0007389(pattern specification process);GO:0009734(auxin-activated signaling pathway);GO:0009738(abscisic acid-activated signaling pathway);GO:0009743(response to carbohydrate);GO:0010154(fruit developme…	ko04075(Plant hormone signal transduction)	auxin response factor 10-like [Arachis ipaensis]
mtr-miR160a	WQVL7P	13	+	3391202	3395370	5	3395	GO:0003677(DNA binding);GO:0003700(DNA binding transcription factor activity);GO:0005634(nucleus);GO:0006351(transcription, DNA-templated);GO:0006355(regulation of transcription, DNA-templated);GO:0007389(pattern specification process);GO:0009734(auxin-activated signaling pathway);GO:0009738(abscisic acid-activated signaling pathway);GO:0009743(response to carbohydrate);GO:0010154(fruit developme…	ko04075(Plant hormone signal transduction)	auxin response factor 10-like [Arachis ipaensis]
stu-miR160a-5p	WQVL7P	13	+	3391202	3395370	5	3395	GO:0003677(DNA binding);GO:0003700(DNA binding transcription factor activity);GO:0005634(nucleus);GO:0006351(transcription, DNA-templated);GO:0006355(regulation of transcription, DNA-templated);GO:0007389(pattern specification process);GO:0009734(auxin-activated signaling pathway);GO:0009738(abscisic acid-activated signaling pathway);GO:0009743(response to carbohydrate);GO:0010154(fruit developme…	ko04075(Plant hormone signal transduction)	auxin response factor 10-like [Arachis ipaensis]
gma-miR10420_L+1R-1	XMF78B	19	+	153296095	153304932	8	7985	GO:0000166(nucleotide binding)	-	uncharacterized protein LOC107617639 [Arachis ipaensis]
gma-miR10420_L+1R-1	XMF78B	19	+	153296095	153304932	8	7985	GO:0000166(nucleotide binding)	-	uncharacterized protein LOC107617639 [Arachis ipaensis]
PC-5p-101957_14	U1IAK7	1	+	4421074	4425226	4	2383	GO:0004826(phenylalanine-tRNA ligase activity);GO:0005737(cytoplasm);GO:0006432(phenylalanyl-tRNA aminoacylation);GO:0070042(rRNA (uridine-N3-)-methyltransferase activity);GO:0070475(rRNA base methylation)	-	heavy metal-associated isoprenylated plant protein 41-like [Arachis hypogaea]
mtr-MIR166g-p3_1ss20CT	WU4ITJ	8	+	28663906	28670033	18	3897	GO:0003677(DNA binding);GO:0003700(DNA binding transcription factor activity);GO:0005634(nucleus);GO:0006351(transcription, DNA-templated);GO:0006355(regulation of transcription, DNA-templated);GO:0008289(lipid binding);GO:0009855(determination of bilateral symmetry);GO:0009944(polarity specification of adaxial/abaxial axis);GO:0009956(radial pattern formation);GO:0010014(meristem initiation);GO:…	-	hypothetical protein Ahy_A08g039317 isoform A [Arachis hypogaea]
gma-MIR319k-p3_1ss18GA	AK2UKD	11	-	53921197	53924521	4	900	GO:0003746(translation elongation factor activity);GO:0003924(GTPase activity);GO:0005622(intracellular);GO:0032790(ribosome disassembly)	-	uncharacterized protein LOC112803240 [Arachis hypogaea]
gma-miR319a	C0955D	8	+	42954368	42960124	5	5172	GO:0000981(RNA polymerase II transcription factor activity, sequence-specific DNA binding);GO:0001135(transcription factor activity, RNA polymerase II transcription factor recruiting);GO:0003677(DNA binding);GO:0003700(DNA binding transcription factor activity);GO:0005634(nucleus);GO:0006351(transcription, DNA-templated);GO:0006355(regulation of transcription, DNA-templated);GO:0006357(regulation…	-	transcription factor MYB33-like [Arachis hypogaea]
gma-miR319a	C0955D	8	+	42954368	42960124	5	5172	GO:0000981(RNA polymerase II transcription factor activity, sequence-specific DNA binding);GO:0001135(transcription factor activity, RNA polymerase II transcription factor recruiting);GO:0003677(DNA binding);GO:0003700(DNA binding transcription factor activity);GO:0005634(nucleus);GO:0006351(transcription, DNA-templated);GO:0006355(regulation of transcription, DNA-templated);GO:0006357(regulation…	-	transcription factor MYB33-like [Arachis hypogaea]
gma-miR319a	C0955D	8	+	42954368	42960124	5	5172	GO:0000981(RNA polymerase II transcription factor activity, sequence-specific DNA binding);GO:0001135(transcription factor activity, RNA polymerase II transcription factor recruiting);GO:0003677(DNA binding);GO:0003700(DNA binding transcription factor activity);GO:0005634(nucleus);GO:0006351(transcription, DNA-templated);GO:0006355(regulation of transcription, DNA-templated);GO:0006357(regulation…	-	transcription factor MYB33-like [Arachis hypogaea]
gma-miR319a	C0955D	8	+	42954368	42960124	5	5172	GO:0000981(RNA polymerase II transcription factor activity, sequence-specific DNA binding);GO:0001135(transcription factor activity, RNA polymerase II transcription factor recruiting);GO:0003677(DNA binding);GO:0003700(DNA binding transcription factor activity);GO:0005634(nucleus);GO:0006351(transcription, DNA-templated);GO:0006355(regulation of transcription, DNA-templated);GO:0006357(regulation…	-	transcription factor MYB33-like [Arachis hypogaea]
mtr-miR319a-3p	C0955D	8	+	42954368	42960124	5	5172	GO:0000981(RNA polymerase II transcription factor activity, sequence-specific DNA binding);GO:0001135(transcription factor activity, RNA polymerase II transcription factor recruiting);GO:0003677(DNA binding);GO:0003700(DNA binding transcription factor activity);GO:0005634(nucleus);GO:0006351(transcription, DNA-templated);GO:0006355(regulation of transcription, DNA-templated);GO:0006357(regulation…	-	transcription factor MYB33-like [Arachis hypogaea]
mtr-miR319a-3p	C0955D	8	+	42954368	42960124	5	5172	GO:0000981(RNA polymerase II transcription factor activity, sequence-specific DNA binding);GO:0001135(transcription factor activity, RNA polymerase II transcription factor recruiting);GO:0003677(DNA binding);GO:0003700(DNA binding transcription factor activity);GO:0005634(nucleus);GO:0006351(transcription, DNA-templated);GO:0006355(regulation of transcription, DNA-templated);GO:0006357(regulation…	-	transcription factor MYB33-like [Arachis hypogaea]
mtr-miR319a-3p	C0955D	8	+	42954368	42960124	5	5172	GO:0000981(RNA polymerase II transcription factor activity, sequence-specific DNA binding);GO:0001135(transcription factor activity, RNA polymerase II transcription factor recruiting);GO:0003677(DNA binding);GO:0003700(DNA binding transcription factor activity);GO:0005634(nucleus);GO:0006351(transcription, DNA-templated);GO:0006355(regulation of transcription, DNA-templated);GO:0006357(regulation…	-	transcription factor MYB33-like [Arachis hypogaea]
mtr-miR319a-3p	C0955D	8	+	42954368	42960124	5	5172	GO:0000981(RNA polymerase II transcription factor activity, sequence-specific DNA binding);GO:0001135(transcription factor activity, RNA polymerase II transcription factor recruiting);GO:0003677(DNA binding);GO:0003700(DNA binding transcription factor activity);GO:0005634(nucleus);GO:0006351(transcription, DNA-templated);GO:0006355(regulation of transcription, DNA-templated);GO:0006357(regulation…	-	transcription factor MYB33-like [Arachis hypogaea]
ptc-miR319a	C0955D	8	+	42954368	42960124	5	5172	GO:0000981(RNA polymerase II transcription factor activity, sequence-specific DNA binding);GO:0001135(transcription factor activity, RNA polymerase II transcription factor recruiting);GO:0003677(DNA binding);GO:0003700(DNA binding transcription factor activity);GO:0005634(nucleus);GO:0006351(transcription, DNA-templated);GO:0006355(regulation of transcription, DNA-templated);GO:0006357(regulation…	-	transcription factor MYB33-like [Arachis hypogaea]
ptc-miR319a	C0955D	8	+	42954368	42960124	5	5172	GO:0000981(RNA polymerase II transcription factor activity, sequence-specific DNA binding);GO:0001135(transcription factor activity, RNA polymerase II transcription factor recruiting);GO:0003677(DNA binding);GO:0003700(DNA binding transcription factor activity);GO:0005634(nucleus);GO:0006351(transcription, DNA-templated);GO:0006355(regulation of transcription, DNA-templated);GO:0006357(regulation…	-	transcription factor MYB33-like [Arachis hypogaea]
ptc-miR319a	C0955D	8	+	42954368	42960124	5	5172	GO:0000981(RNA polymerase II transcription factor activity, sequence-specific DNA binding);GO:0001135(transcription factor activity, RNA polymerase II transcription factor recruiting);GO:0003677(DNA binding);GO:0003700(DNA binding transcription factor activity);GO:0005634(nucleus);GO:0006351(transcription, DNA-templated);GO:0006355(regulation of transcription, DNA-templated);GO:0006357(regulation…	-	transcription factor MYB33-like [Arachis hypogaea]
ptc-miR319a	C0955D	8	+	42954368	42960124	5	5172	GO:0000981(RNA polymerase II transcription factor activity, sequence-specific DNA binding);GO:0001135(transcription factor activity, RNA polymerase II transcription factor recruiting);GO:0003677(DNA binding);GO:0003700(DNA binding transcription factor activity);GO:0005634(nucleus);GO:0006351(transcription, DNA-templated);GO:0006355(regulation of transcription, DNA-templated);GO:0006357(regulation…	-	transcription factor MYB33-like [Arachis hypogaea]
gma-miR10420_L+1R-1	8KB625	7	+	655723	658799	4	507	-	-	hypothetical protein Ahy_A07g031118 isoform A [Arachis hypogaea]
PC-3p-79884_22	N2J13H	3	-	142116251	142119172	4	2553	GO:0004040(amidase activity)	ko00330(Arginine and proline metabolism);ko00360(Phenylalanine metabolism);ko00380(Tryptophan metabolism)	hypothetical protein Ahy_B03g061801 [Arachis hypogaea]
PC-3p-14080_193	530D0B	10	-	115243603	115247570	10	1966	GO:0000790(nuclear chromatin);GO:0001056(RNA polymerase III activity);GO:0005666(DNA-directed RNA polymerase III complex);GO:0006384(transcription initiation from RNA polymerase III promoter)	ko00230(Purine metabolism);ko00240(Pyrimidine metabolism);ko03020(RNA polymerase)	hypothetical protein Ahy_A10g047017 [Arachis hypogaea]
PC-3p-27240_98	530D0B	10	-	115243603	115247570	10	1966	GO:0000790(nuclear chromatin);GO:0001056(RNA polymerase III activity);GO:0005666(DNA-directed RNA polymerase III complex);GO:0006384(transcription initiation from RNA polymerase III promoter)	ko00230(Purine metabolism);ko00240(Pyrimidine metabolism);ko03020(RNA polymerase)	hypothetical protein Ahy_A10g047017 [Arachis hypogaea]
PC-3p-27240_98	530D0B	10	-	115243603	115247570	10	1966	GO:0000790(nuclear chromatin);GO:0001056(RNA polymerase III activity);GO:0005666(DNA-directed RNA polymerase III complex);GO:0006384(transcription initiation from RNA polymerase III promoter)	ko00230(Purine metabolism);ko00240(Pyrimidine metabolism);ko03020(RNA polymerase)	hypothetical protein Ahy_A10g047017 [Arachis hypogaea]
vvi-MIR3630-p5_2ss19AG20CT_1	4LNU01	3	+	98700532	98703413	2	1710	GO:0005576(extracellular region);GO:0016021(integral component of membrane);GO:0016567(protein ubiquitination);GO:0046872(metal ion binding)	-	RING-H2 finger protein ATL22-like [Arachis hypogaea]
gma-miR10420_L+1R-1	SL0YTQ	6	+	112798875	112805918	8	5848	GO:0005516(calmodulin binding);GO:0005634(nucleus);GO:0005886(plasma membrane);GO:0008150(biological_process)	-	protein NPGR1 [Arachis duranensis]
ptc-MIR166n-p5_2ss16AG18GA	J2TPJU	12	-	3938792	3945122	8	4047	GO:0004672(protein kinase activity);GO:0005515(protein binding);GO:0005524(ATP binding);GO:0005634(nucleus);GO:0005834(heterotrimeric G-protein complex);GO:0006468(protein phosphorylation);GO:0009585(red, far-red light phototransduction);GO:0009637(response to blue light);GO:0009640(photomorphogenesis);GO:0009658(chloroplast organization);GO:0010017(red or far-red light signaling pathway);GO:0010…	ko04712(Circadian rhythm - plant)	hypothetical protein Ahy_B02g057505 isoform B [Arachis hypogaea]
ptc-MIR166n-p5_2ss16AG18GA	J2TPJU	12	-	3938792	3945122	8	4047	GO:0004672(protein kinase activity);GO:0005515(protein binding);GO:0005524(ATP binding);GO:0005634(nucleus);GO:0005834(heterotrimeric G-protein complex);GO:0006468(protein phosphorylation);GO:0009585(red, far-red light phototransduction);GO:0009637(response to blue light);GO:0009640(photomorphogenesis);GO:0009658(chloroplast organization);GO:0010017(red or far-red light signaling pathway);GO:0010…	ko04712(Circadian rhythm - plant)	hypothetical protein Ahy_B02g057505 isoform B [Arachis hypogaea]
PC-5p-79847_22	UER72I	20	-	956334	961665	9	3493	GO:0004693(cyclin-dependent protein serine/threonine kinase activity);GO:0005634(nucleus);GO:0005886(plasma membrane);GO:0006468(protein phosphorylation);GO:0016301(kinase activity)	-	hypothetical protein Ahy_B10g100382 isoform B [Arachis hypogaea]
PC-5p-93549_17	UER72I	20	-	956334	961665	9	3493	GO:0004693(cyclin-dependent protein serine/threonine kinase activity);GO:0005634(nucleus);GO:0005886(plasma membrane);GO:0006468(protein phosphorylation);GO:0016301(kinase activity)	-	hypothetical protein Ahy_B10g100382 isoform B [Arachis hypogaea]
gma-miR10420_L+1R-1	Y4KT8J	3	+	123848834	123849203	2	231	-	-	pentatricopeptide repeat-containing protein At4g18975, chloroplastic isoform X1 [Arachis ipaensis]
PC-5p-25433_106	6GSW0C	19	+	8366640	8377262	8	5318	GO:0006952(defense response);GO:0007165(signal transduction);GO:0043531(ADP binding)	-	hypothetical protein Ahy_B09g095291 [Arachis hypogaea]
PC-5p-184891_6	ZXB0FA	3	+	8263607	8278252	11	7258	GO:0005886(plasma membrane);GO:0016021(integral component of membrane);GO:0042626(ATPase activity, coupled to transmembrane movement of substances)	-	ABC transporter G family member 15-like [Arachis hypogaea]
PC-5p-16986_163	95F752	8	-	18471665	18474404	7	2201	GO:0005515(protein binding);GO:0005634(nucleus);GO:0007049(cell cycle);GO:0016538(cyclin-dependent protein serine/threonine kinase regulator activity);GO:0051301(cell division);GO:0051726(regulation of cell cycle)	-	putative cyclin-A3-1 [Arachis duranensis]
PC-5p-16986_163	95F752	8	-	18471665	18474404	7	2201	GO:0005515(protein binding);GO:0005634(nucleus);GO:0007049(cell cycle);GO:0016538(cyclin-dependent protein serine/threonine kinase regulator activity);GO:0051301(cell division);GO:0051726(regulation of cell cycle)	-	putative cyclin-A3-1 [Arachis duranensis]
gma-miR10420_L+1R-1	ZBK6XN	8	+	45629486	45635974	12	2299	GO:0003674(molecular_function);GO:0005886(plasma membrane);GO:0031225(anchored component of membrane)	-	uncharacterized protein LOC112707784 isoform X1 [Arachis hypogaea]
gma-MIR482c-p5_2ss12GA19CT	DA0PX7	10	-	5481457	5491041	27	5111	GO:0005887(integral component of plasma membrane);GO:0015116(sulfate transmembrane transporter activity)	-	hypothetical protein Ahy_B10g101283 isoform C [Arachis hypogaea]
PC-3p-14080_193	ZIND9X	17	+	133203007	133208313	10	3691	GO:0005886(plasma membrane);GO:0016301(kinase activity);GO:0016310(phosphorylation)	-	U-box domain-containing protein 52-like isoform X1 [Arachis ipaensis]
PC-3p-92906_17	ZIND9X	17	+	133203007	133208313	10	3691	GO:0005886(plasma membrane);GO:0016301(kinase activity);GO:0016310(phosphorylation)	-	U-box domain-containing protein 52-like isoform X1 [Arachis ipaensis]
PC-5p-101957_14	ZIND9X	17	+	133203007	133208313	10	3691	GO:0005886(plasma membrane);GO:0016301(kinase activity);GO:0016310(phosphorylation)	-	U-box domain-containing protein 52-like isoform X1 [Arachis ipaensis]
PC-5p-16986_163	ZIND9X	17	+	133203007	133208313	10	3691	GO:0005886(plasma membrane);GO:0016301(kinase activity);GO:0016310(phosphorylation)	-	U-box domain-containing protein 52-like isoform X1 [Arachis ipaensis]
PC-5p-64545_30	ZIND9X	17	+	133203007	133208313	10	3691	GO:0005886(plasma membrane);GO:0016301(kinase activity);GO:0016310(phosphorylation)	-	U-box domain-containing protein 52-like isoform X1 [Arachis ipaensis]
lja-miR1511-3p_R-6	N01QY3	3	-	3343216	3347508	13	2793	GO:0006855(drug transmembrane transport)	-	protein DETOXIFICATION 42-like isoform X1 [Arachis hypogaea]
gma-miR10420_L+1R-1	UA0Z8F	15	-	156827461	156828855	3	564	GO:0003333(amino acid transmembrane transport);GO:0005886(plasma membrane);GO:0015171(amino acid transmembrane transporter activity)	-	hypothetical protein Ahy_A07g031118 isoform A [Arachis hypogaea]
PC-5p-16986_163	EDC6ME	16	-	154476990	154479042	2	1966	GO:0004672(protein kinase activity);GO:0005524(ATP binding);GO:0005739(mitochondrion);GO:0006468(protein phosphorylation)	-	pentatricopeptide repeat-containing protein At5g21222-like isoform X3 [Arachis duranensis]
PC-3p-79884_22	ED3VG4	1	+	51122090	51127558	5	3121	GO:0005515(protein binding);GO:0005634(nucleus);GO:0005739(mitochondrion);GO:0005829(cytosol);GO:0051087(chaperone binding);GO:0071629(cytoplasm protein quality control by the ubiquitin-proteasome system)	ko04141(Protein processing in endoplasmic reticulum)	BAG family molecular chaperone regulator 1-like isoform X1 [Arachis hypogaea]
PC-3p-92774_17	C74E5C	20	-	143502052	143506487	5	2786	GO:0005524(ATP binding);GO:0005618(cell wall);GO:0005634(nucleus);GO:0005739(mitochondrion);GO:0005774(vacuolar membrane);GO:0005794(Golgi apparatus);GO:0005829(cytosol);GO:0005886(plasma membrane);GO:0006351(transcription, DNA-templated);GO:0006355(regulation of transcription, DNA-templated);GO:0006457(protein folding);GO:0006986(response to unfolded protein);GO:0009266(response to temperature s…	ko03040(Spliceosome);ko04141(Protein processing in endoplasmic reticulum);ko04144(Endocytosis)	heat shock cognate 70 kDa protein-like [Arachis ipaensis]
PC-3p-92906_17	C74E5C	20	-	143502052	143506487	5	2786	GO:0005524(ATP binding);GO:0005618(cell wall);GO:0005634(nucleus);GO:0005739(mitochondrion);GO:0005774(vacuolar membrane);GO:0005794(Golgi apparatus);GO:0005829(cytosol);GO:0005886(plasma membrane);GO:0006351(transcription, DNA-templated);GO:0006355(regulation of transcription, DNA-templated);GO:0006457(protein folding);GO:0006986(response to unfolded protein);GO:0009266(response to temperature s…	ko03040(Spliceosome);ko04141(Protein processing in endoplasmic reticulum);ko04144(Endocytosis)	heat shock cognate 70 kDa protein-like [Arachis ipaensis]
PC-5p-52425_42	WQ1I1V	10	-	96718664	96723285	3	2357	GO:0000038(very long-chain fatty acid metabolic process);GO:0005634(nucleus);GO:0005783(endoplasmic reticulum);GO:0005789(endoplasmic reticulum membrane);GO:0006633(fatty acid biosynthetic process);GO:0008610(lipid biosynthetic process);GO:0009409(response to cold);GO:0009416(response to light stimulus);GO:0009913(epidermal cell differentiation);GO:0016020(membrane);GO:0016021(integral component …	ko00062(Fatty acid elongation)	3-ketoacyl-CoA synthase 10 [Arachis duranensis]
PC-5p-25433_106	VNMU4U	12	+	77412929	77420968	12	1784	GO:0003906(DNA-(apurinic or apyrimidinic site) lyase activity);GO:0005634(nucleus);GO:0006284(base-excision repair);GO:0008311(double-stranded DNA 3'-5' exodeoxyribonuclease activity)	ko03410(Base excision repair)	DNA-(apurinic or apyrimidinic site) lyase, chloroplastic isoform X1 [Arachis ipaensis]
PC-5p-25433_106	VNMU4U	12	+	77412929	77420968	12	1784	GO:0003906(DNA-(apurinic or apyrimidinic site) lyase activity);GO:0005634(nucleus);GO:0006284(base-excision repair);GO:0008311(double-stranded DNA 3'-5' exodeoxyribonuclease activity)	ko03410(Base excision repair)	DNA-(apurinic or apyrimidinic site) lyase, chloroplastic isoform X1 [Arachis ipaensis]
PC-3p-118547_11	QRAR3K	17	-	132706383	132710787	7	3387	GO:0044255(cellular lipid metabolic process);GO:0052689(carboxylic ester hydrolase activity)	ko00040(Pentose and glucuronate interconversions);ko00051(Fructose and mannose metabolism)	putative lipase C4A8.10 isoform X2 [Arachis ipaensis]
PC-3p-118547_11	QRAR3K	17	-	132706383	132710787	7	3387	GO:0044255(cellular lipid metabolic process);GO:0052689(carboxylic ester hydrolase activity)	ko00040(Pentose and glucuronate interconversions);ko00051(Fructose and mannose metabolism)	putative lipase C4A8.10 isoform X2 [Arachis ipaensis]
PC-5p-64545_30	QRAR3K	17	-	132706383	132710787	7	3387	GO:0044255(cellular lipid metabolic process);GO:0052689(carboxylic ester hydrolase activity)	ko00040(Pentose and glucuronate interconversions);ko00051(Fructose and mannose metabolism)	putative lipase C4A8.10 isoform X2 [Arachis ipaensis]
PC-5p-64545_30	QRAR3K	17	-	132706383	132710787	7	3387	GO:0044255(cellular lipid metabolic process);GO:0052689(carboxylic ester hydrolase activity)	ko00040(Pentose and glucuronate interconversions);ko00051(Fructose and mannose metabolism)	putative lipase C4A8.10 isoform X2 [Arachis ipaensis]
PC-5p-72212_25	QRAR3K	17	-	132706383	132710787	7	3387	GO:0044255(cellular lipid metabolic process);GO:0052689(carboxylic ester hydrolase activity)	ko00040(Pentose and glucuronate interconversions);ko00051(Fructose and mannose metabolism)	putative lipase C4A8.10 isoform X2 [Arachis ipaensis]
PC-5p-72212_25	QRAR3K	17	-	132706383	132710787	7	3387	GO:0044255(cellular lipid metabolic process);GO:0052689(carboxylic ester hydrolase activity)	ko00040(Pentose and glucuronate interconversions);ko00051(Fructose and mannose metabolism)	putative lipase C4A8.10 isoform X2 [Arachis ipaensis]
PC-5p-79847_22	QRAR3K	17	-	132706383	132710787	7	3387	GO:0044255(cellular lipid metabolic process);GO:0052689(carboxylic ester hydrolase activity)	ko00040(Pentose and glucuronate interconversions);ko00051(Fructose and mannose metabolism)	putative lipase C4A8.10 isoform X2 [Arachis ipaensis]
PC-5p-79847_22	QRAR3K	17	-	132706383	132710787	7	3387	GO:0044255(cellular lipid metabolic process);GO:0052689(carboxylic ester hydrolase activity)	ko00040(Pentose and glucuronate interconversions);ko00051(Fructose and mannose metabolism)	putative lipase C4A8.10 isoform X2 [Arachis ipaensis]
PC-3p-76216_23	WBDM9G	2	+	74421574	74425682	3	3282	GO:0005509(calcium ion binding);GO:0005544(calcium-dependent phospholipid binding);GO:0005886(plasma membrane)	ko00270(Cysteine and methionine metabolism);ko00450(Selenocompound metabolism)	FT-interacting protein 1 [Arachis ipaensis]
gma-MIR482c-p5_2ss12GA19CT	IR4XNQ	1	+	53318345	53322382	4	3292	GO:0000045(autophagosome assembly);GO:0000421(autophagosome membrane)	ko04136(Autophagy - other eukaryotes)	autophagy-related protein 16 isoform X1 [Arachis ipaensis]
PC-5p-77629_23	EX8XGT	4	-	128124449	128129363	5	4049	GO:0003674(molecular_function);GO:0005634(nucleus);GO:0008150(biological_process);GO:0009506(plasmodesma)	-	uncharacterized protein LOC107635718 [Arachis ipaensis]
gma-miR10420_L+1R-1	E2H3M1	14	-	130087982	130092230	3	2464	GO:0000118(histone deacetylase complex);GO:0003677(DNA binding);GO:0005622(intracellular);GO:0005634(nucleus);GO:0006351(transcription, DNA-templated);GO:0006355(regulation of transcription, DNA-templated);GO:0010628(positive regulation of gene expression);GO:0016575(histone deacetylation);GO:0048235(pollen sperm cell differentiation);GO:0048555(generative cell nucleus);GO:0048556(microsporocyte …	-	AT-rich interactive domain-containing protein 1 isoform X1 [Arachis ipaensis]
gma-miR10420_L+1R-1	E2H3M1	14	-	130087982	130092230	3	2464	GO:0000118(histone deacetylase complex);GO:0003677(DNA binding);GO:0005622(intracellular);GO:0005634(nucleus);GO:0006351(transcription, DNA-templated);GO:0006355(regulation of transcription, DNA-templated);GO:0010628(positive regulation of gene expression);GO:0016575(histone deacetylation);GO:0048235(pollen sperm cell differentiation);GO:0048555(generative cell nucleus);GO:0048556(microsporocyte …	-	AT-rich interactive domain-containing protein 1 isoform X1 [Arachis ipaensis]
PC-3p-91025_17	I5RJVP	4	-	17460088	17465765	16	3353	GO:0003674(molecular_function);GO:0005887(integral component of plasma membrane);GO:0048235(pollen sperm cell differentiation)	-	protein GAMETE EXPRESSED 2-like isoform X1 [Arachis hypogaea]
PC-3p-30685_85	6P03AF	10	+	114391977	114400986	5	7072	GO:0003779(actin binding);GO:0005515(protein binding);GO:0005635(nuclear envelope);GO:0016021(integral component of membrane);GO:0031965(nuclear membrane)	ko00052(Galactose metabolism);ko00520(Amino sugar and nucleotide sugar metabolism)	protein SINE1-like [Arachis hypogaea]
gma-MIR482c-p5_2ss12GA19CT	3B4RP4	16	+	12780991	12786541	15	1953	GO:0005737(cytoplasm);GO:0005783(endoplasmic reticulum);GO:0005788(endoplasmic reticulum lumen);GO:0005886(plasma membrane);GO:0006457(protein folding);GO:0051082(unfolded protein binding);GO:0052033(pathogen-associated molecular pattern dependent induction by symbiont of host innate immune response)	ko04141(Protein processing in endoplasmic reticulum)	hypothetical protein Ahy_A06g027099 isoform A [Arachis hypogaea]
gma-MIR482c-p5_2ss12GA19CT	3B4RP4	16	+	12780991	12786541	15	1953	GO:0005737(cytoplasm);GO:0005783(endoplasmic reticulum);GO:0005788(endoplasmic reticulum lumen);GO:0005886(plasma membrane);GO:0006457(protein folding);GO:0051082(unfolded protein binding);GO:0052033(pathogen-associated molecular pattern dependent induction by symbiont of host innate immune response)	ko04141(Protein processing in endoplasmic reticulum)	hypothetical protein Ahy_A06g027099 isoform A [Arachis hypogaea]
ahy-MIR398-p5_1ss8CA	R4IVK8	14	-	140175223	140177292	1	2070	-	-	probable endo-1,3(4)-beta-glucanase ARB_01444 isoform X1 [Arachis ipaensis]
gma-miR319a	69KP4R	15	-	125452503	125464115	10	1669	GO:0005737(cytoplasm);GO:0005886(plasma membrane);GO:0009507(chloroplast)	-	uncharacterized protein LOC107643867 isoform X2 [Arachis ipaensis]
mtr-miR319a-3p	69KP4R	15	-	125452503	125464115	10	1669	GO:0005737(cytoplasm);GO:0005886(plasma membrane);GO:0009507(chloroplast)	-	uncharacterized protein LOC107643867 isoform X2 [Arachis ipaensis]
mtr-miR319a-3p_R+1	69KP4R	15	-	125452503	125464115	10	1669	GO:0005737(cytoplasm);GO:0005886(plasma membrane);GO:0009507(chloroplast)	-	uncharacterized protein LOC107643867 isoform X2 [Arachis ipaensis]
ptc-miR319a	69KP4R	15	-	125452503	125464115	10	1669	GO:0005737(cytoplasm);GO:0005886(plasma membrane);GO:0009507(chloroplast)	-	uncharacterized protein LOC107643867 isoform X2 [Arachis ipaensis]
PC-5p-79847_22	12V30E	20	-	139273362	139307600	33	3471	GO:0005388(calcium-transporting ATPase activity);GO:0005887(integral component of plasma membrane);GO:0043231(intracellular membrane-bounded organelle)	-	hypothetical protein Ahy_B10g105947 isoform B [Arachis hypogaea]
gma-MIR482c-p5_2ss12GA19CT	E0FZPT	20	+	138961651	138970375	10	4508	GO:0003677(DNA binding);GO:0005634(nucleus);GO:0006355(regulation of transcription, DNA-templated);GO:0010200(response to chitin);GO:0046872(metal ion binding)	ko04136(Autophagy - other eukaryotes)	hypothetical protein Ahy_B10g105919 [Arachis hypogaea]
gma-MIR482c-p5_2ss12GA19CT	E0FZPT	20	+	138961651	138970375	10	4508	GO:0003677(DNA binding);GO:0005634(nucleus);GO:0006355(regulation of transcription, DNA-templated);GO:0010200(response to chitin);GO:0046872(metal ion binding)	ko04136(Autophagy - other eukaryotes)	hypothetical protein Ahy_B10g105919 [Arachis hypogaea]
ptc-MIR166n-p5_2ss16AG18GA	3QQV9X	3	-	136873500	136875012	2	1405	GO:0003674(molecular_function);GO:0005575(cellular_component);GO:0008150(biological_process)	-	uncharacterized protein LOC112792128 isoform X1 [Arachis hypogaea]
gma-MIR482c-p5_2ss12GA19CT	MNG1Z1	9	-	4354694	4360937	7	1533	GO:0005783(endoplasmic reticulum);GO:0005788(endoplasmic reticulum lumen);GO:0005886(plasma membrane);GO:0006508(proteolysis);GO:0008152(metabolic process);GO:0008237(metallopeptidase activity);GO:0009507(chloroplast);GO:0009611(response to wounding);GO:0010179(IAA-Ala conjugate hydrolase activity);GO:0046872(metal ion binding)	-	IAA-amino acid hydrolase ILR1-like 4 isoform X1 [Arachis hypogaea]
PC-3p-70240_26	NA5Y0V	2	-	91646325	91657775	13	2121	GO:0000502(proteasome complex);GO:0004298(threonine-type endopeptidase activity);GO:0005634(nucleus);GO:0005773(vacuole);GO:0005829(cytosol);GO:0005839(proteasome core complex);GO:0006511(ubiquitin-dependent protein catabolic process);GO:0008233(peptidase activity);GO:0022626(cytosolic ribosome);GO:0046686(response to cadmium ion)	ko03050(Proteasome)	hypothetical protein Ahy_B02g061349 isoform B [Arachis hypogaea]
vvi-MIR3630-p5_2ss19AG20CT_1	GYA3XJ	10	+	1342229	1347979	5	4303	GO:0004674(protein serine/threonine kinase activity);GO:0005524(ATP binding);GO:0005886(plasma membrane);GO:0006468(protein phosphorylation);GO:0007169(transmembrane receptor protein tyrosine kinase signaling pathway);GO:0016021(integral component of membrane);GO:0016301(kinase activity)	ko04016(MAPK signaling pathway - plant);ko04626(Plant-pathogen interaction)	putative receptor-like protein kinase At3g47110 isoform X1 [Arachis hypogaea]
vvi-MIR3630-p5_2ss19AG20CT_1	GYA3XJ	10	+	1342229	1347979	5	4303	GO:0004674(protein serine/threonine kinase activity);GO:0005524(ATP binding);GO:0005886(plasma membrane);GO:0006468(protein phosphorylation);GO:0007169(transmembrane receptor protein tyrosine kinase signaling pathway);GO:0016021(integral component of membrane);GO:0016301(kinase activity)	ko04016(MAPK signaling pathway - plant);ko04626(Plant-pathogen interaction)	putative receptor-like protein kinase At3g47110 isoform X1 [Arachis hypogaea]
PC-3p-92906_17	0PF214	14	-	4935046	4937519	4	2211	GO:0008150(biological_process);GO:0016787(hydrolase activity)	-	uncharacterized protein LOC107638541 [Arachis ipaensis]
ptc-MIR166n-p5_2ss16AG18GA	17DK7E	2	+	191324	197189	9	3031	GO:0005089(Rho guanyl-nucleotide exchange factor activity);GO:0005634(nucleus);GO:0016021(integral component of membrane)	-	hypothetical protein Ahy_A02g010056 [Arachis hypogaea]
ptc-MIR166n-p5_2ss16AG18GA	17DK7E	2	+	191324	197189	9	3031	GO:0005089(Rho guanyl-nucleotide exchange factor activity);GO:0005634(nucleus);GO:0016021(integral component of membrane)	-	hypothetical protein Ahy_A02g010056 [Arachis hypogaea]
mes-MIR159a-p5_1ss4GC	1SK6FC	12	+	810466	816771	6	1788	GO:0003746(translation elongation factor activity);GO:0003924(GTPase activity);GO:0005739(mitochondrion);GO:0070125(mitochondrial translational elongation)	-	elongation factor G-2, mitochondrial isoform X3 [Arachis duranensis]
mes-MIR159a-p5_1ss4GC	1SK6FC	12	+	810466	816771	6	1788	GO:0003746(translation elongation factor activity);GO:0003924(GTPase activity);GO:0005739(mitochondrion);GO:0070125(mitochondrial translational elongation)	-	elongation factor G-2, mitochondrial isoform X3 [Arachis duranensis]
mes-MIR159a-p5_1ss4GC	1SK6FC	12	+	810466	816771	6	1788	GO:0003746(translation elongation factor activity);GO:0003924(GTPase activity);GO:0005739(mitochondrion);GO:0070125(mitochondrial translational elongation)	-	elongation factor G-2, mitochondrial isoform X3 [Arachis duranensis]
mes-MIR159a-p5_1ss4GC	1SK6FC	12	+	810466	816771	6	1788	GO:0003746(translation elongation factor activity);GO:0003924(GTPase activity);GO:0005739(mitochondrion);GO:0070125(mitochondrial translational elongation)	-	elongation factor G-2, mitochondrial isoform X3 [Arachis duranensis]
mes-MIR159a-p5_1ss4GC	1SK6FC	12	+	810466	816771	6	1788	GO:0003746(translation elongation factor activity);GO:0003924(GTPase activity);GO:0005739(mitochondrion);GO:0070125(mitochondrial translational elongation)	-	elongation factor G-2, mitochondrial isoform X3 [Arachis duranensis]
mes-MIR159a-p5_1ss4GC	1SK6FC	12	+	810466	816771	6	1788	GO:0003746(translation elongation factor activity);GO:0003924(GTPase activity);GO:0005739(mitochondrion);GO:0070125(mitochondrial translational elongation)	-	elongation factor G-2, mitochondrial isoform X3 [Arachis duranensis]
pvu-miR159a.2_2ss12GC13GA	1SK6FC	12	+	810466	816771	6	1788	GO:0003746(translation elongation factor activity);GO:0003924(GTPase activity);GO:0005739(mitochondrion);GO:0070125(mitochondrial translational elongation)	-	elongation factor G-2, mitochondrial isoform X3 [Arachis duranensis]
pvu-miR159a.2_2ss12GC13GA	1SK6FC	12	+	810466	816771	6	1788	GO:0003746(translation elongation factor activity);GO:0003924(GTPase activity);GO:0005739(mitochondrion);GO:0070125(mitochondrial translational elongation)	-	elongation factor G-2, mitochondrial isoform X3 [Arachis duranensis]
pvu-miR159a.2_2ss12GC13GA	1SK6FC	12	+	810466	816771	6	1788	GO:0003746(translation elongation factor activity);GO:0003924(GTPase activity);GO:0005739(mitochondrion);GO:0070125(mitochondrial translational elongation)	-	elongation factor G-2, mitochondrial isoform X3 [Arachis duranensis]
pvu-miR159a.2_2ss12GC13GA	1SK6FC	12	+	810466	816771	6	1788	GO:0003746(translation elongation factor activity);GO:0003924(GTPase activity);GO:0005739(mitochondrion);GO:0070125(mitochondrial translational elongation)	-	elongation factor G-2, mitochondrial isoform X3 [Arachis duranensis]
pvu-miR159a.2_2ss12GC13GA	1SK6FC	12	+	810466	816771	6	1788	GO:0003746(translation elongation factor activity);GO:0003924(GTPase activity);GO:0005739(mitochondrion);GO:0070125(mitochondrial translational elongation)	-	elongation factor G-2, mitochondrial isoform X3 [Arachis duranensis]
pvu-miR159a.2_2ss12GC13GA	1SK6FC	12	+	810466	816771	6	1788	GO:0003746(translation elongation factor activity);GO:0003924(GTPase activity);GO:0005739(mitochondrion);GO:0070125(mitochondrial translational elongation)	-	elongation factor G-2, mitochondrial isoform X3 [Arachis duranensis]
ahy-MIR3508-p5	JVCZ96	12	-	118065504	118069343	2	3456	GO:0005515(protein binding);GO:0005524(ATP binding);GO:0005576(extracellular region);GO:0006952(defense response);GO:0043531(ADP binding)	-	putative disease resistance RPP13-like protein 1 [Arachis hypogaea]
PC-5p-72212_25	81BSC2	13	+	1541552	1543942	2	1858	GO:0003674(molecular_function);GO:0005634(nucleus);GO:0008150(biological_process);GO:0009506(plasmodesma)	-	uncharacterized protein LOC107629385 [Arachis ipaensis]
PC-5p-79847_22	81BSC2	13	+	1541552	1543942	2	1858	GO:0003674(molecular_function);GO:0005634(nucleus);GO:0008150(biological_process);GO:0009506(plasmodesma)	-	uncharacterized protein LOC107629385 [Arachis ipaensis]
gma-MIR319k-p3_1ss18GA	T53XC3	6	+	20558082	20562221	3	2455	GO:0003674(molecular_function);GO:0005634(nucleus);GO:0005886(plasma membrane);GO:0008150(biological_process)	-	uncharacterized protein At1g76660 isoform X2 [Arachis duranensis]
mtr-MIR166g-p3_1ss20CT	R4BZXE	3	+	1767271	1772106	15	2677	GO:0003677(DNA binding);GO:0003700(DNA binding transcription factor activity);GO:0005634(nucleus);GO:0006351(transcription, DNA-templated);GO:0006355(regulation of transcription, DNA-templated);GO:0008289(lipid binding);GO:0009855(determination of bilateral symmetry);GO:0009944(polarity specification of adaxial/abaxial axis);GO:0009956(radial pattern formation);GO:0010014(meristem initiation);GO:…	-	homeobox-leucine zipper protein REVOLUTA [Arachis ipaensis]
mtr-MIR166g-p3_1ss20CT	R4BZXE	3	+	1767271	1772106	15	2677	GO:0003677(DNA binding);GO:0003700(DNA binding transcription factor activity);GO:0005634(nucleus);GO:0006351(transcription, DNA-templated);GO:0006355(regulation of transcription, DNA-templated);GO:0008289(lipid binding);GO:0009855(determination of bilateral symmetry);GO:0009944(polarity specification of adaxial/abaxial axis);GO:0009956(radial pattern formation);GO:0010014(meristem initiation);GO:…	-	homeobox-leucine zipper protein REVOLUTA [Arachis ipaensis]
gma-miR10420_L+1R-1	YU479Z	11	+	134011348	134013423	6	1203	GO:0003723(RNA binding);GO:0009507(chloroplast);GO:0009982(pseudouridine synthase activity)	-	uncharacterized protein LOC107635550 isoform X1 [Arachis ipaensis]
PC-5p-79847_22	Z1ALMA	15	-	27713992	27716419	2	1992	GO:0005794(Golgi apparatus);GO:0016413(O-acetyltransferase activity);GO:0071554(cell wall organization or biogenesis)	-	protein ALTERED XYLOGLUCAN 4-like [Arachis hypogaea]
PC-3p-14080_193	HG61QK	15	+	4264458	4270764	3	5964	GO:0005886(plasma membrane);GO:0009507(chloroplast)	-	uncharacterized protein LOC112800302 [Arachis hypogaea]
PC-3p-14080_193	JD0INC	8	-	16185456	16190401	6	4006	GO:0044255(cellular lipid metabolic process);GO:0052689(carboxylic ester hydrolase activity)	ko00040(Pentose and glucuronate interconversions);ko00051(Fructose and mannose metabolism)	putative lipase ROG1 [Arachis hypogaea]
PC-3p-50599_44	JD0INC	8	-	16185456	16190401	6	4006	GO:0044255(cellular lipid metabolic process);GO:0052689(carboxylic ester hydrolase activity)	ko00040(Pentose and glucuronate interconversions);ko00051(Fructose and mannose metabolism)	putative lipase ROG1 [Arachis hypogaea]
PC-5p-93549_17	JD0INC	8	-	16185456	16190401	6	4006	GO:0044255(cellular lipid metabolic process);GO:0052689(carboxylic ester hydrolase activity)	ko00040(Pentose and glucuronate interconversions);ko00051(Fructose and mannose metabolism)	putative lipase ROG1 [Arachis hypogaea]
gma-MIR482c-p5_2ss12GA19CT	RZ4S3T	14	-	141672176	141674272	1	2097	GO:0005524(ATP binding);GO:0005634(nucleus);GO:0005737(cytoplasm);GO:0005886(plasma membrane);GO:0006952(defense response);GO:0007165(signal transduction);GO:0009626(plant-type hypersensitive response);GO:0009814(defense response, incompatible interaction);GO:0043531(ADP binding)	ko04626(Plant-pathogen interaction)	disease resistance protein RPP13-like [Arachis ipaensis]
mtr-miR172b	MRL478	6	-	24785815	24789450	10	2516	GO:0003677(DNA binding);GO:0003700(DNA binding transcription factor activity);GO:0005634(nucleus);GO:0006351(transcription, DNA-templated);GO:0006355(regulation of transcription, DNA-templated);GO:0009908(flower development);GO:0010073(meristem maintenance);GO:0010093(specification of floral organ identity);GO:0019953(sexual reproduction);GO:0030154(cell differentiation);GO:0048316(seed developme…	-	ethylene-responsive transcription factor RAP2-7-like isoform X1 [Arachis hypogaea]
mtr-miR172b	MRL478	6	-	24785815	24789450	10	2516	GO:0003677(DNA binding);GO:0003700(DNA binding transcription factor activity);GO:0005634(nucleus);GO:0006351(transcription, DNA-templated);GO:0006355(regulation of transcription, DNA-templated);GO:0009908(flower development);GO:0010073(meristem maintenance);GO:0010093(specification of floral organ identity);GO:0019953(sexual reproduction);GO:0030154(cell differentiation);GO:0048316(seed developme…	-	ethylene-responsive transcription factor RAP2-7-like isoform X1 [Arachis hypogaea]
PC-3p-14080_193	2SVG3G	7	+	14591616	14597061	2	2619	GO:0005739(mitochondrion);GO:0005777(peroxisome);GO:0019605(butyrate metabolic process);GO:0047760(butyrate-CoA ligase activity)	-	butyrate--CoA ligase AAE11, peroxisomal-like [Arachis hypogaea]
PC-3p-92774_17	2SVG3G	7	+	14591616	14597061	2	2619	GO:0005739(mitochondrion);GO:0005777(peroxisome);GO:0019605(butyrate metabolic process);GO:0047760(butyrate-CoA ligase activity)	-	butyrate--CoA ligase AAE11, peroxisomal-like [Arachis hypogaea]
PC-5p-16986_163	2SVG3G	7	+	14591616	14597061	2	2619	GO:0005739(mitochondrion);GO:0005777(peroxisome);GO:0019605(butyrate metabolic process);GO:0047760(butyrate-CoA ligase activity)	-	butyrate--CoA ligase AAE11, peroxisomal-like [Arachis hypogaea]
PC-5p-184891_6	PH2T15	15	-	5566813	5569353	5	983	GO:0009505(plant-type cell wall);GO:0009506(plasmodesma);GO:0016020(membrane)	-	expansin-like B1 [Arachis hypogaea]
PC-3p-92774_17	GB36NI	3	+	138701384	138703872	3	1778	GO:0003700(DNA binding transcription factor activity);GO:0005634(nucleus);GO:0006351(transcription, DNA-templated);GO:0006355(regulation of transcription, DNA-templated);GO:0043565(sequence-specific DNA binding)	ko04016(MAPK signaling pathway - plant);ko04626(Plant-pathogen interaction)	probable WRKY transcription factor 14 [Arachis duranensis]
gma-miR10420_L+1R-1	E59C1E	20	+	117963107	117967525	4	4012	GO:0003723(RNA binding);GO:0004519(endonuclease activity);GO:0009451(RNA modification);GO:0009507(chloroplast);GO:0043231(intracellular membrane-bounded organelle)	-	pentatricopeptide repeat-containing protein At4g31850, chloroplastic isoform X1 [Arachis ipaensis]
PC-3p-79884_22	13S01Z	3	-	128862841	128864414	4	898	GO:0005634(nucleus);GO:0046872(metal ion binding)	-	hypothetical protein Ahy_B03g063151 isoform B [Arachis hypogaea]
lja-miR1511-3p_R-6	R87Y2D	16	-	34705794	34709402	3	1632	GO:0005887(integral component of plasma membrane);GO:0015075(ion transmembrane transporter activity)	-	protein ALUMINUM SENSITIVE 3 [Arachis ipaensis]
PC-3p-70240_26	54ZV2T	10	+	107903303	107907247	5	1627	GO:0004034(aldose 1-epimerase activity);GO:0005737(cytoplasm);GO:0006006(glucose metabolic process);GO:0006012(galactose metabolic process);GO:0030246(carbohydrate binding)	ko00010(Glycolysis / Gluconeogenesis);ko00052(Galactose metabolism)	hypothetical protein Ahy_B10g105459 isoform A [Arachis hypogaea]
gma-MIR482c-p5_2ss12GA19CT	UF2H0T	4	-	127236646	127238742	1	2097	GO:0005524(ATP binding);GO:0005634(nucleus);GO:0005737(cytoplasm);GO:0005886(plasma membrane);GO:0006952(defense response);GO:0007165(signal transduction);GO:0009626(plant-type hypersensitive response);GO:0009814(defense response, incompatible interaction);GO:0043531(ADP binding)	ko04626(Plant-pathogen interaction)	disease resistance protein RPP13-like [Arachis ipaensis]
gma-miR172g_R+1_1ss9AT	G1W5H1	17	+	1977927	1981019	7	1647	GO:0008643(carbohydrate transport);GO:0016020(membrane);GO:0016021(integral component of membrane)	-	nucleotide-sugar uncharacterized transporter 2 isoform X3 [Arachis ipaensis]
gma-miR10420_L+1R-1	1BXK41	20	+	133573664	133576546	4	703	GO:0003677(DNA binding);GO:0003700(DNA binding transcription factor activity);GO:0005634(nucleus);GO:0006351(transcription, DNA-templated);GO:0006355(regulation of transcription, DNA-templated);GO:0007275(multicellular organism development);GO:0009733(response to auxin);GO:0045770(positive regulation of asymmetric cell division);GO:0048103(somatic stem cell division);GO:0048829(root cap developme…	ko04141(Protein processing in endoplasmic reticulum);ko04120(Ubiquitin mediated proteolysis)	protein FEZ-like [Arachis ipaensis]
gma-miR10420_L+1R-1	1BXK41	20	+	133573664	133576546	4	703	GO:0003677(DNA binding);GO:0003700(DNA binding transcription factor activity);GO:0005634(nucleus);GO:0006351(transcription, DNA-templated);GO:0006355(regulation of transcription, DNA-templated);GO:0007275(multicellular organism development);GO:0009733(response to auxin);GO:0045770(positive regulation of asymmetric cell division);GO:0048103(somatic stem cell division);GO:0048829(root cap developme…	ko04141(Protein processing in endoplasmic reticulum);ko04120(Ubiquitin mediated proteolysis)	protein FEZ-like [Arachis ipaensis]
gma-miR10420_L+1R-1	H7T0W5	1	-	105862830	105864914	6	1205	GO:0003723(RNA binding);GO:0009507(chloroplast);GO:0009982(pseudouridine synthase activity)	-	uncharacterized protein LOC112707268 [Arachis hypogaea]
PC-5p-93549_17	60EZUA	13	+	23133671	23143246	9	5023	GO:0003674(molecular_function);GO:0005634(nucleus);GO:0005681(spliceosomal complex);GO:0006397(mRNA processing);GO:0008380(RNA splicing)	-	U11/U12 small nuclear ribonucleoprotein 25 kDa protein isoform X2 [Arachis ipaensis]
PC-5p-93549_17	60EZUA	13	+	23133671	23143246	9	5023	GO:0003674(molecular_function);GO:0005634(nucleus);GO:0005681(spliceosomal complex);GO:0006397(mRNA processing);GO:0008380(RNA splicing)	-	U11/U12 small nuclear ribonucleoprotein 25 kDa protein isoform X2 [Arachis ipaensis]
ahy-MIR3508-p5	H6T3XI	20	-	118012888	118018606	8	4798	GO:0003677(DNA binding);GO:0005634(nucleus);GO:0008150(biological_process)	-	hypothetical protein Ahy_B10g104627 isoform A [Arachis hypogaea]
PC-3p-275_4753	PN4HQA	8	-	41453729	41456006	6	1979	GO:0005634(nucleus);GO:0008483(transaminase activity);GO:0010073(meristem maintenance);GO:0010082(regulation of root meristem growth);GO:0016458(gene silencing)	-	hypothetical protein Ahy_A07g032976 [Arachis hypogaea]
gma-MIR171m-p5_1ss4GA	59WZJD	12	-	5975458	5978025	3	800	GO:0005829(cytosol);GO:0009506(plasmodesma)	ko00030(Pentose phosphate pathway);ko00480(Glutathione metabolism);ko04144(Endocytosis)	uncharacterized protein LOC107624082 isoform X1 [Arachis ipaensis]
PC-3p-41817_57	R4EZU5	12	+	85933505	85941258	13	1966	GO:0003841(1-acylglycerol-3-phosphate O-acyltransferase activity);GO:0005515(protein binding);GO:0005576(extracellular region);GO:0005783(endoplasmic reticulum);GO:0005789(endoplasmic reticulum membrane);GO:0007275(multicellular organism development);GO:0016021(integral component of membrane);GO:0016024(CDP-diacylglycerol biosynthetic process)	ko00561(Glycerolipid metabolism);ko00564(Glycerophospholipid metabolism)	1-acyl-sn-glycerol-3-phosphate acyltransferase 2-like isoform X1 [Arachis ipaensis]
gma-MIR171m-p5_1ss4GA	45PR62	19	-	155577662	155584758	11	3533	GO:0006855(drug transmembrane transport)	-	hypothetical protein Ahy_B09g099920 [Arachis hypogaea]
PC-3p-118547_11	10XUBW	14	-	7165123	7167260	4	1258	GO:0003674(molecular_function);GO:0008150(biological_process)	-	uncharacterized protein LOC107637544 [Arachis ipaensis]
PC-3p-14080_193	10XUBW	14	-	7165123	7167260	4	1258	GO:0003674(molecular_function);GO:0008150(biological_process)	-	uncharacterized protein LOC107637544 [Arachis ipaensis]
PC-5p-72212_25	10XUBW	14	-	7165123	7167260	4	1258	GO:0003674(molecular_function);GO:0008150(biological_process)	-	uncharacterized protein LOC107637544 [Arachis ipaensis]
PC-5p-79847_22	10XUBW	14	-	7165123	7167260	4	1258	GO:0003674(molecular_function);GO:0008150(biological_process)	-	uncharacterized protein LOC107637544 [Arachis ipaensis]
PC-3p-71170_26	CJD5DY	13	-	1096014	1100206	8	2619	GO:0009507(chloroplast);GO:0009536(plastid);GO:0009706(chloroplast inner membrane)	-	protein TIC 22-like, chloroplastic [Arachis ipaensis]
PC-3p-71170_26	CJD5DY	13	-	1096014	1100206	8	2619	GO:0009507(chloroplast);GO:0009536(plastid);GO:0009706(chloroplast inner membrane)	-	protein TIC 22-like, chloroplastic [Arachis ipaensis]
PC-3p-70240_26	GI519K	10	+	91429258	91438879	17	4793	GO:0004430(1-phosphatidylinositol 4-kinase activity);GO:0005737(cytoplasm)	ko00562(Inositol phosphate metabolism);ko04070(Phosphatidylinositol signaling system)	phosphatidylinositol 4-kinase beta 1-like isoform X2 [Arachis hypogaea]
PC-3p-70240_26	GI519K	10	+	91429258	91438879	17	4793	GO:0004430(1-phosphatidylinositol 4-kinase activity);GO:0005737(cytoplasm)	ko00562(Inositol phosphate metabolism);ko04070(Phosphatidylinositol signaling system)	phosphatidylinositol 4-kinase beta 1-like isoform X2 [Arachis hypogaea]
PC-3p-14080_193	SSY1YH	16	-	134332695	134339346	17	3776	GO:0000923(equatorial microtubule organizing center);GO:0005200(structural constituent of cytoskeleton);GO:0005813(centrosome);GO:0005816(spindle pole body);GO:0008274(gamma-tubulin ring complex);GO:0031122(cytoplasmic microtubule organization);GO:0043015(gamma-tubulin binding);GO:0051011(microtubule minus-end binding);GO:0051298(centrosome duplication);GO:0051415(microtubule nucleation by interp…	-	gamma-tubulin complex component 5 [Arachis ipaensis]
PC-5p-93549_17	SSY1YH	16	-	134332695	134339346	17	3776	GO:0000923(equatorial microtubule organizing center);GO:0005200(structural constituent of cytoskeleton);GO:0005813(centrosome);GO:0005816(spindle pole body);GO:0008274(gamma-tubulin ring complex);GO:0031122(cytoplasmic microtubule organization);GO:0043015(gamma-tubulin binding);GO:0051011(microtubule minus-end binding);GO:0051298(centrosome duplication);GO:0051415(microtubule nucleation by interp…	-	gamma-tubulin complex component 5 [Arachis ipaensis]
gma-MIR482c-p5_2ss12GA19CT	M8AD1I	19	-	5513661	5517063	4	1366	GO:0005783(endoplasmic reticulum);GO:0005788(endoplasmic reticulum lumen);GO:0005886(plasma membrane);GO:0006508(proteolysis);GO:0008152(metabolic process);GO:0008237(metallopeptidase activity);GO:0009507(chloroplast);GO:0009611(response to wounding);GO:0010179(IAA-Ala conjugate hydrolase activity);GO:0046872(metal ion binding)	-	IAA-amino acid hydrolase ILR1-like 4 [Arachis ipaensis]
ahy-MIR3508-p5	9W2GBC	10	-	95611216	95616543	8	4400	GO:0003677(DNA binding);GO:0005634(nucleus);GO:0008150(biological_process)	-	uncharacterized protein LOC107470584 [Arachis duranensis]
PC-5p-52425_42	NEQX61	17	-	1988355	1996246	7	5325	GO:0005737(cytoplasm);GO:0005887(integral component of plasma membrane);GO:0006857(oligopeptide transport);GO:0015031(protein transport);GO:0016020(membrane);GO:0035673(oligopeptide transmembrane transporter activity)	-	oligopeptide transporter 5-like [Arachis hypogaea]
mtr-miR172b	RD71UQ	11	+	6453039	6456858	4	1878	-	-	hypothetical protein Ahy_B01g051934 isoform B [Arachis hypogaea]
gma-miR172g_R+1_1ss9AT	082NQD	17	+	121216232	121217743	3	1070	-	-	thylakoid lumenal 17.4 kDa protein, chloroplastic [Arachis ipaensis]
PC-3p-118547_11	Z2KB3N	14	-	4501893	4507613	4	4623	GO:0005515(protein binding);GO:0005634(nucleus);GO:0006355(regulation of transcription, DNA-templated);GO:0008270(zinc ion binding);GO:0009639(response to red or far red light)	-	protein FAR1-RELATED SEQUENCE 11 [Arachis ipaensis]
PC-5p-101957_14	Z2KB3N	14	-	4501893	4507613	4	4623	GO:0005515(protein binding);GO:0005634(nucleus);GO:0006355(regulation of transcription, DNA-templated);GO:0008270(zinc ion binding);GO:0009639(response to red or far red light)	-	protein FAR1-RELATED SEQUENCE 11 [Arachis ipaensis]
PC-5p-79847_22	Z2KB3N	14	-	4501893	4507613	4	4623	GO:0005515(protein binding);GO:0005634(nucleus);GO:0006355(regulation of transcription, DNA-templated);GO:0008270(zinc ion binding);GO:0009639(response to red or far red light)	-	protein FAR1-RELATED SEQUENCE 11 [Arachis ipaensis]
gma-miR10420_L+1R-1	XRRC6E	18	-	124466083	124473303	8	3190	GO:0000419(DNA-directed RNA polymerase V complex);GO:0003676(nucleic acid binding);GO:0003677(DNA binding);GO:0004386(helicase activity);GO:0005515(protein binding);GO:0005524(ATP binding);GO:0005634(nucleus);GO:0005730(nucleolus);GO:0006306(DNA methylation);GO:0010424(DNA methylation on cytosine within a CG sequence);GO:0030422(production of siRNA involved in RNA interference);GO:0031618(nuclear…	ko03440(Homologous recombination)	protein CHROMATIN REMODELING 35 isoform X1 [Arachis ipaensis]
PC-5p-16986_163	MXX1LP	7	-	78449801	78452014	2	2108	GO:0003674(molecular_function);GO:0005737(cytoplasm);GO:0008150(biological_process)	-	pathogen-related protein [Arachis duranensis]
PC-3p-76216_23	6SW4RN	12	+	88740896	88744389	2	2343	GO:0005509(calcium ion binding);GO:0005544(calcium-dependent phospholipid binding);GO:0005886(plasma membrane)	ko00270(Cysteine and methionine metabolism);ko00450(Selenocompound metabolism)	FT-interacting protein 1 [Arachis ipaensis]
gma-miR319a	R5CYRF	15	-	125442818	125445420	6	726	GO:0005737(cytoplasm);GO:0005886(plasma membrane);GO:0009507(chloroplast)	-	uncharacterized protein LOC107643867 isoform X3 [Arachis ipaensis]
mtr-miR319a-3p	R5CYRF	15	-	125442818	125445420	6	726	GO:0005737(cytoplasm);GO:0005886(plasma membrane);GO:0009507(chloroplast)	-	uncharacterized protein LOC107643867 isoform X3 [Arachis ipaensis]
mtr-miR319a-3p_R+1	R5CYRF	15	-	125442818	125445420	6	726	GO:0005737(cytoplasm);GO:0005886(plasma membrane);GO:0009507(chloroplast)	-	uncharacterized protein LOC107643867 isoform X3 [Arachis ipaensis]
ptc-miR319a	R5CYRF	15	-	125442818	125445420	6	726	GO:0005737(cytoplasm);GO:0005886(plasma membrane);GO:0009507(chloroplast)	-	uncharacterized protein LOC107643867 isoform X3 [Arachis ipaensis]
PC-5p-52425_42	DR45AA	4	-	125422604	125427004	10	3358	GO:0004675(transmembrane receptor protein serine/threonine kinase activity);GO:0005515(protein binding);GO:0005524(ATP binding);GO:0005576(extracellular region);GO:0005886(plasma membrane);GO:0006468(protein phosphorylation);GO:0007166(cell surface receptor signaling pathway);GO:0016021(integral component of membrane);GO:0016032(viral process);GO:0016301(kinase activity);GO:0051607(defense respon…	-	hypothetical protein Ahy_A04g017411 isoform A [Arachis hypogaea]
PC-5p-52425_42	DR45AA	4	-	125422604	125427004	10	3358	GO:0004675(transmembrane receptor protein serine/threonine kinase activity);GO:0005515(protein binding);GO:0005524(ATP binding);GO:0005576(extracellular region);GO:0005886(plasma membrane);GO:0006468(protein phosphorylation);GO:0007166(cell surface receptor signaling pathway);GO:0016021(integral component of membrane);GO:0016032(viral process);GO:0016301(kinase activity);GO:0051607(defense respon…	-	hypothetical protein Ahy_A04g017411 isoform A [Arachis hypogaea]
PC-3p-118547_11	0MAX30	14	+	7993696	8000947	9	6509	GO:0005737(cytoplasm);GO:0005874(microtubule);GO:0007010(cytoskeleton organization);GO:0008017(microtubule binding);GO:0009832(plant-type cell wall biogenesis);GO:0010051(xylem and phloem pattern formation);GO:0071555(cell wall organization)	-	pentatricopeptide repeat-containing protein At4g16390, chloroplastic-like [Arachis ipaensis]
PC-5p-16986_163	0MAX30	14	+	7993696	8000947	9	6509	GO:0005737(cytoplasm);GO:0005874(microtubule);GO:0007010(cytoskeleton organization);GO:0008017(microtubule binding);GO:0009832(plant-type cell wall biogenesis);GO:0010051(xylem and phloem pattern formation);GO:0071555(cell wall organization)	-	pentatricopeptide repeat-containing protein At4g16390, chloroplastic-like [Arachis ipaensis]
PC-5p-64545_30	0MAX30	14	+	7993696	8000947	9	6509	GO:0005737(cytoplasm);GO:0005874(microtubule);GO:0007010(cytoskeleton organization);GO:0008017(microtubule binding);GO:0009832(plant-type cell wall biogenesis);GO:0010051(xylem and phloem pattern formation);GO:0071555(cell wall organization)	-	pentatricopeptide repeat-containing protein At4g16390, chloroplastic-like [Arachis ipaensis]
PC-5p-72212_25	0MAX30	14	+	7993696	8000947	9	6509	GO:0005737(cytoplasm);GO:0005874(microtubule);GO:0007010(cytoskeleton organization);GO:0008017(microtubule binding);GO:0009832(plant-type cell wall biogenesis);GO:0010051(xylem and phloem pattern formation);GO:0071555(cell wall organization)	-	pentatricopeptide repeat-containing protein At4g16390, chloroplastic-like [Arachis ipaensis]
PC-5p-72212_25	0MAX30	14	+	7993696	8000947	9	6509	GO:0005737(cytoplasm);GO:0005874(microtubule);GO:0007010(cytoskeleton organization);GO:0008017(microtubule binding);GO:0009832(plant-type cell wall biogenesis);GO:0010051(xylem and phloem pattern formation);GO:0071555(cell wall organization)	-	pentatricopeptide repeat-containing protein At4g16390, chloroplastic-like [Arachis ipaensis]
PC-5p-72212_25	0MAX30	14	+	7993696	8000947	9	6509	GO:0005737(cytoplasm);GO:0005874(microtubule);GO:0007010(cytoskeleton organization);GO:0008017(microtubule binding);GO:0009832(plant-type cell wall biogenesis);GO:0010051(xylem and phloem pattern formation);GO:0071555(cell wall organization)	-	pentatricopeptide repeat-containing protein At4g16390, chloroplastic-like [Arachis ipaensis]
PC-5p-79847_22	0MAX30	14	+	7993696	8000947	9	6509	GO:0005737(cytoplasm);GO:0005874(microtubule);GO:0007010(cytoskeleton organization);GO:0008017(microtubule binding);GO:0009832(plant-type cell wall biogenesis);GO:0010051(xylem and phloem pattern formation);GO:0071555(cell wall organization)	-	pentatricopeptide repeat-containing protein At4g16390, chloroplastic-like [Arachis ipaensis]
PC-5p-79847_22	0MAX30	14	+	7993696	8000947	9	6509	GO:0005737(cytoplasm);GO:0005874(microtubule);GO:0007010(cytoskeleton organization);GO:0008017(microtubule binding);GO:0009832(plant-type cell wall biogenesis);GO:0010051(xylem and phloem pattern formation);GO:0071555(cell wall organization)	-	pentatricopeptide repeat-containing protein At4g16390, chloroplastic-like [Arachis ipaensis]
PC-5p-79847_22	0MAX30	14	+	7993696	8000947	9	6509	GO:0005737(cytoplasm);GO:0005874(microtubule);GO:0007010(cytoskeleton organization);GO:0008017(microtubule binding);GO:0009832(plant-type cell wall biogenesis);GO:0010051(xylem and phloem pattern formation);GO:0071555(cell wall organization)	-	pentatricopeptide repeat-containing protein At4g16390, chloroplastic-like [Arachis ipaensis]
PC-3p-91025_17	9CA2Y1	14	-	17872489	17878252	16	3370	GO:0003674(molecular_function);GO:0005887(integral component of plasma membrane);GO:0048235(pollen sperm cell differentiation)	-	protein GAMETE EXPRESSED 2 isoform X1 [Arachis ipaensis]
PC-3p-41817_57	91B0ED	1	+	591341	592582	2	486	GO:0003729(mRNA binding);GO:0005634(nucleus)	-	clathrin coat assembly protein AP180 [Arachis duranensis]
mes-MIR159a-p5_1ss4GC	51XV3I	12	-	761324	779125	19	2157	GO:0003746(translation elongation factor activity);GO:0003924(GTPase activity);GO:0005739(mitochondrion);GO:0070125(mitochondrial translational elongation)	-	elongation factor G-2, mitochondrial isoform X3 [Arachis duranensis]
mes-MIR159a-p5_1ss4GC	51XV3I	12	-	761324	779125	19	2157	GO:0003746(translation elongation factor activity);GO:0003924(GTPase activity);GO:0005739(mitochondrion);GO:0070125(mitochondrial translational elongation)	-	elongation factor G-2, mitochondrial isoform X3 [Arachis duranensis]
mes-MIR159a-p5_1ss4GC	51XV3I	12	-	761324	779125	19	2157	GO:0003746(translation elongation factor activity);GO:0003924(GTPase activity);GO:0005739(mitochondrion);GO:0070125(mitochondrial translational elongation)	-	elongation factor G-2, mitochondrial isoform X3 [Arachis duranensis]
mes-MIR159a-p5_1ss4GC	51XV3I	12	-	761324	779125	19	2157	GO:0003746(translation elongation factor activity);GO:0003924(GTPase activity);GO:0005739(mitochondrion);GO:0070125(mitochondrial translational elongation)	-	elongation factor G-2, mitochondrial isoform X3 [Arachis duranensis]
mes-MIR159a-p5_1ss4GC	51XV3I	12	-	761324	779125	19	2157	GO:0003746(translation elongation factor activity);GO:0003924(GTPase activity);GO:0005739(mitochondrion);GO:0070125(mitochondrial translational elongation)	-	elongation factor G-2, mitochondrial isoform X3 [Arachis duranensis]
mes-MIR159a-p5_1ss4GC	51XV3I	12	-	761324	779125	19	2157	GO:0003746(translation elongation factor activity);GO:0003924(GTPase activity);GO:0005739(mitochondrion);GO:0070125(mitochondrial translational elongation)	-	elongation factor G-2, mitochondrial isoform X3 [Arachis duranensis]
mes-MIR159a-p5_1ss4GC	51XV3I	12	-	761324	779125	19	2157	GO:0003746(translation elongation factor activity);GO:0003924(GTPase activity);GO:0005739(mitochondrion);GO:0070125(mitochondrial translational elongation)	-	elongation factor G-2, mitochondrial isoform X3 [Arachis duranensis]
mes-MIR159a-p5_1ss4GC	51XV3I	12	-	761324	779125	19	2157	GO:0003746(translation elongation factor activity);GO:0003924(GTPase activity);GO:0005739(mitochondrion);GO:0070125(mitochondrial translational elongation)	-	elongation factor G-2, mitochondrial isoform X3 [Arachis duranensis]
mes-MIR159a-p5_1ss4GC	51XV3I	12	-	761324	779125	19	2157	GO:0003746(translation elongation factor activity);GO:0003924(GTPase activity);GO:0005739(mitochondrion);GO:0070125(mitochondrial translational elongation)	-	elongation factor G-2, mitochondrial isoform X3 [Arachis duranensis]
mes-MIR159a-p5_1ss4GC	51XV3I	12	-	761324	779125	19	2157	GO:0003746(translation elongation factor activity);GO:0003924(GTPase activity);GO:0005739(mitochondrion);GO:0070125(mitochondrial translational elongation)	-	elongation factor G-2, mitochondrial isoform X3 [Arachis duranensis]
pvu-miR159a.2_2ss12GC13GA	51XV3I	12	-	761324	779125	19	2157	GO:0003746(translation elongation factor activity);GO:0003924(GTPase activity);GO:0005739(mitochondrion);GO:0070125(mitochondrial translational elongation)	-	elongation factor G-2, mitochondrial isoform X3 [Arachis duranensis]
pvu-miR159a.2_2ss12GC13GA	51XV3I	12	-	761324	779125	19	2157	GO:0003746(translation elongation factor activity);GO:0003924(GTPase activity);GO:0005739(mitochondrion);GO:0070125(mitochondrial translational elongation)	-	elongation factor G-2, mitochondrial isoform X3 [Arachis duranensis]
pvu-miR159a.2_2ss12GC13GA	51XV3I	12	-	761324	779125	19	2157	GO:0003746(translation elongation factor activity);GO:0003924(GTPase activity);GO:0005739(mitochondrion);GO:0070125(mitochondrial translational elongation)	-	elongation factor G-2, mitochondrial isoform X3 [Arachis duranensis]
pvu-miR159a.2_2ss12GC13GA	51XV3I	12	-	761324	779125	19	2157	GO:0003746(translation elongation factor activity);GO:0003924(GTPase activity);GO:0005739(mitochondrion);GO:0070125(mitochondrial translational elongation)	-	elongation factor G-2, mitochondrial isoform X3 [Arachis duranensis]
pvu-miR159a.2_2ss12GC13GA	51XV3I	12	-	761324	779125	19	2157	GO:0003746(translation elongation factor activity);GO:0003924(GTPase activity);GO:0005739(mitochondrion);GO:0070125(mitochondrial translational elongation)	-	elongation factor G-2, mitochondrial isoform X3 [Arachis duranensis]
pvu-miR159a.2_2ss12GC13GA	51XV3I	12	-	761324	779125	19	2157	GO:0003746(translation elongation factor activity);GO:0003924(GTPase activity);GO:0005739(mitochondrion);GO:0070125(mitochondrial translational elongation)	-	elongation factor G-2, mitochondrial isoform X3 [Arachis duranensis]
pvu-miR159a.2_2ss12GC13GA	51XV3I	12	-	761324	779125	19	2157	GO:0003746(translation elongation factor activity);GO:0003924(GTPase activity);GO:0005739(mitochondrion);GO:0070125(mitochondrial translational elongation)	-	elongation factor G-2, mitochondrial isoform X3 [Arachis duranensis]
pvu-miR159a.2_2ss12GC13GA	51XV3I	12	-	761324	779125	19	2157	GO:0003746(translation elongation factor activity);GO:0003924(GTPase activity);GO:0005739(mitochondrion);GO:0070125(mitochondrial translational elongation)	-	elongation factor G-2, mitochondrial isoform X3 [Arachis duranensis]
pvu-miR159a.2_2ss12GC13GA	51XV3I	12	-	761324	779125	19	2157	GO:0003746(translation elongation factor activity);GO:0003924(GTPase activity);GO:0005739(mitochondrion);GO:0070125(mitochondrial translational elongation)	-	elongation factor G-2, mitochondrial isoform X3 [Arachis duranensis]
pvu-miR159a.2_2ss12GC13GA	51XV3I	12	-	761324	779125	19	2157	GO:0003746(translation elongation factor activity);GO:0003924(GTPase activity);GO:0005739(mitochondrion);GO:0070125(mitochondrial translational elongation)	-	elongation factor G-2, mitochondrial isoform X3 [Arachis duranensis]
gma-MIR319k-p3_1ss18GA	WG1DZE	3	-	3077622	3095505	18	3584	GO:0004176(ATP-dependent peptidase activity);GO:0005743(mitochondrial inner membrane);GO:0008053(mitochondrial fusion);GO:0008237(metallopeptidase activity);GO:0009535(chloroplast thylakoid membrane);GO:0034982(mitochondrial protein processing);GO:0042407(cristae formation);GO:0045041(protein import into mitochondrial intermembrane space)	-	hypothetical protein Ahy_A03g016729 isoform B [Arachis hypogaea]
gma-MIR319k-p3_1ss18GA	WG1DZE	3	-	3077622	3095505	18	3584	GO:0004176(ATP-dependent peptidase activity);GO:0005743(mitochondrial inner membrane);GO:0008053(mitochondrial fusion);GO:0008237(metallopeptidase activity);GO:0009535(chloroplast thylakoid membrane);GO:0034982(mitochondrial protein processing);GO:0042407(cristae formation);GO:0045041(protein import into mitochondrial intermembrane space)	-	hypothetical protein Ahy_A03g016729 isoform B [Arachis hypogaea]
gma-MIR319k-p3_1ss18GA	WG1DZE	3	-	3077622	3095505	18	3584	GO:0004176(ATP-dependent peptidase activity);GO:0005743(mitochondrial inner membrane);GO:0008053(mitochondrial fusion);GO:0008237(metallopeptidase activity);GO:0009535(chloroplast thylakoid membrane);GO:0034982(mitochondrial protein processing);GO:0042407(cristae formation);GO:0045041(protein import into mitochondrial intermembrane space)	-	hypothetical protein Ahy_A03g016729 isoform B [Arachis hypogaea]
gma-MIR319k-p3_1ss18GA	WG1DZE	3	-	3077622	3095505	18	3584	GO:0004176(ATP-dependent peptidase activity);GO:0005743(mitochondrial inner membrane);GO:0008053(mitochondrial fusion);GO:0008237(metallopeptidase activity);GO:0009535(chloroplast thylakoid membrane);GO:0034982(mitochondrial protein processing);GO:0042407(cristae formation);GO:0045041(protein import into mitochondrial intermembrane space)	-	hypothetical protein Ahy_A03g016729 isoform B [Arachis hypogaea]
gma-MIR319k-p3_1ss18GA	WG1DZE	3	-	3077622	3095505	18	3584	GO:0004176(ATP-dependent peptidase activity);GO:0005743(mitochondrial inner membrane);GO:0008053(mitochondrial fusion);GO:0008237(metallopeptidase activity);GO:0009535(chloroplast thylakoid membrane);GO:0034982(mitochondrial protein processing);GO:0042407(cristae formation);GO:0045041(protein import into mitochondrial intermembrane space)	-	hypothetical protein Ahy_A03g016729 isoform B [Arachis hypogaea]
mes-MIR159a-p5_1ss4GC	D5QJZZ	12	-	314	11141	18	2683	GO:0003746(translation elongation factor activity);GO:0003924(GTPase activity);GO:0005739(mitochondrion);GO:0070125(mitochondrial translational elongation)	-	elongation factor G-2, mitochondrial isoform X4 [Arachis duranensis]
mes-MIR159a-p5_1ss4GC	D5QJZZ	12	-	314	11141	18	2683	GO:0003746(translation elongation factor activity);GO:0003924(GTPase activity);GO:0005739(mitochondrion);GO:0070125(mitochondrial translational elongation)	-	elongation factor G-2, mitochondrial isoform X4 [Arachis duranensis]
mes-MIR159a-p5_1ss4GC	D5QJZZ	12	-	314	11141	18	2683	GO:0003746(translation elongation factor activity);GO:0003924(GTPase activity);GO:0005739(mitochondrion);GO:0070125(mitochondrial translational elongation)	-	elongation factor G-2, mitochondrial isoform X4 [Arachis duranensis]
mes-MIR159a-p5_1ss4GC	D5QJZZ	12	-	314	11141	18	2683	GO:0003746(translation elongation factor activity);GO:0003924(GTPase activity);GO:0005739(mitochondrion);GO:0070125(mitochondrial translational elongation)	-	elongation factor G-2, mitochondrial isoform X4 [Arachis duranensis]
mes-MIR159a-p5_1ss4GC	D5QJZZ	12	-	314	11141	18	2683	GO:0003746(translation elongation factor activity);GO:0003924(GTPase activity);GO:0005739(mitochondrion);GO:0070125(mitochondrial translational elongation)	-	elongation factor G-2, mitochondrial isoform X4 [Arachis duranensis]
mes-MIR159a-p5_1ss4GC	D5QJZZ	12	-	314	11141	18	2683	GO:0003746(translation elongation factor activity);GO:0003924(GTPase activity);GO:0005739(mitochondrion);GO:0070125(mitochondrial translational elongation)	-	elongation factor G-2, mitochondrial isoform X4 [Arachis duranensis]
mes-MIR159a-p5_1ss4GC	D5QJZZ	12	-	314	11141	18	2683	GO:0003746(translation elongation factor activity);GO:0003924(GTPase activity);GO:0005739(mitochondrion);GO:0070125(mitochondrial translational elongation)	-	elongation factor G-2, mitochondrial isoform X4 [Arachis duranensis]
mes-MIR159a-p5_1ss4GC	D5QJZZ	12	-	314	11141	18	2683	GO:0003746(translation elongation factor activity);GO:0003924(GTPase activity);GO:0005739(mitochondrion);GO:0070125(mitochondrial translational elongation)	-	elongation factor G-2, mitochondrial isoform X4 [Arachis duranensis]
pvu-miR159a.2_2ss12GC13GA	D5QJZZ	12	-	314	11141	18	2683	GO:0003746(translation elongation factor activity);GO:0003924(GTPase activity);GO:0005739(mitochondrion);GO:0070125(mitochondrial translational elongation)	-	elongation factor G-2, mitochondrial isoform X4 [Arachis duranensis]
pvu-miR159a.2_2ss12GC13GA	D5QJZZ	12	-	314	11141	18	2683	GO:0003746(translation elongation factor activity);GO:0003924(GTPase activity);GO:0005739(mitochondrion);GO:0070125(mitochondrial translational elongation)	-	elongation factor G-2, mitochondrial isoform X4 [Arachis duranensis]
pvu-miR159a.2_2ss12GC13GA	D5QJZZ	12	-	314	11141	18	2683	GO:0003746(translation elongation factor activity);GO:0003924(GTPase activity);GO:0005739(mitochondrion);GO:0070125(mitochondrial translational elongation)	-	elongation factor G-2, mitochondrial isoform X4 [Arachis duranensis]
pvu-miR159a.2_2ss12GC13GA	D5QJZZ	12	-	314	11141	18	2683	GO:0003746(translation elongation factor activity);GO:0003924(GTPase activity);GO:0005739(mitochondrion);GO:0070125(mitochondrial translational elongation)	-	elongation factor G-2, mitochondrial isoform X4 [Arachis duranensis]
pvu-miR159a.2_2ss12GC13GA	D5QJZZ	12	-	314	11141	18	2683	GO:0003746(translation elongation factor activity);GO:0003924(GTPase activity);GO:0005739(mitochondrion);GO:0070125(mitochondrial translational elongation)	-	elongation factor G-2, mitochondrial isoform X4 [Arachis duranensis]
pvu-miR159a.2_2ss12GC13GA	D5QJZZ	12	-	314	11141	18	2683	GO:0003746(translation elongation factor activity);GO:0003924(GTPase activity);GO:0005739(mitochondrion);GO:0070125(mitochondrial translational elongation)	-	elongation factor G-2, mitochondrial isoform X4 [Arachis duranensis]
pvu-miR159a.2_2ss12GC13GA	D5QJZZ	12	-	314	11141	18	2683	GO:0003746(translation elongation factor activity);GO:0003924(GTPase activity);GO:0005739(mitochondrion);GO:0070125(mitochondrial translational elongation)	-	elongation factor G-2, mitochondrial isoform X4 [Arachis duranensis]
pvu-miR159a.2_2ss12GC13GA	D5QJZZ	12	-	314	11141	18	2683	GO:0003746(translation elongation factor activity);GO:0003924(GTPase activity);GO:0005739(mitochondrion);GO:0070125(mitochondrial translational elongation)	-	elongation factor G-2, mitochondrial isoform X4 [Arachis duranensis]
PC-3p-27240_98	T6Y945	19	-	155317493	155323766	6	5664	GO:0003700(DNA binding transcription factor activity);GO:0005515(protein binding);GO:0005634(nucleus);GO:0006351(transcription, DNA-templated);GO:0006355(regulation of transcription, DNA-templated);GO:0009555(pollen development);GO:0009733(response to auxin);GO:0009734(auxin-activated signaling pathway);GO:0009793(embryo development ending in seed dormancy);GO:0009507(chloroplast);GO:0016787(hydr…	ko04075(Plant hormone signal transduction)	auxin-responsive protein IAA32 [Arachis ipaensis]
PC-3p-27240_98	T6Y945	19	-	155317493	155323766	6	5664	GO:0003700(DNA binding transcription factor activity);GO:0005515(protein binding);GO:0005634(nucleus);GO:0006351(transcription, DNA-templated);GO:0006355(regulation of transcription, DNA-templated);GO:0009555(pollen development);GO:0009733(response to auxin);GO:0009734(auxin-activated signaling pathway);GO:0009793(embryo development ending in seed dormancy);GO:0009507(chloroplast);GO:0016787(hydr…	ko04075(Plant hormone signal transduction)	auxin-responsive protein IAA32 [Arachis ipaensis]
gma-MIR482c-p5_2ss12GA19CT	16GWWV	12	+	111385191	111387866	1	2676	GO:0000287(magnesium ion binding);GO:0005737(cytoplasm);GO:0006020(inositol metabolic process);GO:0007165(signal transduction);GO:0008934(inositol monophosphate 1-phosphatase activity);GO:0046855(inositol phosphate dephosphorylation)	-	putative disease resistance protein RGA3 [Arachis ipaensis]
PC-5p-55442_38	CVH2M9	12	-	83624817	83643837	28	6576	GO:0003777(microtubule motor activity);GO:0005871(kinesin complex);GO:0007018(microtubule-based movement);GO:0016887(ATPase activity)	-	kinesin-like protein KIN-7O isoform X2 [Arachis hypogaea]
mtr-miR172b	38RLY4	16	-	36699136	36703119	11	2502	GO:0003677(DNA binding);GO:0003700(DNA binding transcription factor activity);GO:0005634(nucleus);GO:0006351(transcription, DNA-templated);GO:0006355(regulation of transcription, DNA-templated);GO:0009908(flower development);GO:0010073(meristem maintenance);GO:0010093(specification of floral organ identity);GO:0019953(sexual reproduction);GO:0030154(cell differentiation);GO:0048316(seed developme…	-	floral homeotic protein APETALA 2-like [Arachis ipaensis]
PC-3p-30685_85	5JTS7G	2	+	89477735	89486218	3	5577	GO:0005515(protein binding);GO:0005524(ATP binding);GO:0005576(extracellular region);GO:0006952(defense response);GO:0043531(ADP binding)	ko03040(Spliceosome)	putative disease resistance RPP13-like protein 1 [Arachis hypogaea]
PC-3p-30685_85	5JTS7G	2	+	89477735	89486218	3	5577	GO:0005515(protein binding);GO:0005524(ATP binding);GO:0005576(extracellular region);GO:0006952(defense response);GO:0043531(ADP binding)	ko03040(Spliceosome)	putative disease resistance RPP13-like protein 1 [Arachis hypogaea]
gma-MIR482c-p5_2ss12GA19CT	0RIH3A	17	+	129009813	129016632	14	3118	GO:0005887(integral component of plasma membrane);GO:0015116(sulfate transmembrane transporter activity)	-	sulfate transporter 1.3 isoform X1 [Arachis ipaensis]
PC-5p-16986_163	QGX1M1	9	+	35397904	35400370	2	1128	GO:0003677(DNA binding);GO:0003700(DNA binding transcription factor activity);GO:0003712(transcription cofactor activity);GO:0005515(protein binding);GO:0005634(nucleus);GO:0005829(cytosol);GO:0006351(transcription, DNA-templated);GO:0006355(regulation of transcription, DNA-templated);GO:0009738(abscisic acid-activated signaling pathway);GO:0009740(gibberellic acid mediated signaling pathway);GO:…	-	nuclear transcription factor Y subunit C-3-like [Arachis hypogaea]
gma-miR10420_L+1R-1	GK6QJJ	15	+	153544227	153560379	20	8328	GO:0009698(phenylpropanoid metabolic process);GO:0016020(membrane);GO:2000762(regulation of phenylpropanoid metabolic process)	-	TMV resistance protein N-like isoform X1 [Arachis ipaensis]
PC-3p-14080_193	VC882V	2	-	5171514	5178316	13	2305	GO:0004373(glycogen (starch) synthase activity);GO:0005515(protein binding);GO:0009011(starch synthase activity);GO:0009507(chloroplast);GO:0009569(chloroplast starch grain);GO:0016757(transferase activity, transferring glycosyl groups);GO:0019252(starch biosynthetic process);GO:0102502(ADP-glucose-starch glucosyltransferase activity)	ko00500(Starch and sucrose metabolism)	granule-bound starch synthase 1, chloroplastic/amyloplastic-like [Arachis hypogaea]
PC-3p-14080_193	VC882V	2	-	5171514	5178316	13	2305	GO:0004373(glycogen (starch) synthase activity);GO:0005515(protein binding);GO:0009011(starch synthase activity);GO:0009507(chloroplast);GO:0009569(chloroplast starch grain);GO:0016757(transferase activity, transferring glycosyl groups);GO:0019252(starch biosynthetic process);GO:0102502(ADP-glucose-starch glucosyltransferase activity)	ko00500(Starch and sucrose metabolism)	granule-bound starch synthase 1, chloroplastic/amyloplastic-like [Arachis hypogaea]
PC-3p-41817_57	PM92F7	8	-	16347329	16353001	13	2402	GO:0003872(6-phosphofructokinase activity);GO:0005524(ATP binding);GO:0005737(cytoplasm);GO:0005829(cytosol);GO:0005945(6-phosphofructokinase complex);GO:0006002(fructose 6-phosphate metabolic process);GO:0006096(glycolytic process);GO:0010053(root epidermal cell differentiation);GO:0046872(metal ion binding)	ko00010(Glycolysis / Gluconeogenesis);ko00030(Pentose phosphate pathway);ko00051(Fructose and mannose metabolism);ko00052(Galactose metabolism);ko03018(RNA degradation)	ATP-dependent 6-phosphofructokinase 6 [Arachis duranensis]
gma-MIR482c-p5_2ss12GA19CT	733L1L	11	+	64917307	64921675	6	2616	GO:0000045(autophagosome assembly);GO:0000421(autophagosome membrane)	ko04136(Autophagy - other eukaryotes)	autophagy-related protein 16 isoform X1 [Arachis ipaensis]
gma-MIR482c-p5_2ss12GA19CT	733L1L	11	+	64917307	64921675	6	2616	GO:0000045(autophagosome assembly);GO:0000421(autophagosome membrane)	ko04136(Autophagy - other eukaryotes)	autophagy-related protein 16 isoform X1 [Arachis ipaensis]
PC-3p-30685_85	51GAHG	6	-	108763440	108767185	5	2037	GO:0030173(integral component of Golgi membrane);GO:0030176(integral component of endoplasmic reticulum membrane);GO:0046964(3'-phosphoadenosine 5'-phosphosulfate transmembrane transporter activity)	-	uncharacterized protein LOC112794443 [Arachis hypogaea]
mtr-miR172b	QEK7F9	13	-	4028297	4032342	10	2398	GO:0003677(DNA binding);GO:0003700(DNA binding transcription factor activity);GO:0005634(nucleus);GO:0006351(transcription, DNA-templated);GO:0006355(regulation of transcription, DNA-templated);GO:0009908(flower development);GO:0010073(meristem maintenance);GO:0010093(specification of floral organ identity);GO:0019953(sexual reproduction);GO:0030154(cell differentiation);GO:0048316(seed developme…	-	ethylene-responsive transcription factor RAP2-7 isoform X1 [Arachis ipaensis]
gma-miR10420_L+1R-1	S9373W	18	+	131812658	131815069	5	690	GO:0004348(glucosylceramidase activity);GO:0004553(hydrolase activity, hydrolyzing O-glycosyl compounds);GO:0005794(Golgi apparatus);GO:0005886(plasma membrane);GO:0006680(glucosylceramide catabolic process);GO:0016020(membrane)	ko00600(Sphingolipid metabolism);ko00511(Other glycan degradation)	non-lysosomal glucosylceramidase [Arachis ipaensis]
PC-5p-25433_106	CY2S3L	13	-	9470051	9471636	2	492	GO:0003674(molecular_function);GO:0005576(extracellular region);GO:0008150(biological_process)	ko04016(MAPK signaling pathway - plant);ko04075(Plant hormone signal transduction);ko04626(Plant-pathogen interaction)	hypothetical protein Ahy_B03g067868 [Arachis hypogaea]
PC-3p-118547_11	82B8SU	19	-	366859	372858	6	1431	GO:0000981(RNA polymerase II transcription factor activity, sequence-specific DNA binding);GO:0003677(DNA binding);GO:0003700(DNA binding transcription factor activity);GO:0005634(nucleus);GO:0006351(transcription, DNA-templated);GO:0006355(regulation of transcription, DNA-templated);GO:0007275(multicellular organism development);GO:0009414(response to water deprivation);GO:0009651(response to sa…	-	AP2-like ethylene-responsive transcription factor At1g16060 [Arachis ipaensis]
PC-5p-16986_163	82B8SU	19	-	366859	372858	6	1431	GO:0000981(RNA polymerase II transcription factor activity, sequence-specific DNA binding);GO:0003677(DNA binding);GO:0003700(DNA binding transcription factor activity);GO:0005634(nucleus);GO:0006351(transcription, DNA-templated);GO:0006355(regulation of transcription, DNA-templated);GO:0007275(multicellular organism development);GO:0009414(response to water deprivation);GO:0009651(response to sa…	-	AP2-like ethylene-responsive transcription factor At1g16060 [Arachis ipaensis]
PC-5p-72212_25	82B8SU	19	-	366859	372858	6	1431	GO:0000981(RNA polymerase II transcription factor activity, sequence-specific DNA binding);GO:0003677(DNA binding);GO:0003700(DNA binding transcription factor activity);GO:0005634(nucleus);GO:0006351(transcription, DNA-templated);GO:0006355(regulation of transcription, DNA-templated);GO:0007275(multicellular organism development);GO:0009414(response to water deprivation);GO:0009651(response to sa…	-	AP2-like ethylene-responsive transcription factor At1g16060 [Arachis ipaensis]
PC-5p-79847_22	82B8SU	19	-	366859	372858	6	1431	GO:0000981(RNA polymerase II transcription factor activity, sequence-specific DNA binding);GO:0003677(DNA binding);GO:0003700(DNA binding transcription factor activity);GO:0005634(nucleus);GO:0006351(transcription, DNA-templated);GO:0006355(regulation of transcription, DNA-templated);GO:0007275(multicellular organism development);GO:0009414(response to water deprivation);GO:0009651(response to sa…	-	AP2-like ethylene-responsive transcription factor At1g16060 [Arachis ipaensis]
gma-miR160a-5p	Y1X04L	12	+	120203236	120206996	5	3277	GO:0003677(DNA binding);GO:0003700(DNA binding transcription factor activity);GO:0005515(protein binding);GO:0005634(nucleus);GO:0006351(transcription, DNA-templated);GO:0006355(regulation of transcription, DNA-templated);GO:0007389(pattern specification process);GO:0009733(response to auxin);GO:0009734(auxin-activated signaling pathway);GO:0035198(miRNA binding);GO:0048829(root cap development);…	ko04075(Plant hormone signal transduction)	auxin response factor 18-like [Arachis hypogaea]
mtr-miR160a	Y1X04L	12	+	120203236	120206996	5	3277	GO:0003677(DNA binding);GO:0003700(DNA binding transcription factor activity);GO:0005515(protein binding);GO:0005634(nucleus);GO:0006351(transcription, DNA-templated);GO:0006355(regulation of transcription, DNA-templated);GO:0007389(pattern specification process);GO:0009733(response to auxin);GO:0009734(auxin-activated signaling pathway);GO:0035198(miRNA binding);GO:0048829(root cap development);…	ko04075(Plant hormone signal transduction)	auxin response factor 18-like [Arachis hypogaea]
stu-miR160a-5p	Y1X04L	12	+	120203236	120206996	5	3277	GO:0003677(DNA binding);GO:0003700(DNA binding transcription factor activity);GO:0005515(protein binding);GO:0005634(nucleus);GO:0006351(transcription, DNA-templated);GO:0006355(regulation of transcription, DNA-templated);GO:0007389(pattern specification process);GO:0009733(response to auxin);GO:0009734(auxin-activated signaling pathway);GO:0035198(miRNA binding);GO:0048829(root cap development);…	ko04075(Plant hormone signal transduction)	auxin response factor 18-like [Arachis hypogaea]
ahy-MIR3508-p5	V0FABF	10	+	4803653	4806559	3	1023	GO:0005829(cytosol);GO:0008233(peptidase activity);GO:0019760(glucosinolate metabolic process)	-	gamma-glutamyl peptidase 5-like [Arachis hypogaea]
PC-3p-27240_98	J8HG2W	6	-	99269085	99272349	4	534	GO:0003677(DNA binding);GO:0003700(DNA binding transcription factor activity);GO:0005515(protein binding);GO:0005634(nucleus);GO:0006351(transcription, DNA-templated);GO:0009409(response to cold);GO:0010440(stomatal lineage progression);GO:0045893(positive regulation of transcription, DNA-templated);GO:0046983(protein dimerization activity);GO:0050826(response to freezing)	ko00190(Oxidative phosphorylation);ko00860(Porphyrin and chlorophyll metabolism);ko00040(Pentose and glucuronate interconversions);ko00053(Ascorbate and aldarate metabolism);ko00520(Amino sugar and nucleotide sugar metabolism)	transcription factor ICE1 [Arachis duranensis]
aly-miR164a-3p_2ss5TC6AG	J8HG2W	6	-	99269085	99272349	4	534	GO:0003677(DNA binding);GO:0003700(DNA binding transcription factor activity);GO:0005515(protein binding);GO:0005634(nucleus);GO:0006351(transcription, DNA-templated);GO:0009409(response to cold);GO:0010440(stomatal lineage progression);GO:0045893(positive regulation of transcription, DNA-templated);GO:0046983(protein dimerization activity);GO:0050826(response to freezing)	ko00190(Oxidative phosphorylation);ko00860(Porphyrin and chlorophyll metabolism);ko00040(Pentose and glucuronate interconversions);ko00053(Ascorbate and aldarate metabolism);ko00520(Amino sugar and nucleotide sugar metabolism)	transcription factor ICE1 [Arachis duranensis]
lja-miR1511-3p_R-6	8AP6ZV	18	+	133051502	133053553	4	1130	GO:0006855(drug transmembrane transport)	-	uncharacterized protein LOC112778091 [Arachis hypogaea]
PC-3p-275_4753	WPT4FU	20	+	14290444	14294693	2	666	GO:0005634(nucleus);GO:0008483(transaminase activity);GO:0010073(meristem maintenance);GO:0010082(regulation of root meristem growth);GO:0016458(gene silencing)	-	serine/threonine-protein phosphatase 7 long form homolog [Arachis ipaensis]
PC-3p-118547_11	EW8P9I	16	-	141664260	141674987	20	3554	GO:0044255(cellular lipid metabolic process);GO:0052689(carboxylic ester hydrolase activity)	ko00230(Purine metabolism);ko00240(Pyrimidine metabolism);ko04016(MAPK signaling pathway - plant)	hypothetical protein Ahy_A06g030210 [Arachis hypogaea]
PC-3p-118547_11	EW8P9I	16	-	141664260	141674987	20	3554	GO:0044255(cellular lipid metabolic process);GO:0052689(carboxylic ester hydrolase activity)	ko00230(Purine metabolism);ko00240(Pyrimidine metabolism);ko04016(MAPK signaling pathway - plant)	hypothetical protein Ahy_A06g030210 [Arachis hypogaea]
PC-3p-14080_193	EW8P9I	16	-	141664260	141674987	20	3554	GO:0044255(cellular lipid metabolic process);GO:0052689(carboxylic ester hydrolase activity)	ko00230(Purine metabolism);ko00240(Pyrimidine metabolism);ko04016(MAPK signaling pathway - plant)	hypothetical protein Ahy_A06g030210 [Arachis hypogaea]
PC-3p-14080_193	EW8P9I	16	-	141664260	141674987	20	3554	GO:0044255(cellular lipid metabolic process);GO:0052689(carboxylic ester hydrolase activity)	ko00230(Purine metabolism);ko00240(Pyrimidine metabolism);ko04016(MAPK signaling pathway - plant)	hypothetical protein Ahy_A06g030210 [Arachis hypogaea]
PC-3p-92774_17	EW8P9I	16	-	141664260	141674987	20	3554	GO:0044255(cellular lipid metabolic process);GO:0052689(carboxylic ester hydrolase activity)	ko00230(Purine metabolism);ko00240(Pyrimidine metabolism);ko04016(MAPK signaling pathway - plant)	hypothetical protein Ahy_A06g030210 [Arachis hypogaea]
PC-3p-92774_17	EW8P9I	16	-	141664260	141674987	20	3554	GO:0044255(cellular lipid metabolic process);GO:0052689(carboxylic ester hydrolase activity)	ko00230(Purine metabolism);ko00240(Pyrimidine metabolism);ko04016(MAPK signaling pathway - plant)	hypothetical protein Ahy_A06g030210 [Arachis hypogaea]
PC-5p-64545_30	EW8P9I	16	-	141664260	141674987	20	3554	GO:0044255(cellular lipid metabolic process);GO:0052689(carboxylic ester hydrolase activity)	ko00230(Purine metabolism);ko00240(Pyrimidine metabolism);ko04016(MAPK signaling pathway - plant)	hypothetical protein Ahy_A06g030210 [Arachis hypogaea]
PC-5p-64545_30	EW8P9I	16	-	141664260	141674987	20	3554	GO:0044255(cellular lipid metabolic process);GO:0052689(carboxylic ester hydrolase activity)	ko00230(Purine metabolism);ko00240(Pyrimidine metabolism);ko04016(MAPK signaling pathway - plant)	hypothetical protein Ahy_A06g030210 [Arachis hypogaea]
PC-5p-72212_25	EW8P9I	16	-	141664260	141674987	20	3554	GO:0044255(cellular lipid metabolic process);GO:0052689(carboxylic ester hydrolase activity)	ko00230(Purine metabolism);ko00240(Pyrimidine metabolism);ko04016(MAPK signaling pathway - plant)	hypothetical protein Ahy_A06g030210 [Arachis hypogaea]
PC-5p-72212_25	EW8P9I	16	-	141664260	141674987	20	3554	GO:0044255(cellular lipid metabolic process);GO:0052689(carboxylic ester hydrolase activity)	ko00230(Purine metabolism);ko00240(Pyrimidine metabolism);ko04016(MAPK signaling pathway - plant)	hypothetical protein Ahy_A06g030210 [Arachis hypogaea]
PC-5p-79847_22	EW8P9I	16	-	141664260	141674987	20	3554	GO:0044255(cellular lipid metabolic process);GO:0052689(carboxylic ester hydrolase activity)	ko00230(Purine metabolism);ko00240(Pyrimidine metabolism);ko04016(MAPK signaling pathway - plant)	hypothetical protein Ahy_A06g030210 [Arachis hypogaea]
PC-5p-79847_22	EW8P9I	16	-	141664260	141674987	20	3554	GO:0044255(cellular lipid metabolic process);GO:0052689(carboxylic ester hydrolase activity)	ko00230(Purine metabolism);ko00240(Pyrimidine metabolism);ko04016(MAPK signaling pathway - plant)	hypothetical protein Ahy_A06g030210 [Arachis hypogaea]
PC-3p-30685_85	DE500R	3	-	127188813	127193091	7	1510	GO:0005515(protein binding);GO:0005634(nucleus);GO:0005737(cytoplasm);GO:0008150(biological_process)	-	hypothetical protein Ahy_B03g063295 isoform A [Arachis hypogaea]
PC-5p-25433_106	3M33GA	20	+	11902499	11910145	12	2133	GO:0003964(RNA-directed DNA polymerase activity);GO:0005634(nucleus);GO:0006979(response to oxidative stress)	-	spindle pole body protein pcp1 isoform X1 [Arachis ipaensis]
ahy-MIR3508-p5	2B0QBD	12	-	118093309	118097269	6	2823	GO:0005515(protein binding);GO:0005524(ATP binding);GO:0005576(extracellular region);GO:0006952(defense response);GO:0043531(ADP binding)	-	putative disease resistance RPP13-like protein 1 [Arachis ipaensis]
ahy-MIR3508-p5	2B0QBD	12	-	118093309	118097269	6	2823	GO:0005515(protein binding);GO:0005524(ATP binding);GO:0005576(extracellular region);GO:0006952(defense response);GO:0043531(ADP binding)	-	putative disease resistance RPP13-like protein 1 [Arachis ipaensis]
mtr-miR172b	KDI7TH	8	+	28092101	28097549	10	3342	GO:0003677(DNA binding);GO:0003700(DNA binding transcription factor activity);GO:0005634(nucleus);GO:0006351(transcription, DNA-templated);GO:0006355(regulation of transcription, DNA-templated);GO:0009908(flower development);GO:0010073(meristem maintenance);GO:0010093(specification of floral organ identity);GO:0019953(sexual reproduction);GO:0030154(cell differentiation);GO:0048316(seed developme…	-	hypothetical protein Ahy_A08g039258 isoform A [Arachis hypogaea]
PC-3p-42100_57	A8HT8J	15	+	157071642	157076002	5	3026	GO:0004683(calmodulin-dependent protein kinase activity);GO:0005516(calmodulin binding);GO:0005634(nucleus);GO:0005737(cytoplasm);GO:0005886(plasma membrane);GO:0009738(abscisic acid-activated signaling pathway);GO:0009931(calcium-dependent protein serine/threonine kinase activity);GO:0018105(peptidyl-serine phosphorylation);GO:0035556(intracellular signal transduction);GO:0046777(protein autopho…	-	calcium-dependent protein kinase 26 [Arachis ipaensis]
mtr-miR172b	E79XBB	14	+	99766219	99777941	12	2352	GO:0003333(amino acid transmembrane transport);GO:0015171(amino acid transmembrane transporter activity)	-	vacuolar amino acid transporter 1 isoform X1 [Arachis ipaensis]
mtr-miR172b	E79XBB	14	+	99766219	99777941	12	2352	GO:0003333(amino acid transmembrane transport);GO:0015171(amino acid transmembrane transporter activity)	-	vacuolar amino acid transporter 1 isoform X1 [Arachis ipaensis]
gma-MIR482c-p5_2ss12GA19CT	YJKT09	16	-	27663319	27667601	4	2675	GO:0046577(long-chain-alcohol oxidase activity)	-	long-chain-alcohol oxidase FAO2-like [Arachis ipaensis]
PC-3p-70240_26	KUR4E8	12	-	106149873	106154678	5	1087	GO:0000502(proteasome complex);GO:0004298(threonine-type endopeptidase activity);GO:0005634(nucleus);GO:0005773(vacuole);GO:0005829(cytosol);GO:0005839(proteasome core complex);GO:0006511(ubiquitin-dependent protein catabolic process);GO:0008233(peptidase activity);GO:0022626(cytosolic ribosome);GO:0046686(response to cadmium ion)	ko03050(Proteasome)	hypothetical protein Ahy_B02g061349 isoform B [Arachis hypogaea]
gma-miR10420_L+1R-1	ZK641K	7	-	77353347	77375070	20	6787	GO:0004674(protein serine/threonine kinase activity);GO:0005886(plasma membrane);GO:0005634(nucleus);GO:0008150(biological_process)	ko00020(Citrate cycle (TCA cycle));ko00620(Pyruvate metabolism);ko00630(Glyoxylate and dicarboxylate metabolism);ko00710(Carbon fixation in photosynthetic organisms);ko00270(Cysteine and methionine metabolism)	hypothetical protein Ahy_A07g037176 isoform F [Arachis hypogaea]
lja-miR1511-3p_R-3_1ss1AG	F6JX6R	15	-	22085439	22098053	23	3860	GO:0003684(damaged DNA binding);GO:0003887(DNA-directed DNA polymerase activity);GO:0005634(nucleus);GO:0006281(DNA repair);GO:0006974(cellular response to DNA damage stimulus);GO:0010224(response to UV-B);GO:0042276(error-prone translesion synthesis);GO:0046872(metal ion binding)	-	DNA repair protein REV1 isoform X2 [Arachis ipaensis]
lja-miR1511-3p_R-3_1ss1AG	F6JX6R	15	-	22085439	22098053	23	3860	GO:0003684(damaged DNA binding);GO:0003887(DNA-directed DNA polymerase activity);GO:0005634(nucleus);GO:0006281(DNA repair);GO:0006974(cellular response to DNA damage stimulus);GO:0010224(response to UV-B);GO:0042276(error-prone translesion synthesis);GO:0046872(metal ion binding)	-	DNA repair protein REV1 isoform X2 [Arachis ipaensis]
lja-miR1511-3p_R-6	F6JX6R	15	-	22085439	22098053	23	3860	GO:0003684(damaged DNA binding);GO:0003887(DNA-directed DNA polymerase activity);GO:0005634(nucleus);GO:0006281(DNA repair);GO:0006974(cellular response to DNA damage stimulus);GO:0010224(response to UV-B);GO:0042276(error-prone translesion synthesis);GO:0046872(metal ion binding)	-	DNA repair protein REV1 isoform X2 [Arachis ipaensis]
lja-miR1511-3p_R-6	F6JX6R	15	-	22085439	22098053	23	3860	GO:0003684(damaged DNA binding);GO:0003887(DNA-directed DNA polymerase activity);GO:0005634(nucleus);GO:0006281(DNA repair);GO:0006974(cellular response to DNA damage stimulus);GO:0010224(response to UV-B);GO:0042276(error-prone translesion synthesis);GO:0046872(metal ion binding)	-	DNA repair protein REV1 isoform X2 [Arachis ipaensis]
gma-miR172g_R+1_1ss9AT	FA8BAD	19	+	150663432	150671043	10	5732	GO:0000325(plant-type vacuole);GO:0005524(ATP binding);GO:0005774(vacuolar membrane);GO:0005886(plasma membrane);GO:0008559(xenobiotic transmembrane transporting ATPase activity);GO:0016021(integral component of membrane);GO:0042626(ATPase activity, coupled to transmembrane movement of substances);GO:0055085(transmembrane transport)	ko02010(ABC transporters)	ABC transporter C family member 10 isoform X1 [Arachis ipaensis]
PC-5p-16120_171	N8RR3Y	9	-	116877781	116881298	2	3078	GO:0003700(DNA binding transcription factor activity);GO:0005634(nucleus);GO:0006355(regulation of transcription, DNA-templated);GO:0010192(mucilage biosynthetic process);GO:0019760(glucosinolate metabolic process);GO:0043565(sequence-specific DNA binding);GO:0044212(transcription regulatory region DNA binding)	ko00040(Pentose and glucuronate interconversions)	trihelix transcription factor GT-2 [Arachis duranensis]
PC-5p-25433_106	R37SYT	7	-	2533345	2539820	6	3078	GO:0003674(molecular_function);GO:0005886(plasma membrane);GO:0008150(biological_process);GO:0016021(integral component of membrane)	ko04120(Ubiquitin mediated proteolysis)	hypothetical protein Ahy_A07g031347 [Arachis hypogaea]
gma-miR319a	MYH7VN	14	-	1054102	1057408	3	1734	GO:0000981(RNA polymerase II transcription factor activity, sequence-specific DNA binding);GO:0001135(transcription factor activity, RNA polymerase II transcription factor recruiting);GO:0003677(DNA binding);GO:0003700(DNA binding transcription factor activity);GO:0005634(nucleus);GO:0006355(regulation of transcription, DNA-templated);GO:0006357(regulation of transcription by RNA polymerase II);G…	-	transcription factor MYB33-like isoform X1 [Arachis ipaensis]
mtr-miR319a-3p	MYH7VN	14	-	1054102	1057408	3	1734	GO:0000981(RNA polymerase II transcription factor activity, sequence-specific DNA binding);GO:0001135(transcription factor activity, RNA polymerase II transcription factor recruiting);GO:0003677(DNA binding);GO:0003700(DNA binding transcription factor activity);GO:0005634(nucleus);GO:0006355(regulation of transcription, DNA-templated);GO:0006357(regulation of transcription by RNA polymerase II);G…	-	transcription factor MYB33-like isoform X1 [Arachis ipaensis]
mtr-miR319a-3p_R+1	MYH7VN	14	-	1054102	1057408	3	1734	GO:0000981(RNA polymerase II transcription factor activity, sequence-specific DNA binding);GO:0001135(transcription factor activity, RNA polymerase II transcription factor recruiting);GO:0003677(DNA binding);GO:0003700(DNA binding transcription factor activity);GO:0005634(nucleus);GO:0006355(regulation of transcription, DNA-templated);GO:0006357(regulation of transcription by RNA polymerase II);G…	-	transcription factor MYB33-like isoform X1 [Arachis ipaensis]
ptc-miR319a	MYH7VN	14	-	1054102	1057408	3	1734	GO:0000981(RNA polymerase II transcription factor activity, sequence-specific DNA binding);GO:0001135(transcription factor activity, RNA polymerase II transcription factor recruiting);GO:0003677(DNA binding);GO:0003700(DNA binding transcription factor activity);GO:0005634(nucleus);GO:0006355(regulation of transcription, DNA-templated);GO:0006357(regulation of transcription by RNA polymerase II);G…	-	transcription factor MYB33-like isoform X1 [Arachis ipaensis]
PC-3p-118547_11	7FR3FQ	16	-	389729	393108	5	1740	GO:0005576(extracellular region);GO:0016042(lipid catabolic process);GO:0016298(lipase activity);GO:0016746(transferase activity, transferring acyl groups);GO:0019953(sexual reproduction);GO:0052689(carboxylic ester hydrolase activity)	ko00561(Glycerolipid metabolism)	GDSL esterase/lipase EXL3 [Arachis ipaensis]
PC-5p-101957_14	7FR3FQ	16	-	389729	393108	5	1740	GO:0005576(extracellular region);GO:0016042(lipid catabolic process);GO:0016298(lipase activity);GO:0016746(transferase activity, transferring acyl groups);GO:0019953(sexual reproduction);GO:0052689(carboxylic ester hydrolase activity)	ko00561(Glycerolipid metabolism)	GDSL esterase/lipase EXL3 [Arachis ipaensis]
PC-5p-16986_163	7FR3FQ	16	-	389729	393108	5	1740	GO:0005576(extracellular region);GO:0016042(lipid catabolic process);GO:0016298(lipase activity);GO:0016746(transferase activity, transferring acyl groups);GO:0019953(sexual reproduction);GO:0052689(carboxylic ester hydrolase activity)	ko00561(Glycerolipid metabolism)	GDSL esterase/lipase EXL3 [Arachis ipaensis]
PC-5p-64545_30	7FR3FQ	16	-	389729	393108	5	1740	GO:0005576(extracellular region);GO:0016042(lipid catabolic process);GO:0016298(lipase activity);GO:0016746(transferase activity, transferring acyl groups);GO:0019953(sexual reproduction);GO:0052689(carboxylic ester hydrolase activity)	ko00561(Glycerolipid metabolism)	GDSL esterase/lipase EXL3 [Arachis ipaensis]
PC-5p-79847_22	7FR3FQ	16	-	389729	393108	5	1740	GO:0005576(extracellular region);GO:0016042(lipid catabolic process);GO:0016298(lipase activity);GO:0016746(transferase activity, transferring acyl groups);GO:0019953(sexual reproduction);GO:0052689(carboxylic ester hydrolase activity)	ko00561(Glycerolipid metabolism)	GDSL esterase/lipase EXL3 [Arachis ipaensis]
gma-miR319a	7QL5S6	3	-	28296178	28298188	2	1938	GO:0003677(DNA binding);GO:0003700(DNA binding transcription factor activity);GO:0005634(nucleus);GO:0006351(transcription, DNA-templated);GO:0006355(regulation of transcription, DNA-templated);GO:0009733(response to auxin);GO:0009965(leaf morphogenesis);GO:0010150(leaf senescence);GO:0030154(cell differentiation);GO:0045962(positive regulation of development, heterochronic);GO:0048366(leaf devel…	-	hypothetical protein Ahy_A03g014808 [Arachis hypogaea]
mtr-miR319a-3p	7QL5S6	3	-	28296178	28298188	2	1938	GO:0003677(DNA binding);GO:0003700(DNA binding transcription factor activity);GO:0005634(nucleus);GO:0006351(transcription, DNA-templated);GO:0006355(regulation of transcription, DNA-templated);GO:0009733(response to auxin);GO:0009965(leaf morphogenesis);GO:0010150(leaf senescence);GO:0030154(cell differentiation);GO:0045962(positive regulation of development, heterochronic);GO:0048366(leaf devel…	-	hypothetical protein Ahy_A03g014808 [Arachis hypogaea]
mtr-miR319a-3p_R+1	7QL5S6	3	-	28296178	28298188	2	1938	GO:0003677(DNA binding);GO:0003700(DNA binding transcription factor activity);GO:0005634(nucleus);GO:0006351(transcription, DNA-templated);GO:0006355(regulation of transcription, DNA-templated);GO:0009733(response to auxin);GO:0009965(leaf morphogenesis);GO:0010150(leaf senescence);GO:0030154(cell differentiation);GO:0045962(positive regulation of development, heterochronic);GO:0048366(leaf devel…	-	hypothetical protein Ahy_A03g014808 [Arachis hypogaea]
ptc-miR319a	7QL5S6	3	-	28296178	28298188	2	1938	GO:0003677(DNA binding);GO:0003700(DNA binding transcription factor activity);GO:0005634(nucleus);GO:0006351(transcription, DNA-templated);GO:0006355(regulation of transcription, DNA-templated);GO:0009733(response to auxin);GO:0009965(leaf morphogenesis);GO:0010150(leaf senescence);GO:0030154(cell differentiation);GO:0045962(positive regulation of development, heterochronic);GO:0048366(leaf devel…	-	hypothetical protein Ahy_A03g014808 [Arachis hypogaea]
gma-miR160a-5p	ZE2N9E		+	6307	9576	7	2679	GO:0003677(DNA binding);GO:0003700(DNA binding transcription factor activity);GO:0005515(protein binding);GO:0005634(nucleus);GO:0006351(transcription, DNA-templated);GO:0006355(regulation of transcription, DNA-templated);GO:0007389(pattern specification process);GO:0009733(response to auxin);GO:0009734(auxin-activated signaling pathway);GO:0035198(miRNA binding);GO:0048829(root cap development);…	ko04075(Plant hormone signal transduction)	auxin response factor 18-like [Arachis hypogaea]
mtr-miR160a	ZE2N9E		+	6307	9576	7	2679	GO:0003677(DNA binding);GO:0003700(DNA binding transcription factor activity);GO:0005515(protein binding);GO:0005634(nucleus);GO:0006351(transcription, DNA-templated);GO:0006355(regulation of transcription, DNA-templated);GO:0007389(pattern specification process);GO:0009733(response to auxin);GO:0009734(auxin-activated signaling pathway);GO:0035198(miRNA binding);GO:0048829(root cap development);…	ko04075(Plant hormone signal transduction)	auxin response factor 18-like [Arachis hypogaea]
stu-miR160a-5p	ZE2N9E		+	6307	9576	7	2679	GO:0003677(DNA binding);GO:0003700(DNA binding transcription factor activity);GO:0005515(protein binding);GO:0005634(nucleus);GO:0006351(transcription, DNA-templated);GO:0006355(regulation of transcription, DNA-templated);GO:0007389(pattern specification process);GO:0009733(response to auxin);GO:0009734(auxin-activated signaling pathway);GO:0035198(miRNA binding);GO:0048829(root cap development);…	ko04075(Plant hormone signal transduction)	auxin response factor 18-like [Arachis hypogaea]
PC-5p-184891_6	F6YBSJ	17	+	6709519	6717207	10	3844	GO:0005515(protein binding);GO:0005634(nucleus);GO:0006355(regulation of transcription, DNA-templated);GO:0008270(zinc ion binding);GO:0009506(plasmodesma);GO:0009585(red, far-red light phototransduction);GO:0009639(response to red or far red light);GO:0008194(UDP-glycosyltransferase activity);GO:0009813(flavonoid biosynthetic process);GO:0043231(intracellular membrane-bounded organelle);GO:00526…	ko00906(Carotenoid biosynthesis)	UDP-glycosyltransferase 92A1 [Arachis ipaensis]
PC-3p-275_4753	6H51DS	13	+	4590492	4591134	3	426	GO:0003824(catalytic activity);GO:0005576(extracellular region);GO:0006970(response to osmotic stress);GO:0009414(response to water deprivation)	-	uncharacterized protein LOC107634109 [Arachis ipaensis]
lja-miR1511-3p_R-6	3PEH6D	20	+	126707549	126709921	4	2094	GO:0003677(DNA binding);GO:0005634(nucleus);GO:0008150(biological_process);GO:0009506(plasmodesma);GO:0046983(protein dimerization activity)	ko00510(N-Glycan biosynthesis);ko04141(Protein processing in endoplasmic reticulum)	uncharacterized protein LOC112778878 [Arachis hypogaea]
PC-3p-118547_11	K0DM7D	13	+	2906730	2911117	9	2119	GO:0004185(serine-type carboxypeptidase activity);GO:0005773(vacuole);GO:0051603(proteolysis involved in cellular protein catabolic process)	-	serine carboxypeptidase-like [Arachis ipaensis]
PC-3p-92774_17	K0DM7D	13	+	2906730	2911117	9	2119	GO:0004185(serine-type carboxypeptidase activity);GO:0005773(vacuole);GO:0051603(proteolysis involved in cellular protein catabolic process)	-	serine carboxypeptidase-like [Arachis ipaensis]
mtr-miR172b	2V8KIQ	6	-	91381246	91388433	13	3229	GO:0004521(endoribonuclease activity);GO:0017178(diphthine-ammonia ligase activity)	-	diphthine--ammonia ligase isoform X1 [Arachis duranensis]
mtr-miR172b	2V8KIQ	6	-	91381246	91388433	13	3229	GO:0004521(endoribonuclease activity);GO:0017178(diphthine-ammonia ligase activity)	-	diphthine--ammonia ligase isoform X1 [Arachis duranensis]
PC-3p-30685_85	BSZ7N6	2	+	87218878	87223659	9	1739	GO:0003735(structural constituent of ribosome);GO:0006412(translation)	-	mitochondrial uncoupling protein 1-like [Arachis hypogaea]
gma-miR10420_L+1R-1	83E5X5	4	+	1670697	1676729	4	4312	GO:0003723(RNA binding);GO:0004519(endonuclease activity);GO:0009451(RNA modification);GO:0009507(chloroplast);GO:0043231(intracellular membrane-bounded organelle)	ko03440(Homologous recombination)	pentatricopeptide repeat-containing protein At4g31850, chloroplastic-like isoform X1 [Arachis hypogaea]
gma-miR10420_L+1R-1	83E5X5	4	+	1670697	1676729	4	4312	GO:0003723(RNA binding);GO:0004519(endonuclease activity);GO:0009451(RNA modification);GO:0009507(chloroplast);GO:0043231(intracellular membrane-bounded organelle)	ko03440(Homologous recombination)	pentatricopeptide repeat-containing protein At4g31850, chloroplastic-like isoform X1 [Arachis hypogaea]
PC-5p-79847_22	XZ9N91	19	+	116257	123762	11	4341	GO:0004842(ubiquitin-protein transferase activity);GO:0019005(SCF ubiquitin ligase complex);GO:0031146(SCF-dependent proteasomal ubiquitin-dependent protein catabolic process);GO:0006474(N-terminal protein amino acid acetylation);GO:0008080(N-acetyltransferase activity)	-	F-box/kelch-repeat protein At3g23880-like [Arachis hypogaea]
PC-5p-79847_22	XZ9N91	19	+	116257	123762	11	4341	GO:0004842(ubiquitin-protein transferase activity);GO:0019005(SCF ubiquitin ligase complex);GO:0031146(SCF-dependent proteasomal ubiquitin-dependent protein catabolic process);GO:0006474(N-terminal protein amino acid acetylation);GO:0008080(N-acetyltransferase activity)	-	F-box/kelch-repeat protein At3g23880-like [Arachis hypogaea]
ptc-MIR166n-p5_2ss16AG18GA	7FY2A8	20	-	24780139	24782051	3	490	-	-	NA
lja-miR1511-3p_R-6	HK8WXM	20	+	128331010	128337653	2	1545	-	-	hypothetical protein CR513_38976, partial [Mucuna pruriens]
lja-miR1511-3p_R-6	UQ5ZCA	9	-	6842132	6847178	5	2818	GO:0006855(drug transmembrane transport)	ko00510(N-Glycan biosynthesis);ko04141(Protein processing in endoplasmic reticulum)	uncharacterized protein LOC112757227 [Arachis hypogaea]
lja-miR1511-3p_R-6	J47Q5J	9	+	73226623	73232432	5	1606	GO:0003924(GTPase activity);GO:0005525(GTP binding);GO:0005774(vacuolar membrane);GO:0005886(plasma membrane);GO:0012505(endomembrane system);GO:0015031(protein transport);GO:0042470(melanosome)	ko04144(Endocytosis)	hypothetical protein Ahy_B09g097285 isoform A [Arachis hypogaea]
gma-MIR482c-p5_2ss12GA19CT	V24NUQ	16	-	8055468	8057776	2	990	-	-	hypothetical protein LR48_Vigan03g214900 [Vigna angularis]
PC-3p-27240_98	CWLZ7L	16	+	15086104	15089021	7	1317	GO:0003676(nucleic acid binding);GO:0005622(intracellular);GO:0005634(nucleus);GO:0008150(biological_process)	-	hypothetical protein Ahy_B06g080876 isoform D [Arachis hypogaea]
PC-3p-30685_85	A177PK	19	+	155410168	155417454	17	3453	GO:0005313(L-glutamate transmembrane transporter activity);GO:0005887(integral component of plasma membrane);GO:0015180(L-alanine transmembrane transporter activity);GO:0015181(arginine transmembrane transporter activity);GO:0015185(gamma-aminobutyric acid transmembrane transporter activity);GO:0015189(L-lysine transmembrane transporter activity);GO:0015297(antiporter activity);GO:0015812(gamma-a…	-	hypothetical protein Ahy_A09g042100 [Arachis hypogaea]
lja-miR1511-3p_R-6	S57B8D	2	-	11943504	11946677	5	1696	GO:0006855(drug transmembrane transport)	ko02010(ABC transporters)	uncharacterized protein LOC107616000 [Arachis ipaensis]
PC-3p-42100_57	2WJ0QA	19	-	151035248	151042863	13	3439	GO:0005765(lysosomal membrane);GO:0006465(signal peptide processing);GO:0030660(Golgi-associated vesicle membrane);GO:0033619(membrane protein proteolysis);GO:0042500(aspartic endopeptidase activity, intramembrane cleaving);GO:0071458(integral component of cytoplasmic side of endoplasmic reticulum membrane);GO:0071556(integral component of lumenal side of endoplasmic reticulum membrane)	-	signal peptide peptidase-like 2 isoform X1 [Arachis ipaensis]
lja-miR1511-3p_R-6	Y8AQU9	4	+	26850281	26855005	10	2762	GO:0003677(DNA binding);GO:0005634(nucleus);GO:0008150(biological_process);GO:0046983(protein dimerization activity)	ko02010(ABC transporters)	uncharacterized protein LOC112778878 [Arachis hypogaea]
gma-MIR482c-p5_2ss12GA19CT	UGYE5Q	19	+	73321017	73324871	2	3186	GO:0001158(enhancer sequence-specific DNA binding);GO:0003700(DNA binding transcription factor activity);GO:0005516(calmodulin binding);GO:0005634(nucleus);GO:0006351(transcription, DNA-templated);GO:0006355(regulation of transcription, DNA-templated);GO:0045893(positive regulation of transcription, DNA-templated)	ko00040(Pentose and glucuronate interconversions)	trihelix transcription factor GTL2-like [Arachis hypogaea]
lja-miR1511-3p_R-6	G7VGMH	12	-	17831930	17834631	5	2157	GO:0003677(DNA binding);GO:0005634(nucleus);GO:0008150(biological_process);GO:0009506(plasmodesma);GO:0046983(protein dimerization activity)	ko02010(ABC transporters)	uncharacterized protein LOC112720022 [Arachis hypogaea]
lja-miR1511-3p_R-6	ZRA95S	13	-	5601540	5605495	13	2461	GO:0006855(drug transmembrane transport)	-	protein DETOXIFICATION 42-like isoform X1 [Arachis hypogaea]
gma-miR6300_L-1R+8	3ZGG11	16	+	1591363	1596286	12	1635	GO:0004849(uridine kinase activity);GO:0005829(cytosol);GO:0006206(pyrimidine nucleobase metabolic process);GO:0043097(pyrimidine nucleoside salvage)	-	hypothetical protein Ahy_B06g079909 isoform C [Arachis hypogaea]
PC-3p-14080_193	UNZM7G	13	+	3265855	3268096	2	1389	GO:0004197(cysteine-type endopeptidase activity);GO:0005615(extracellular space);GO:0005764(lysosome);GO:0051603(proteolysis involved in cellular protein catabolic process)	-	senescence-specific cysteine protease SAG39-like [Arachis ipaensis]
PC-5p-16986_163	UNZM7G	13	+	3265855	3268096	2	1389	GO:0004197(cysteine-type endopeptidase activity);GO:0005615(extracellular space);GO:0005764(lysosome);GO:0051603(proteolysis involved in cellular protein catabolic process)	-	senescence-specific cysteine protease SAG39-like [Arachis ipaensis]
PC-3p-14080_193	15LFE4	16	-	153716348	153722777	9	1548	GO:0006855(drug transmembrane transport)	-	protein DETOXIFICATION 33-like [Arachis hypogaea]
PC-3p-92774_17	YRJ7XY	6	-	1994548	1996023	3	1217	GO:0005515(protein binding);GO:0005783(endoplasmic reticulum);GO:0005789(endoplasmic reticulum membrane);GO:0016021(integral component of membrane);GO:0020037(heme binding);GO:0043447(alkane biosynthetic process);GO:0046872(metal ion binding);GO:0055114(oxidation-reduction process)	ko00910(Nitrogen metabolism)	cytochrome b5-like [Arachis duranensis]
PC-3p-30685_85	GW8ENJ	9	+	83811891	83818115	5	1942	GO:0030173(integral component of Golgi membrane);GO:0030176(integral component of endoplasmic reticulum membrane);GO:0046964(3'-phosphoadenosine 5'-phosphosulfate transmembrane transporter activity);GO:0004601(peroxidase activity);GO:0009505(plant-type cell wall);GO:0009664(plant-type cell wall organization)	ko00940(Phenylpropanoid biosynthesis)	hypothetical protein Ahy_A09g043633 [Arachis hypogaea]
csi-miR166c-5p_L-1R+1_1ss8TC	WF5046	17	-	29128057	29144776	33	7748	GO:0005886(plasma membrane);GO:0016021(integral component of membrane);GO:0042626(ATPase activity, coupled to transmembrane movement of substances);GO:0005515(protein binding);GO:0005773(vacuole);GO:0005774(vacuolar membrane);GO:0006793(phosphorus metabolic process);GO:0006812(cation transport);GO:0006814(sodium ion transport);GO:0006874(cellular calcium ion homeostasis);GO:0006882(cellular zinc …	-	hypothetical protein Ahy_B07g086895 [Arachis hypogaea]
mtr-MIR166g-p3_1ss20CT	D5R23C	13	-	3430327	3436840	19	3649	GO:0003677(DNA binding);GO:0003700(DNA binding transcription factor activity);GO:0005634(nucleus);GO:0006351(transcription, DNA-templated);GO:0006355(regulation of transcription, DNA-templated);GO:0008289(lipid binding);GO:0009855(determination of bilateral symmetry);GO:0009944(polarity specification of adaxial/abaxial axis);GO:0009956(radial pattern formation);GO:0010014(meristem initiation);GO:…	-	homeobox-leucine zipper protein REVOLUTA [Arachis ipaensis]
PC-5p-64545_30	4UU5Y7	13	+	9552380	9557190	8	2030	GO:0003723(RNA binding);GO:0005634(nucleus);GO:0006351(transcription, DNA-templated);GO:0006355(regulation of transcription, DNA-templated);GO:0016874(ligase activity);GO:0046872(metal ion binding)	ko03022(Basal transcription factors)	transcription initiation factor TFIID subunit 15-like isoform X1 [Arachis hypogaea]
PC-5p-64545_30	4UU5Y7	13	+	9552380	9557190	8	2030	GO:0003723(RNA binding);GO:0005634(nucleus);GO:0006351(transcription, DNA-templated);GO:0006355(regulation of transcription, DNA-templated);GO:0016874(ligase activity);GO:0046872(metal ion binding)	ko03022(Basal transcription factors)	transcription initiation factor TFIID subunit 15-like isoform X1 [Arachis hypogaea]
PC-5p-72212_25	4UU5Y7	13	+	9552380	9557190	8	2030	GO:0003723(RNA binding);GO:0005634(nucleus);GO:0006351(transcription, DNA-templated);GO:0006355(regulation of transcription, DNA-templated);GO:0016874(ligase activity);GO:0046872(metal ion binding)	ko03022(Basal transcription factors)	transcription initiation factor TFIID subunit 15-like isoform X1 [Arachis hypogaea]
PC-5p-72212_25	4UU5Y7	13	+	9552380	9557190	8	2030	GO:0003723(RNA binding);GO:0005634(nucleus);GO:0006351(transcription, DNA-templated);GO:0006355(regulation of transcription, DNA-templated);GO:0016874(ligase activity);GO:0046872(metal ion binding)	ko03022(Basal transcription factors)	transcription initiation factor TFIID subunit 15-like isoform X1 [Arachis hypogaea]
PC-5p-79847_22	4UU5Y7	13	+	9552380	9557190	8	2030	GO:0003723(RNA binding);GO:0005634(nucleus);GO:0006351(transcription, DNA-templated);GO:0006355(regulation of transcription, DNA-templated);GO:0016874(ligase activity);GO:0046872(metal ion binding)	ko03022(Basal transcription factors)	transcription initiation factor TFIID subunit 15-like isoform X1 [Arachis hypogaea]
PC-5p-79847_22	4UU5Y7	13	+	9552380	9557190	8	2030	GO:0003723(RNA binding);GO:0005634(nucleus);GO:0006351(transcription, DNA-templated);GO:0006355(regulation of transcription, DNA-templated);GO:0016874(ligase activity);GO:0046872(metal ion binding)	ko03022(Basal transcription factors)	transcription initiation factor TFIID subunit 15-like isoform X1 [Arachis hypogaea]
PC-5p-79847_22	412CIJ	9	-	15088963	15093004	5	2456	GO:0004674(protein serine/threonine kinase activity);GO:0004675(transmembrane receptor protein serine/threonine kinase activity);GO:0005515(protein binding);GO:0005524(ATP binding);GO:0005886(plasma membrane);GO:0006468(protein phosphorylation);GO:0007166(cell surface receptor signaling pathway);GO:0016301(kinase activity);GO:0042742(defense response to bacterium)	-	putative receptor-like protein kinase At1g72540 [Arachis hypogaea]
PC-3p-76216_23	UF2TDU	6	-	13847043	13848826	6	684	GO:0001046(core promoter sequence-specific DNA binding);GO:0001228(transcriptional activator activity, RNA polymerase II transcription regulatory region sequence-specific DNA binding);GO:0005634(nucleus);GO:0006366(transcription by RNA polymerase II)	-	uncharacterized protein LOC110263096 [Arachis ipaensis]
gma-miR10420_L+1R-1	DRQC3V	11	-	3017700	3020905	6	1788	GO:0000783(nuclear telomere cap complex);GO:0003691(double-stranded telomeric DNA binding);GO:0031627(telomeric loop formation)	-	hypothetical protein Ahy_B01g051626 isoform D [Arachis hypogaea]
PC-3p-23915_114	S9029G	4	-	119710660	119711043	1	384	GO:0005351(carbohydrate:proton symporter activity);GO:0005364(maltose:proton symporter activity);GO:0005886(plasma membrane);GO:0005887(integral component of plasma membrane);GO:0005985(sucrose metabolic process);GO:0008506(sucrose:proton symporter activity);GO:0008515(sucrose transmembrane transporter activity);GO:0009908(flower development);GO:0009909(regulation of flower development);GO:001514…	-	hypothetical protein Ahy_A04g017969 [Arachis hypogaea]
[truncated: 633 more rows]
