# Supplementary material for: Integrated analysis of the lncRNA/circRNA-miRNA-mRNA expression profiles reveals novel insights into potential mechanisms in response to root-knot nematodes in peanut
Source: BMC Genomics. 2022 Mar 28;23:239. doi: 10.1186/s12864-022-08470-3 (PMC8962500; doi:10.1186/s12864-022-08470-3)
Supplement: Supplementary file 10 — Additional file 10: Supplementary Table 4. The differential expression circRNAs between infected and no-infected peanut. [file 12864_2022_8470_MOESM10_ESM.xlsx]

## Sheet: table
Title: Integrated analysis of the lncRNA/circRNA-miRNA-mRNA expression profiles reveals novel insights into potential mechanisms in response to root-knot nematodes in peanut
Supplementary Table 4.The differential expression circRNAs between infected and no-infected peanut.
ID	chromosome	Position	Length	circType	isoformName	flankIntron	gene Discription	GO	KEGG
circRNA589	A01	247067	951	intergenic	intergenic_circRNA	01:247066-248018	NA	NA	NA
circRNA352	A01	37685349	913	circRNA	96LZZJ.1		hypothetical protein Ahy_A01g002920 isoform B [Arachis hypogaea]	GO:0009231(riboflavin biosynthetic process);GO:0009507(chloroplast);GO:0009570(chloroplast stroma);GO:0016787(hydrolase activity);GO:0043621(protein self-association);GO:0090711(FMN hydrolase activity)	00740(Riboflavin metabolism)
circRNA139	A01	95980311	839	circRNA	B5GTII.1		WD repeat-containing protein 75-like isoform X1 [Arachis hypogaea]	GO:0000166(nucleotide binding);GO:0005634(nucleus);GO:0008150(biological_process)	03008(Ribosome biogenesis in eukaryotes)
circRNA47	A01	100491406	5784	circRNA	ZU7UIY.1	01:100490415-100491406	hypothetical protein Ahy_A01g001100 [Arachis hypogaea]	GO:0003723(RNA binding);GO:0009909(regulation of flower development)	NA
circRNA68	A01	101895381	57786	intergenic	intergenic_circRNA	01:101895380-101953167	NA	NA	NA
circRNA69	A02	49673	21008	intergenic	intergenic_circRNA	02:49672-70681	NA	NA	NA
circRNA70	A02	2342674	10007	intergenic	intergenic_circRNA	02:2342673-2352681	NA	NA	NA
circRNA200	A02	17094189	87831	intergenic	intergenic_circRNA	02:17094188-17182020	NA	NA	NA
circRNA10	A02	32463519	1262	circRNA	1K6ZHH.1		hypothetical protein Ahy_B02g059259 isoform H [Arachis hypogaea]	GO:0000156(phosphorelay response regulator activity);GO:0000160(phosphorelay signal transduction system);GO:0003677(DNA binding);GO:0005634(nucleus);GO:0005739(mitochondrion);GO:0006351(transcription, DNA-templated);GO:0006355(regulation of transcription, DNA-templated);GO:0007623(circadian rhythm);GO:0009266(response to temperature stimulus);GO:0010017(red or far-red light signaling pathway);GO:…	04712(Circadian rhythm - plant)
circRNA313	A02	96824104	66344	intergenic	intergenic_circRNA	02:96824103-96890448	NA	NA	NA
circRNA257	A03	62246474	1861	circRNA	39P5NE.1		187-kDa microtubule-associated protein AIR9-like isoform X2 [Arachis hypogaea]	NA	NA
circRNA59	A04	3272433	2033	circRNA	IR05CW.1	04:3272281-3272433|04:3274520-3274690	uncharacterized protein LOC112741088 isoform X1 [Arachis hypogaea]	NA	NA
circRNA44	A04	99808495	221	circRNA	9ET73H.1	04:99808782-99809149	omega-3 fatty acid desaturase, chloroplastic [Arachis duranensis]	GO:0006636(unsaturated fatty acid biosynthetic process);GO:0016717(oxidoreductase activity, acting on paired donors, with oxidation of a pair of donors resulting in the reduction of molecular oxygen to two molecules of water)	NA
circRNA75	A04	121244049	87406	intergenic	intergenic_circRNA	04:121244048-121331455	NA	NA	NA
circRNA24	A05	2315294	779	ciRNA	A55AF1.2	2	hypothetical protein Ahy_Scaffold1g107338 isoform A [Arachis hypogaea]	GO:0003674(molecular_function);GO:0008150(biological_process);GO:0009507(chloroplast);GO:0016021(integral component of membrane)	NA
circRNA203	A05	27595313	10894	intergenic	intergenic_circRNA	05:27595312-27606207	NA	NA	NA
circRNA76	A05	114118386	221	intergenic	intergenic_circRNA	05:114118385-114118607	NA	NA	NA
circRNA167	A05	114803889	1650	ciRNA	JD9NS5.1	05:114803888-114805539	SPX domain-containing membrane protein At4g22990 isoform X1 [Medicago truncatula]	GO:0006817(phosphate ion transport);GO:0009705(plant-type vacuole membrane);GO:0016021(integral component of membrane);GO:0055085(transmembrane transport);GO:1905011(transmembrane phosphate ion transport from cytosol to vacuole)	NA
circRNA204	A06	17219502	477	intergenic	intergenic_circRNA	06:17219501-17219979	NA	NA	NA
circRNA318	A06	85484943	478	intergenic	intergenic_circRNA	06:85484942-85485421	NA	NA	NA
circRNA206	A06	85485362	466	intergenic	intergenic_circRNA	06:85485361-85485828	NA	NA	NA
circRNA13	A07	3994575	281	circRNA	S8RCCH.1	4	uncharacterized protein LOC112702118 [Arachis hypogaea]	NA	NA
circRNA260	A07	8423010	299	circRNA	PWM8ST.2		clathrin heavy chain 2 isoform X2 [Arachis duranensis]	GO:0005198(structural molecule activity);GO:0005515(protein binding);GO:0005773(vacuole);GO:0005774(vacuolar membrane);GO:0005794(Golgi apparatus);GO:0005829(cytosol);GO:0005886(plasma membrane);GO:0006886(intracellular protein transport);GO:0006897(endocytosis);GO:0009506(plasmodesma);GO:0010118(stomatal movement);GO:0016192(vesicle-mediated transport);GO:0030130(clathrin coat of trans-Golgi net…	04144(Endocytosis)
circRNA154	A07	9931872	372	circRNA	UGVD7A.1		auxin transporter-like protein 1 isoform X1 [Arachis duranensis]	GO:0003333(amino acid transmembrane transport);GO:0005886(plasma membrane);GO:0015171(amino acid transmembrane transporter activity)	04075(Plant hormone signal transduction)
circRNA320	A07	15521022	103363	intergenic	intergenic_circRNA	07:15521021-15624385	NA	NA	NA
circRNA79	A08	6701174	1360	intergenic	intergenic_circRNA	08:6701173-6702534	NA	NA	NA
circRNA23	A08	27482527	408	circRNA	TFVJ5K.1		ACT domain-containing protein ACR9 [Arachis duranensis]	GO:0005634(nucleus)	NA
circRNA321	A08	42423633	17663	intergenic	intergenic_circRNA	08:42423632-42441296	NA	NA	NA
circRNA82	A08	48283901	32298	intergenic	intergenic_circRNA	08:48283900-48316199	NA	NA	NA
circRNA198	A08	51320448	5251	circRNA	SXXJ36.1	08:51320061-51320448|08:51327244-51327361	potassium transporter 5-like [Arachis hypogaea]	GO:0015079(potassium ion transmembrane transporter activity);GO:0016020(membrane)	NA
circRNA208	A09	5972910	75649	intergenic	intergenic_circRNA	09:5972909-6048559	NA	NA	NA
circRNA83	A09	7280475	67406	intergenic	intergenic_circRNA	09:7280474-7347881	NA	NA	NA
circRNA70	A09	15784801	136	ciRNA	KZ7LLB.1	09:15784800-15784937	hypothetical protein Ahy_A09g045332 isoform D [Arachis hypogaea]	GO:0004439(phosphatidylinositol-4,5-bisphosphate 5-phosphatase activity);GO:0005634(nucleus);GO:0005774(vacuolar membrane);GO:0007033(vacuole organization);GO:0036092(phosphatidylinositol-3-phosphate biosynthetic process);GO:0042578(phosphoric ester hydrolase activity)	00562(Inositol phosphate metabolism);04070(Phosphatidylinositol signaling system)
circRNA84	A09	58876214	74527	intergenic	intergenic_circRNA	09:58876213-58950741	NA	NA	NA
circRNA85	A09	82709533	57557	intergenic	intergenic_circRNA	09:82709532-82767090	NA	NA	NA
circRNA137	A09	91423058	8729	circRNA	KK1LN5.3	09:91422957-91423057|09:91432769-91432898	malate dehydrogenase, cytoplasmic [Arachis duranensis]	GO:0005515(protein binding);GO:0005737(cytoplasm);GO:0005829(cytosol);GO:0005886(plasma membrane);GO:0005975(carbohydrate metabolic process);GO:0006099(tricarboxylic acid cycle);GO:0006107(oxaloacetate metabolic process);GO:0006108(malate metabolic process);GO:0006734(NADH metabolic process);GO:0009506(plasmodesma);GO:0016615(malate dehydrogenase activity);GO:0030060(L-malate dehydrogenase activi…	00020(Citrate cycle (TCA cycle));00620(Pyruvate metabolism);00630(Glyoxylate and dicarboxylate metabolism);00710(Carbon fixation in photosynthetic organisms);00270(Cysteine and methionine metabolism)
circRNA21	A09	100988686	994	circRNA	5I47GQ.4		uncharacterized protein LOC112711324 isoform X4 [Arachis hypogaea]	GO:0005737(cytoplasm);GO:0008757(S-adenosylmethionine-dependent methyltransferase activity);GO:0032259(methylation)	NA
circRNA442	A09	104456713	17886	intergenic	intergenic_circRNA	09:104456712-104474599	NA	NA	NA
circRNA443	A09	104781750	731	intergenic	intergenic_circRNA	09:104781749-104782481	NA	NA	NA
circRNA209	A09	114705962	15795	intergenic	intergenic_circRNA	09:114705961-114721757	NA	NA	NA
circRNA140	A09	116308110	143	ciRNA	6BTW4L.2	7	NA	NA	NA
circRNA323	A09	116564355	4788	intergenic	intergenic_circRNA	09:116564354-116569143	NA	NA	NA
circRNA222	A09	116691305	140	ciRNA	5H31LD.1	09:116691304-116691445	NA	NA	NA
circRNA324	A09	116692826	146	intergenic	intergenic_circRNA	09:116692825-116692972	NA	NA	NA
circRNA422	A09	117975729	894	circRNA	2W1LLW.1	09:117975328-117975729|09:117976623-117977262	exocyst complex component SEC5B isoform X1 [Arachis duranensis]	GO:0000145(exocyst);GO:0001927(exocyst assembly)	NA
circRNA87	A10	3815698	18805	intergenic	intergenic_circRNA	10:3815697-3834503	NA	NA	NA
circRNA325	A10	94586192	2509	intergenic	intergenic_circRNA	10:94586191-94588701	NA	NA	NA
circRNA211	A10	113351873	24440	intergenic	intergenic_circRNA	10:113351872-113376313	NA	NA	NA
circRNA326	B01	11056595	46236	intergenic	intergenic_circRNA	11:11056594-11102831	NA	NA	NA
circRNA292	B01	129406106	422	circRNA	XBA6AL.1		tip elongation aberrant protein 1-like isoform X2 [Arachis hypogaea]	GO:0005737(cytoplasm);GO:0008270(zinc ion binding);GO:0046872(metal ion binding)	NA
circRNA89	B01	134962966	49862	intergenic	intergenic_circRNA	11:134962965-135012828	NA	NA	NA
circRNA63	B01	143089213	6116	circRNA	TK9WZW.2	11:143095329-143097019	flowering time control protein FCA-like isoform X3 [Arachis hypogaea]	GO:0003723(RNA binding);GO:0009909(regulation of flower development)	NA
circRNA90	B02	2939505	13221	intergenic	intergenic_circRNA	12:2939504-2952726	NA	NA	NA
circRNA91	B02	4236171	16817	intergenic	intergenic_circRNA	12:4236170-4252988	NA	NA	NA
circRNA214	B02	6762097	31611	intergenic	intergenic_circRNA	12:6762096-6793708	NA	NA	NA
circRNA62	B02	10281279	1403	ciRNA	WE98Q3.1	12:10281278-10282682	hypothetical protein Ahy_A02g008223 isoform C [Arachis hypogaea]	GO:0003676(nucleic acid binding);GO:0003700(DNA binding transcription factor activity);GO:0005739(mitochondrion);GO:0006355(regulation of transcription, DNA-templated);GO:0008270(zinc ion binding);GO:0009507(chloroplast)	NA
circRNA92	B02	10892506	183880	intergenic	intergenic_circRNA	12:10892505-11076386	NA	NA	NA
circRNA215	B02	94402639	2653	intergenic	intergenic_circRNA	12:94402638-94405292	NA	NA	NA
circRNA93	B02	108842218	50215	intergenic	intergenic_circRNA	12:108842217-108892433	NA	NA	NA
circRNA331	B02	112901812	152794	intergenic	intergenic_circRNA	12:112901811-113054606	NA	NA	NA
circRNA216	B02	112903139	154163	intergenic	intergenic_circRNA	12:112903138-113057302	NA	NA	NA
circRNA94	B02	112905027	153511	intergenic	intergenic_circRNA	12:112905026-113058538	NA	NA	NA
circRNA64	B02	113153662	1716	ciRNA	C6L0PV.1	12:113153661-113155378	uncharacterized protein LOC107626022 [Arachis ipaensis]	GO:0005524(ATP binding);GO:0005886(plasma membrane);GO:0006952(defense response);GO:0007165(signal transduction);GO:0016021(integral component of membrane);GO:0043531(ADP binding)	04626(Plant-pathogen interaction)
circRNA293	B03	4159819	838	circRNA	2070QL.1		kinesin-like protein KIN-5D [Arachis hypogaea]	GO:0005871(kinesin complex);GO:0007018(microtubule-based movement);GO:0008574(ATP-dependent microtubule motor activity, plus-end-directed)	NA
circRNA334	B03	7668640	1436	intergenic	intergenic_circRNA	13:7668639-7670076	NA	NA	NA
circRNA217	B03	10610155	549	intergenic	intergenic_circRNA	13:10610154-10610704	NA	NA	NA
circRNA218	B03	10655216	549	intergenic	intergenic_circRNA	13:10655215-10655765	NA	NA	NA
circRNA295	B03	64560481	1866	circRNA	WCP5HM.3		187-kDa microtubule-associated protein AIR9-like isoform X2 [Arachis hypogaea]	NA	NA
circRNA297	B03	130055826	6695	circRNA	R32419.3	13:130055721-130055825|13:130062521-130062625	mitochondrial inner membrane protein OXA1-like isoform X1 [Arachis ipaensis]	GO:0003674(molecular_function);GO:0005739(mitochondrion);GO:0005743(mitochondrial inner membrane);GO:0016020(membrane);GO:0016021(integral component of membrane);GO:0045039(protein import into mitochondrial inner membrane);GO:0051205(protein insertion into membrane)	03060(Protein export)
circRNA466	B03	138568538	2565	circRNA	GYT9TN.1	13:138568392-138568538|13:138571103-138571262	LOW QUALITY PROTEIN: mediator of RNA polymerase II transcription subunit 23-like [Arachis hypogaea]	GO:0003674(molecular_function);GO:0005634(nucleus)	NA
circRNA77	B04	556649	1653	ciRNA	7739GT.1	2	beta-amyrin synthase [Arachis ipaensis]	GO:0019745(pentacyclic triterpenoid biosynthetic process);GO:0042300(beta-amyrin synthase activity)	00909(Sesquiterpenoid and triterpenoid biosynthesis)
circRNA96	B04	2637667	22953	intergenic	intergenic_circRNA	14:2637666-2660620	NA	NA	NA
circRNA3	B04	4601853	2198	circRNA	ED76E0.1		uncharacterized protein LOC112741088 isoform X2 [Arachis hypogaea]	NA	NA
circRNA98	B04	12422142	85881	intergenic	intergenic_circRNA	14:12422141-12508023	NA	NA	NA
circRNA220	B04	12568481	91732	intergenic	intergenic_circRNA	14:12568480-12660213	NA	NA	NA
circRNA101	B04	135148424	39500	intergenic	intergenic_circRNA	14:135148423-135187924	NA	NA	NA
circRNA102	B04	135580630	29500	intergenic	intergenic_circRNA	14:135580629-135610130	NA	NA	NA
circRNA169	B05	20053943	1972	circRNA	SGT6TA.3		chloride channel protein CLC-d [Arachis ipaensis]	GO:0005247(voltage-gated chloride channel activity);GO:0005253(anion channel activity);GO:0005622(intracellular);GO:0005802(trans-Golgi network);GO:0009826(unidimensional cell growth);GO:0010038(response to metal ion);GO:0016021(integral component of membrane);GO:0030002(cellular anion homeostasis);GO:0034707(chloride channel complex);GO:0034765(regulation of ion transmembrane transport)	NA
circRNA222	B05	138152875	85910	intergenic	intergenic_circRNA	15:138152874-138238785	NA	NA	NA
circRNA224	B05	144144267	3922	intergenic	intergenic_circRNA	15:144144266-144148189	NA	NA	NA
circRNA449	B05	156060693	146597	intergenic	intergenic_circRNA	15:156060692-156207290	NA	NA	NA
circRNA103	B06	11984604	88648	intergenic	intergenic_circRNA	16:11984603-12073252	NA	NA	NA
circRNA608	B06	12567806	110443	intergenic	intergenic_circRNA	16:12567805-12678249	NA	NA	NA
circRNA105	B06	21163511	124927	intergenic	intergenic_circRNA	16:21163510-21288438	NA	NA	NA
circRNA225	B06	21163511	54623	intergenic	intergenic_circRNA	16:21163510-21218134	NA	NA	NA
circRNA226	B06	129432331	68930	intergenic	intergenic_circRNA	16:129432330-129501261	NA	NA	NA
circRNA32	B07	476062	389	circRNA	KKNM96.1		acetyl-CoA acetyltransferase, cytosolic 1 isoform X1 [Arachis duranensis]	GO:0003985(acetyl-CoA C-acetyltransferase activity);GO:0005737(cytoplasm);GO:0005739(mitochondrion);GO:0005777(peroxisome);GO:0005829(cytosol);GO:0005886(plasma membrane);GO:0006635(fatty acid beta-oxidation);GO:0008299(isoprenoid biosynthetic process);GO:0009793(embryo development ending in seed dormancy);GO:0009846(pollen germination);GO:0009860(pollen tube growth);GO:0016125(sterol metabolic p…	00620(Pyruvate metabolism);00630(Glyoxylate and dicarboxylate metabolism);00640(Propanoate metabolism);00650(Butanoate metabolism);00071(Fatty acid degradation);00072(Synthesis and degradation of ketone bodies);00280(Valine, leucine and isoleucine degradation);00310(Lysine degradation);00380(Tryptophan metabolism);00900(Terpenoid backbone biosynthesis)
circRNA172	B07	1273619	389	circRNA	NDL7Z2.2		acetyl-CoA acetyltransferase, cytosolic 1 isoform X1 [Arachis duranensis]	GO:0003985(acetyl-CoA C-acetyltransferase activity);GO:0005737(cytoplasm);GO:0005739(mitochondrion);GO:0005777(peroxisome);GO:0005829(cytosol);GO:0005886(plasma membrane);GO:0006635(fatty acid beta-oxidation);GO:0008299(isoprenoid biosynthetic process);GO:0009793(embryo development ending in seed dormancy);GO:0009846(pollen germination);GO:0009860(pollen tube growth);GO:0016125(sterol metabolic p…	00620(Pyruvate metabolism);00630(Glyoxylate and dicarboxylate metabolism);00640(Propanoate metabolism);00650(Butanoate metabolism);00071(Fatty acid degradation);00072(Synthesis and degradation of ketone bodies);00280(Valine, leucine and isoleucine degradation);00310(Lysine degradation);00380(Tryptophan metabolism);00900(Terpenoid backbone biosynthesis)
circRNA173	B07	11857872	372	circRNA	D33YE9.1		auxin transporter-like protein 1 [Arachis ipaensis]	GO:0003333(amino acid transmembrane transport);GO:0005886(plasma membrane);GO:0015171(amino acid transmembrane transporter activity)	04075(Plant hormone signal transduction)
circRNA395	B07	132155318	943	circRNA	979X0J.1		phosphoenolpyruvate carboxykinase (ATP) isoform X1 [Arachis ipaensis]	GO:0004612(phosphoenolpyruvate carboxykinase (ATP) activity);GO:0005829(cytosol);GO:0006094(gluconeogenesis)	00010(Glycolysis / Gluconeogenesis);00020(Citrate cycle (TCA cycle));00620(Pyruvate metabolism);00710(Carbon fixation in photosynthetic organisms)
circRNA25	B08	323526	1818	circRNA	8X014Y.1		hypothetical protein Ahy_A02g006296 [Arachis hypogaea]	GO:0005515(protein binding);GO:0005634(nucleus);GO:0005829(cytosol);GO:0006351(transcription, DNA-templated);GO:0006355(regulation of transcription, DNA-templated);GO:0010072(primary shoot apical meristem specification)	NA
circRNA67	B08	14432789	629	ciRNA	03XYV8.1	18:14432788-14433418	hypothetical protein Ahy_B08g093264 [Arachis hypogaea]	GO:0009813(flavonoid biosynthetic process);GO:0043231(intracellular membrane-bounded organelle);GO:0052696(flavonoid glucuronidation);GO:0080043(quercetin 3-O-glucosyltransferase activity);GO:0080044(quercetin 7-O-glucosyltransferase activity)	NA
circRNA107	B08	18012754	1230	intergenic	intergenic_circRNA	18:18012753-18013984	NA	NA	NA
circRNA108	B08	34739328	142386	intergenic	intergenic_circRNA	18:34739327-34881714	NA	NA	NA
circRNA280	B08	64862538	181	circRNA	0G6L2R.1		hypothetical protein Ahy_B08g091377 isoform C [Arachis hypogaea]	GO:0000301(retrograde transport, vesicle recycling within Golgi);GO:0005794(Golgi apparatus);GO:0007030(Golgi organization)	NA
circRNA26	B08	109070006	3526	circRNA	A6SQAT.1		protein RBL-like isoform X1 [Arachis hypogaea]	GO:0000166(nucleotide binding);GO:0005634(nucleus);GO:0005834(heterotrimeric G-protein complex);GO:0010228(vegetative to reproductive phase transition of meristem);GO:0048188(Set1C/COMPASS complex)	NA
circRNA27	B08	112110551	2423	circRNA	BH4E67.1		uncharacterized protein LOC107613444 [Arachis ipaensis]	GO:0002131(wobble position cytosine ribose methylation);GO:0002132(wobble position uridine ribose methylation);GO:0003723(RNA binding);GO:0008168(methyltransferase activity)	NA
circRNA281	B08	112484801	1828	circRNA	Z50281.1		NA	GO:0003676(nucleic acid binding);GO:0003677(DNA binding);GO:0005634(nucleus);GO:0008270(zinc ion binding);GO:0016567(protein ubiquitination);GO:0016740(transferase activity);GO:0046872(metal ion binding)	NA
circRNA110	B08	119254090	42475	intergenic	intergenic_circRNA	18:119254089-119296565	NA	NA	NA
circRNA339	B08	130466426	36033	intergenic	intergenic_circRNA	18:130466425-130502459	NA	NA	NA
circRNA112	B08	132405570	9661	intergenic	intergenic_circRNA	18:132405569-132415231	NA	NA	NA
circRNA113	B08	133063179	180022	intergenic	intergenic_circRNA	18:133063178-133243201	NA	NA	NA
circRNA238	B08	135056215	295	circRNA	VRBE94.1	18:135056053-135056208|18:135056514-135056673	glyceraldehyde-3-phosphate dehydrogenase GAPC2, cytosolic [Arachis ipaensis]	GO:0003677(DNA binding);GO:0004365(glyceraldehyde-3-phosphate dehydrogenase (NAD+) (phosphorylating) activity);GO:0005507(copper ion binding);GO:0005618(cell wall);GO:0005634(nucleus);GO:0005730(nucleolus);GO:0005737(cytoplasm);GO:0005739(mitochondrion);GO:0005777(peroxisome);GO:0005794(Golgi apparatus);GO:0005829(cytosol);GO:0005886(plasma membrane);GO:0006094(gluconeogenesis);GO:0006096(glycoly…	00010(Glycolysis / Gluconeogenesis);00710(Carbon fixation in photosynthetic organisms)
circRNA114	B09	3264371	45987	intergenic	intergenic_circRNA	19:3264370-3310358	NA	NA	NA
circRNA116	B09	6813832	52027	intergenic	intergenic_circRNA	19:6813831-6865859	NA	NA	NA
circRNA118	B09	7456765	9838	intergenic	intergenic_circRNA	19:7456764-7466603	NA	NA	NA
circRNA119	B09	9729948	7507	intergenic	intergenic_circRNA	19:9729947-9737455	NA	NA	NA
circRNA283	B09	64032612	3057	circRNA	HRB127.1		sister chromatid cohesion protein PDS5 homolog A [Arachis ipaensis]	GO:0000785(chromatin);GO:0005634(nucleus);GO:0005739(mitochondrion);GO:0005829(cytosol);GO:0006281(DNA repair);GO:0007064(mitotic sister chromatid cohesion);GO:0009507(chloroplast);GO:0009556(microsporogenesis)	NA
circRNA120	B09	130851396	86331	intergenic	intergenic_circRNA	19:130851395-130937727	NA	NA	NA
circRNA43	B09	151163134	164	ciRNA	XI0QBF.1	4	extensin-2 [Arachis ipaensis]	NA	NA
circRNA142	B10	1884999	1048	circRNA	7JX4Y9.1		pentatricopeptide repeat-containing protein At3g09040, mitochondrial-like [Arachis ipaensis]	GO:0003723(RNA binding);GO:0004519(endonuclease activity);GO:0005739(mitochondrion);GO:0009451(RNA modification);GO:0043231(intracellular membrane-bounded organelle)	02010(ABC transporters)
circRNA121	B10	2382624	175173	intergenic	intergenic_circRNA	20:2382623-2557797	NA	NA	NA
circRNA129	B10	3835914	140	circRNA	69QE7M.1	20:3835758-3835853|20:3836089-3836160	F-box/kelch-repeat protein At3g23880-like [Arachis hypogaea]	GO:0005576(extracellular region);GO:0005773(vacuole);GO:0016042(lipid catabolic process);GO:0016298(lipase activity);GO:0016788(hydrolase activity, acting on ester bonds);GO:0052689(carboxylic ester hydrolase activity)	00901(Indole alkaloid biosynthesis)
circRNA458	B10	5980704	15450	intergenic	intergenic_circRNA	20:5980703-5996154	NA	NA	NA
circRNA345	B10	5981275	15476	intergenic	intergenic_circRNA	20:5981274-5996751	NA	NA	NA
circRNA71	B10	6308814	6527	ciRNA	FXE6GW.1	20:6308813-6315341	(3S,6E)-nerolidol synthase 1 isoform X2 [Arachis ipaensis]	GO:0008152(metabolic process);GO:0009570(chloroplast stroma);GO:0010333(terpene synthase activity)	00909(Sesquiterpenoid and triterpenoid biosynthesis)
circRNA122	B10	6316218	81865	intergenic	intergenic_circRNA	20:6316217-6398083	NA	NA	NA
circRNA232	B10	109877251	1705	intergenic	intergenic_circRNA	20:109877250-109878956	NA	NA	NA
circRNA233	B10	109877251	1708	intergenic	intergenic_circRNA	20:109877250-109878959	NA	NA	NA
circRNA124	B10	109877284	1672	intergenic	intergenic_circRNA	20:109877283-109878956	NA	NA	NA
circRNA347	B10	109877284	1675	intergenic	intergenic_circRNA	20:109877283-109878959	NA	NA	NA
circRNA237	B10	126354142	619	circRNA	A6X2CD.1	20:126353766-126354142|20:126354761-126355238	serine/threonine-protein kinase AFC3 [Arachis ipaensis]	GO:0004672(protein kinase activity);GO:0004674(protein serine/threonine kinase activity);GO:0004712(protein serine/threonine/tyrosine kinase activity);GO:0005524(ATP binding);GO:0005634(nucleus);GO:0005737(cytoplasm);GO:0006468(protein phosphorylation);GO:0016301(kinase activity);GO:0046777(protein autophosphorylation)	NA
circRNA145	B10	135362335	608	circRNA	M1DWNQ.1		probable ubiquitin conjugation factor E4 [Arachis hypogaea]	GO:0000151(ubiquitin ligase complex);GO:0000209(protein polyubiquitination);GO:0005634(nucleus);GO:0005829(cytosol);GO:0030433(ubiquitin-dependent ERAD pathway);GO:0034450(ubiquitin-ubiquitin ligase activity)	04141(Protein processing in endoplasmic reticulum);04120(Ubiquitin mediated proteolysis)
