# Supplementary material for: Integrated analysis of the lncRNA/circRNA-miRNA-mRNA expression profiles reveals novel insights into potential mechanisms in response to root-knot nematodes in peanut
Source: BMC Genomics. 2022 Mar 28;23:239. doi: 10.1186/s12864-022-08470-3 (PMC8962500; doi:10.1186/s12864-022-08470-3)
Supplement: Supplementary file 11 — Additional file 11: Supplementary Table 5. The differential expression lncRNAs between infected and no-infected peanut. [file 12864_2022_8470_MOESM11_ESM.xlsx]

## Sheet: Sheet1
Title: Integrated analysis of the lncRNA/circRNA-miRNA-mRNA expression profiles reveals novel insights into potential mechanisms in response to root-knot nematodes in peanut
Supplementary Table 5.The differential expression lncRNAs between infected and no-infected peanut.
lncRNAs ID	Chromosome	Postion	length	gene_name	Infected peanut				No-infected peanut			fc	log2(fc)	Regulation
					FPKM.A1	FPKM.A2	FPKM.A3		FPKM.B1	FPKM.B2	FPKM.B3
MSTRG.11	A01	333433	2890	CIXP9N	0.112448	0.0001	0.0001		0.863725	0.277516	0.47095	0.0698726	-3.83913	down
MSTRG.20	A01	465848	406	EI55Q9	1.40661	0.862892	1.4822		0.425847	0.096774	0.679731	3.1203	1.64168	up
MSTRG.25	A01	549849	2702	.	0.0001	0.530594	0.303986		0.636998	1.06241	0.32146	0.41303	-1.27568	down
MSTRG.44	A01	721944	1253	.	2.13393	2.36097	2.56217		1.20636	0.565745	1.13946	2.42381	1.27728	up
MSTRG.55	A01	848826	605	.	0.974414	2.06594	3.26568		3.90537	5.94839	4.3105	0.445208	-1.16745	down
MSTRG.66	A01	945844	1923	2C6XEQ	0.926129	0.351004	0.295198		1.90279	1.11973	0.929693	0.397835	-1.32976	down
MSTRG.105	A01	1444592	726	.	0.40707	0.982281	0.795471		0.457645	0.231459	0.186031	2.49655	1.31994	up
MSTRG.128	A01	1741074	706	Z4JI4R	0.000948	0.311428	0.537595		1.24429	0.567745	0.586227	0.354412	-1.4965	down
MSTRG.163	A01	2068571	222	.	0.455474	1.64579	0.359758		0.114837	0.244128	0.379912	3.33076	1.73585	up
MSTRG.182	A01	2362838	300	.	2.11478	0.510914	0.132795		0.359373	0.094543	0.090068	5.0709	2.34224	up
MSTRG.196	A01	2516601	387	RG9KNZ	0.022311	1.15462	0.166584		0.061778	0.0001	0.074636	9.84162	3.2989	up
MSTRG.204	A01	2855709	339	MG10WM	0.082153	1.15363	0.427311		1.39462	1.32007	1.89341	0.360907	-1.4703	down
MSTRG.209	A01	2898881	750	ZM1B8D	0.247134	1.20595	0.245548		0.067653	0.380164	0.070011	3.2803	1.71383	up
MSTRG.210	A01	2900795	226	ZM1B8D	0.790152	0.123121	1.72338		0.194039	0.763082	0.122596	2.44199	1.28806	up
MSTRG.246	A01	3077318	1626	.	1.00141	5.39035	5.21562		0.0001	0.053613	0.045255	117.284	6.87386	up
MSTRG.277	A01	3599027	202	.	0.684283	0.0001	0.0001		1.42929	1.33188	0.795816	0.192433	-2.37757	down
MSTRG.290	A01	3719568	254	.	0.0001	1.7623	0.238794		3.13924	1.24596	0.0001	0.456342	-1.13181	down
MSTRG.319	A01	4043253	757	.	0.293121	0.428068	0.181011		0.764882	0.711547	2.45335	0.22958	-2.12293	down
MSTRG.317	A01	4045451	449	.	0.0001	0.0001	0.234347		0.491232	0.257538	1.24964	0.117367	-3.0909	down
MSTRG.325	A01	4118514	310	.	0.313233	1.36071	0.95619		0.102764	0.080894	0.83738	2.57594	1.3651	up
MSTRG.331	A01	4218393	309	.	1.04996	1.11134	1.1001		0.186365	0.093794	0.0001	11.6371	3.54066	up
MSTRG.377	A01	5032243	211	.	0.216687	0.464951	0.0001		0.519905	1.19254	0.114317	0.373195	-1.422	down
MSTRG.393	A01	5157657	1122	.	0.53465	1.41349	1.51741		0.384293	0.044735	0.442967	3.97428	1.99069	up
MSTRG.392	A01	5199822	695	.	1.22419	2.43404	3.39876		0.073441	0.041776	0.284467	17.6564	4.14212	up
MSTRG.400	A01	5275661	205	KP48GE	0.69757	0.743882	1.58256		0.0001	0.679205	0.140577	3.68835	1.88297	up
MSTRG.426	A01	5601487	5150	.	1.29509	1.20269	1.87744		1.23544	0.568077	0.288464	2.09142	1.06448	up
MSTRG.449	A01	6055788	230	K9N9KI	1.12723	0.208338	0.543609		0.2501	0.0001	0.0001	7.5077	2.90837	up
MSTRG.459	A01	6254417	316	.	0.305484	0.485126	0.481565		1.51326	1.00635	0.220932	0.464206	-1.10716	down
MSTRG.473	A01	6507630	234	.	1.42926	0.696755	0.450559		0.198767	0.593194	0.319436	2.31832	1.21308	up
MSTRG.489	A01	6784116	452	.	1.18988	0.074939	1.63739		0.0001	0.0001	0.478093	6.06785	2.60118	up
MSTRG.539	A01	7675629	324	.	1.75868	4.61124	4.17812		1.32882	1.81151	1.04398	2.52086	1.33392	up
MSTRG.550	A01	7840692	1868	.	0.239365	0.141076	1.60239		0.084074	0.028135	0.077472	10.4535	3.38592	up
MSTRG.559	A01	7998608	339	B2L4SY	0.648056	1.38299	1.28527		0.0001	0.070962	0.318947	8.50317	3.088	up
MSTRG.580	A01	8541440	231	.	1.11143	0.903214	1.30256		0.203103	0.755525	0.124823	3.0617	1.61433	up
MSTRG.582	A01	8543786	360	.	1.37035	1.16432	0.329423		0.214517	0.0001	0.0001	13.3389	3.73757	up
MSTRG.596	A01	8675598	371	.	0.071337	0.169826	1.4835		0.0001	0.0001	0.048764	35.223	5.13845	up
MSTRG.620	A01	8892803	294	.	1.34163	0.0001	0.637119		0.230565	0.0001	0.098166	6.01781	2.58924	up
MSTRG.622	A01	8951591	351	VL1F08	0.412172	0.063519	0.0001		1.18964	1.13037	0.0001	0.205073	-2.28579	down
MSTRG.680	A01	9881300	484	.	0.067111	0.134929	0.0001		0.897624	1.63483	2.09744	0.0436597	-4.51755	down
MSTRG.686	A01	9920002	640	.	0.101556	0.0001	0.04909		0.11442	0.281493	1.15027	0.0974955	-3.35852	down
MSTRG.699	A01	10136755	303	.	2.58038	0.175554	0.0001		0.287659	0.601693	0.0001	3.09857	1.6316	up
MSTRG.704	A01	10152243	3283	LUP1LZ	2.82808	4.32207	1.07907		0.000712	1.96347	1.51708	2.36386	1.24114	up
MSTRG.718	A01	10353272	68840	CQK5BZ	0.934177	0.053149	0.28246		1.06424	1.10879	0.724185	0.438278	-1.19008	down
MSTRG.718	A01	10418394	2280	.	1.17314	0.081972	0.0001		2.24812	2.20205	0.72795	0.242407	-2.0445	down
MSTRG.740	A01	10681152	1037	N8G6CJ	0.0001	0.03987	0.0001		1.99132	0.027995	0.048438	0.0193785	-5.6894	down
MSTRG.751	A01	10915481	238	11ZMB3	0.0001	0.146032	0.806566		1.88883	1.31149	0.114722	0.287387	-1.79893	down
MSTRG.778	A01	11304406	2210	43UGZW	0.0001	1.35308	0.052594		0.137295	0.284012	0.17454	2.35929	1.23835	up
MSTRG.791	A01	11440752	1591	.	0.53758	0.494201	0.51166		1.30698	1.33332	1.94644	0.3365	-1.57132	down
MSTRG.872	A01	12537109	1580	.	1.24032	0.550252	1.03433		1.90852	3.40654	3.85687	0.307995	-1.69902	down
MSTRG.883	A01	12872073	244	.	0.796877	0.929577	1.50015		1.44768	0.0001	0.0001	2.22851	1.15608	up
MSTRG.889	A01	12957713	2535	.	0.0001	0.264141	0.0001		0.523304	1.71836	0.356184	0.101754	-3.29684	down
MSTRG.890	A01	12960624	490	.	0.524684	0.222411	0.137412		0.809464	1.11045	0.117959	0.434035	-1.20412	down
MSTRG.898	A01	13081752	205	D5KL38	0.316008	0.0001	0.0001		1.66581	0.448966	0.276668	0.132225	-2.91894	down
MSTRG.917	A01	13408437	455	.	0.0001	0.0001	1.53678		0.309551	0.063764	0.126788	3.07333	1.6198	up
MSTRG.918	A01	13409859	222	.	1.1599	0.175462	0.0001		0.093707	0.128999	0.0001	5.99386	2.58348	up
MSTRG.924	A01	13523300	293	.	1.33964	0.0001	0.66066		0.94909	1.53556	2.00702	0.445359	-1.16696	down
MSTRG.953	A01	15377525	1130	.	0.111136	0.270019	0.0001		0.156821	0.352623	1.4112	0.198504	-2.33276	down
MSTRG.967	A01	16454679	3991	35HHHP	1.07093	2.14715	1.80082		0.536634	1.48589	0.0001	2.48138	1.31114	up
MSTRG.967	A01	16455234	3336	35HHHP	0.008685	1.15976	1.35636		0.654457	0.47652	0.056164	2.12679	1.08868	up
MSTRG.967	A01	16455235	3435	35HHHP	0.031262	0.0001	0.0001		0.351784	0.509132	0.010592	0.0361006	-4.79183	down
MSTRG.967	A01	16455236	3333	35HHHP	0.228577	3.84635	4.33991		4.21352	6.67428	7.07473	0.468466	-1.09398	down
MSTRG.974	A01	16875507	303	S0G01J	0.822512	0.379404	0.832268		2.98982	4.28911	0.455717	0.262996	-1.92689	down
MSTRG.986	A01	17325151	4737	.	0.161628	0.147597	0.148663		1.6182	0.0001	0.0001	0.282927	-1.8215	down
MSTRG.990	A01	17442989	227	VAI4HB	2.09176	1.38577	2.04173		0.405132	0.010627	0.299967	7.7114	2.94699	up
MSTRG.988	A01	17633924	768	.	1.51819	0.58629	2.16723		0.10097	0.0001	0.0001	42.2231	5.39996	up
MSTRG.995	A01	18148425	244	.	0.356157	1.91313	3.0194		0.117904	0.356035	2.03916	2.10445	1.07344	up
MSTRG.1003	A01	18658899	4784	.	0.436519	0.176349	1.68329		0.0001	0.060603	0.043003	22.1411	4.46865	up
MSTRG.1029	A01	19549071	294	P8X82K	0.0001	0.35262	0.258499		1.80875	0.564117	0.0001	0.257575	-1.95693	down
MSTRG.1034	A01	20235936	388	.	1.33817	0.197667	0.822031		0.111388	0.074746	0.297779	4.87251	2.28467	up
MSTRG.1046	A01	20944006	664	3G6XFB	0.284648	0.879612	1.5971		0.130315	0.287149	0.083543	5.51163	2.46248	up
MSTRG.1063	A01	21732727	205	.	2.04172	0.444741	0.582106		0.690689	0.105109	0.185443	3.12723	1.64489	up
MSTRG.1071	A01	22073859	375	22FXNP	12.3154	3.8674	9.16649		36.3047	40.136	103.737	0.14069	-2.8294	down
MSTRG.1091	A01	24166223	248	.	2.00851	1.59111	0.576076		0.406037	0.840177	0.348903	2.6178	1.38836	up
MSTRG.1121	A01	26074227	2181	DRPT5I	4.29259	5.5331	6.57938		1.51056	1.02502	1.40281	4.16543	2.05846	up
MSTRG.1133	A01	28347553	979	.	0.828088	1.61	0.91901		0.646175	0.312267	0.71119	2.01068	1.00768	up
MSTRG.1136	A01	28362123	370	.	1.14208	0.011759	0.003056		0.233584	0.078372	0.0001	3.70733	1.89038	up
MSTRG.1149	A01	29203180	1226	.	1.75627	2.46779	2.41086		0.967772	0.452561	0.603725	3.27803	1.71283	up
MSTRG.1156	A01	29840499	6791	.	0.063057	0.0001	2.16064		0.08525	0.0001	0.119525	10.8544	3.44021	up
MSTRG.1156	A01	29840515	21681	.	4.09803	2.60606	0.020005		0.421115	1.49483	0.01393	3.4842	1.80083	up
MSTRG.1172	A01	31064321	2078	1RS262	0.371664	1.43429	0.35299		0.0001	0.412428	0.378467	2.7294	1.44858	up
MSTRG.1211	A01	34438015	966	.	0.228455	1.21446	0.398695		0.111439	0.194485	0.0001	6.01786	2.58925	up
MSTRG.1218	A01	34751384	374	YIXS33	0.181904	0.380645	0.0001		0.305939	1.10861	0.005395	0.396248	-1.33552	down
MSTRG.1220	A01	34854106	551	.	0.054365	0.548548	0.490448		0.681228	1.06488	0.566477	0.472788	-1.08074	down
MSTRG.1222	A01	34857707	207	.	0.0001	0.076032	1.43446		0.0001	0.27363	0.402866	2.23263	1.15874	up
MSTRG.1232	A01	35440048	202	.	0.362809	1.42211	0.0001		0.339977	0.155676	0.325779	2.17305	1.11972	up
MSTRG.1233	A01	35561775	202	.	1.44021	0.182003	0.840677		0.416299	0.062982	0.0001	5.13764	2.36111	up
MSTRG.1243	A01	36163210	421	.	0.058531	1.10747	0.284156		0.0001	0.325447	0.0001	4.45317	2.15483	up
MSTRG.1245	A01	36390901	542	.	1.07514	1.64187	0.0001		1.83383	2.65848	2.26714	0.401971	-1.31484	down
MSTRG.1248	A01	37040124	797	.	0.321923	0.546043	0.0001		1.08046	0.52951	0.53757	0.404213	-1.30681	down
MSTRG.1253	A01	37115190	1483	.	4.86078	2.60348	3.23576		2.70737	0.0001	0.010597	3.93663	1.97696	up
MSTRG.1255	A01	37274641	406	.	0.37519	0.269989	0.09821		0.802616	1.52127	0.854584	0.233883	-2.09614	down
MSTRG.1264	A01	37768876	222	.	2.79314	3.44076	3.10244		0.504595	1.35657	0.689828	3.65988	1.8718	up
MSTRG.1265	A01	37793534	415	.	0.958051	0.37197	0.286892		3.33085	2.94028	1.80722	0.200154	-2.32082	down
MSTRG.1284	A01	38490779	301	ZYWS46	0.488438	2.11815	1.04242		0.362253	0.419256	0.691296	2.47758	1.30893	up
MSTRG.1285	A01	38581182	299	.	0.162744	1.15339	0.0001		0.329499	0.114449	0.095503	2.43995	1.28685	up
MSTRG.1293	A01	39393218	486	.	0.0001	0.0001	0.871308		1.24764	1.59296	0.631258	0.251021	-1.99412	down
MSTRG.1377	A01	47370600	2597	.	0.03974	0.224603	0.331915		0.782355	0.911895	0.612014	0.258538	-1.95155	down
MSTRG.1377	A01	47370706	2491	.	0.0001	0.486614	0.366759		0.027918	0.190231	0.0001	3.91055	1.96737	up
MSTRG.1376	A01	47373698	233	.	0.199274	0.460856	0.170817		1.16706	0.902406	0.340988	0.344727	-1.53647	down
MSTRG.1390	A01	49172263	1325	FP1HKG	0.259567	1.22331	0.968571		0.716722	0.049636	0.016674	3.13071	1.64649	up
MSTRG.1400	A01	50133633	425	V5FMPV	0.0001	0.101131	1.13427		0.041599	0.409523	0.033989	2.54684	1.34871	up
MSTRG.1403	A01	50638305	917	.	0.532827	1.33754	0.502972		0.0001	0.264127	0.479759	3.19004	1.67357	up
MSTRG.1414	A01	51444319	660	PSQD3A	1.18698	0.797835	0.57085		0.0001	0.293157	0.62481	2.78374	1.47703	up
MSTRG.1419	A01	51804572	791	.	0.0001	0.111546	0.0001		0.36473	0.454868	2.23133	0.0366269	-4.77095	down
MSTRG.1420	A01	51805676	987	.	0.190538	0.0001	0.0001		0.474642	0.415141	1.57384	0.0774218	-3.69112	down
MSTRG.1421	A01	51807535	1422	.	0.262881	0.0001	0.0001		0.218835	0.400038	1.40917	0.129721	-2.94651	down
MSTRG.1423	A01	51823800	532	.	1.77744	0.887835	0.074993		1.23825	1.79267	3.17765	0.441369	-1.17994	down
MSTRG.1432	A01	52914434	349	.	0.706378	1.74936	2.18404		0.33423	0.347618	0.311008	4.67317	2.2244	up
MSTRG.1452	A01	54229298	500	.	0.263326	0.0001	0.513214		1.31346	1.2342	0.581918	0.248162	-2.01065	down
MSTRG.1468	A01	54855118	895	CKR9DA	0.151727	1.84577	0.398985		0.104025	0.0001	0.151007	9.39311	3.2316	up
MSTRG.1467	A01	54894686	205	.	5.44827	3.49257	0.847872		1.19366	2.50497	0.861162	2.14674	1.10215	up
MSTRG.1472	A01	54928420	370	RWP7TH	1.11999	2.40973	1.40781		0.403436	0.235117	0.0001	7.73117	2.95069	up
MSTRG.1520	A01	61608495	266	G9M8TR	0.364852	0.0001	1.16791		0.216379	0.108513	0.068461	3.89692	1.96233	up
MSTRG.1525	A01	61840662	296	N1MEI5	0.210634	1.01952	0.268212		1.53169	1.30255	0.957761	0.395139	-1.33957	down
MSTRG.1523	A01	61935746	298	.	0.617747	1.69234	0.249546		0.450617	0.482618	0.06364	2.56765	1.36045	up
MSTRG.1582	A01	65714495	777	.	5.6463	8.72248	12.6462		1.12792	2.32079	0.782065	6.38536	2.67477	up
MSTRG.1589	A01	65732330	49095	X5PJ61	94.0561	201.38	21.5968		34.5033	65.7164	52.4682	2.07635	1.05405	up
MSTRG.1657	A01	66904919	16089	QAT9PU	0.275783	1.44614	0.644086		0.146335	0.154128	0.234099	4.42606	2.14602	up
MSTRG.1574	A01	67576467	626	.	10.0887	7.99896	12.2258		7.83756	0.326201	1.46043	3.14971	1.65522	up
MSTRG.1611	A01	74661141	390	.	2.39629	33.2786	2.61625		1.66815	0.810062	1.26782	10.2218	3.35358	up
MSTRG.1679	A01	76098944	3018	3JH8UR	0.224072	2.06231	1.22685		3.18464	2.83673	2.83632	0.39663	-1.33413	down
MSTRG.1691	A01	77562270	472	.	0.0001	0.613648	0.584049		0.779197	0.416352	1.20472	0.499025	-1.00282	down
MSTRG.1719	A01	82868711	898	.	1.00772	1.16574	1.45195		0.313343	0.385475	0.442064	3.17773	1.668	up
MSTRG.1732	A01	87064872	302	8F9XT7	0.083042	0.656024	0.348976		0.569984	1.05251	1.27568	0.375424	-1.41341	down
MSTRG.1733	A01	87193819	297	.	0.161125	0.270381	0.195966		0.0001	1.34039	0.09063	0.438448	-1.18952	down
MSTRG.1734	A01	87195075	291	.	0.203568	1.44832	0.73201		0.333965	0.0001	0.0001	7.13389	2.83469	up
MSTRG.1754	A01	89638679	270	.	0.136291	0.150923	0.0001		1.17176	0.829041	0.0001	0.143592	-2.79995	down
MSTRG.1757	A01	89649807	227	.	0.400937	0.141716	1.54051		0.355826	0.144259	0.0001	4.16479	2.05824	up
MSTRG.1772	A01	91076829	256	TS0Z6E	0.601807	1.19677	1.36116		0.0001	0.121161	0.81314	3.38157	1.75769	up
MSTRG.1779	A01	91716821	330	33LHWC	0.0001	0.929215	0.218822		1.50217	0.969704	0.727837	0.358825	-1.47865	down
MSTRG.1789	A01	93018001	1210	.	29.7496	25.9778	25.0656		2.63205	2.5265	16.376	3.75179	1.90758	up
MSTRG.1882	A01	94540680	399	.	0.52055	0.208591	0.008505		1.23024	0.357008	0.100638	0.437023	-1.19422	down
MSTRG.1905	A01	95088399	573	.	0.365567	1.94597	2.2496		0.273754	0.086222	0.244384	7.54705	2.91591	up
MSTRG.1927	A01	95411627	478	.	0.305059	0.339555	0.902533		1.10583	1.41229	1.08694	0.429161	-1.22041	down
MSTRG.1932	A01	95471263	305	G9KLCC	0.002774	1.31166	1.40242		0.180098	0.0001	0.17283	7.69587	2.94408	up
MSTRG.1943	A01	95604064	308	.	0.316008	0.248843	0.0001		2.26815	0.448465	1.02957	0.150807	-2.72923	down
MSTRG.1965	A01	95809945	232	ZVB07A	1.83386	2.52716	6.14844		0.81772	0.924422	1.48352	3.25808	1.70402	up
MSTRG.1982	A01	96207258	1152	.	4.31914	3.73104	3.40366		0.490319	0.799548	2.05472	3.42459	1.77593	up
MSTRG.1988	A01	96342588	721	.	0.757341	1.21044	0.646724		0.165815	0.127116	0.0001	8.92227	3.15741	up
MSTRG.2018	A01	96700261	892	.	0.025721	0.038167	0.0001		0.607841	1.72257	0.763113	0.0206845	-5.59531	down
MSTRG.2020	A01	96827834	340	.	0.372326	0.0001	0.75859		0.445787	0.638598	1.29855	0.474632	-1.07512	down
MSTRG.2049	A01	97043867	864	.	0.361475	0.766782	1.31206		0.377528	0.191433	0.618048	2.05585	1.03974	up
MSTRG.2057	A01	97128481	747	.	0.597474	1.58115	1.28288		0.508134	0.53249	0.651706	2.04541	1.03239	up
MSTRG.2067	A01	97238412	220	.	0.138923	0.0001	0.359166		1.14393	0.0001	0.393108	0.324101	-1.62548	down
MSTRG.2108	A01	97690789	3883	6X50E3	0.517028	1.2202	0.412044		3.26538	6.62771	3.21854	0.163921	-2.60893	down
MSTRG.2108	A01	97690789	3883	6X50E3	0.781954	0.222908	0.335603		1.9683	2.27438	2.56296	0.196964	-2.344	down
MSTRG.2115	A01	97754279	4645	.	0.194219	0.004985	0.002916		3.22139	4.71688	1.42228	0.0215927	-5.53331	down
MSTRG.2181	A01	98528755	428	C9JQ4Z	4.20057	6.02258	5.06174		1.97121	1.86114	1.43573	2.90141	1.53675	up
MSTRG.2193	A01	98725874	546	.	0.055284	0.248243	0.24617		0.631837	0.677452	0.082979	0.394821	-1.34073	down
MSTRG.2194	A01	98727186	208	.	0.469416	1.64384	0.526277		0.531289	0.785882	0.0001	2.00379	1.00273	up
MSTRG.2195	A01	98728963	202	.	0.0001	0.599065	2.12892		0.0001	0.074664	0.426447	5.443	2.4444	up
MSTRG.2196	A01	98729940	316	.	0.820328	0.722528	2.00541		0.27079	0.0001	0.089733	9.83925	3.29855	up
MSTRG.2204	A01	98773842	6881	.	1.23031	1.53479	1.21581		1.73578	4.46162	3.70416	0.402048	-1.31456	down
MSTRG.2210	A01	98829045	481	.	0.084052	0.122192	0.268781		1.15569	0.476388	0.43548	0.229752	-2.12185	down
MSTRG.2352	A01	99376744	443	WH471K	0.141849	0.091452	0.742388		0.0001	0.08978	0.127424	4.48997	2.16671	up
MSTRG.2239	A01	100051136	52955	AJB9RQ	0.500894	0.948963	10.2138		0.281649	0.730548	0.709256	6.77545	2.76032	up
MSTRG.2245	A01	100288282	350	.	0.20618	0.3286	0.084803		0.0001	1.97607	0.071387	0.302596	-1.72453	down
MSTRG.2264	A01	100547078	246	.	0.359815	0.05906	0.832663		1.61573	1.37045	2.82588	0.215335	-2.21535	down
MSTRG.2274	A01	100770911	200	.	1.40917	0.61113	0.312397		0.428595	0.0001	0.05671	4.80568	2.26474	up
MSTRG.2303	A01	101122534	547	.	1.8004	0.069411	0.511099		2.02103	2.26685	4.87259	0.259912	-1.94391	down
MSTRG.2309	A01	101220406	26080	25U7NT	16.5611	0.0001	0.0001		0.266913	0.151656	0.022504	37.5476	5.23065	up
MSTRG.2491	A01	103065307	322	.	1.18316	0.467673	1.36125		0.0001	0.0001	0.377701	7.97056	2.99468	up
MSTRG.2538	A01	103601357	483	A33MJY	1.37408	0.317982	0.44309		0.0001	0.0001	0.208565	10.2276	3.35439	up
MSTRG.2553	A01	103796121	742	.	0.076119	0.038717	0.180087		0.21452	0.0001	1.30721	0.193795	-2.36739	down
MSTRG.2554	A01	103801128	980	.	0.074241	0.476683	0.152868		0.411619	0.78397	1.60757	0.251071	-1.99384	down
MSTRG.2560	A01	103928197	555	.	1.58455	0.979105	0.4497		0.271194	0.731948	0.49351	2.0134	1.00963	up
MSTRG.2637	A01	105264606	416	.	1.10605	0.579829	1.2597		0.153775	0.0001	0.0001	19.1303	4.25779	up
MSTRG.2668	A01	105682730	200	.	0.796464	1.14765	1.64379		0.0001	0.104133	0.279974	9.33845	3.22318	up
MSTRG.2726	A01	106682236	333	3M17CZ	0.877754	1.62349	1.26061		0.236152	0.100946	0.330724	5.63303	2.49391	up
MSTRG.2758	A01	107315567	326	.	1.14715	1.28788	0.35934		0.0001	0.080405	0.426153	5.5153	2.46344	up
MSTRG.2759	A01	107316295	498	.	1.47827	0.142072	0.420966		0.049473	0.10662	0.103926	7.85061	2.9728	up
MSTRG.2800	A01	108308990	674	K4HSU9	0.561375	0.774984	1.02369		0.276802	0.0001	0.085804	6.50679	2.70195	up
MSTRG.2803	A01	108426266	3963	.	0.145102	0.172748	1.61794		0.294113	0.387847	15.9599	0.116321	-3.10382	down
MSTRG.2803	A01	108426349	2273	.	0.27339	2.20672	0.542021		5.35159	9.48314	0.183182	0.201235	-2.31305	down
MSTRG.2822	A01	108845673	1891	4HF9FM	1.69859	2.38074	0.560919		0.733206	0.069631	0.691601	3.10501	1.6346	up
MSTRG.2824	A01	108891158	261	.	0.338334	0.225316	0.104413		0.275245	1.08302	1.15861	0.265434	-1.91358	down
MSTRG.2826	A01	108929110	961	.	0.387206	0.001729	0.067799		0.002675	0.0001	0.065928	6.64795	2.73291	up
MSTRG.2827	A01	109028776	392	.	0.143909	1.16006	0.544968		0.0001	0.753494	0.0001	2.45316	1.29464	up
MSTRG.2828	A01	109029859	949	.	0.034262	1.00686	1.13558		0.051541	0.479827	0.0001	4.09564	2.03409	up
MSTRG.2829	A01	109032152	367	.	0.689391	2.06798	1.69821		0.0001	0.894341	0.0001	4.98086	2.31639	up
MSTRG.2881	A01	110264412	816	.	6.13772	4.38205	3.58559		1.83762	2.1459	0.723943	2.99638	1.58322	up
MSTRG.2882	A01	110267342	527	.	0.085036	0.242923	0.125689		1.90233	0.0001	0.034503	0.234209	-2.09413	down
MSTRG.2883	A01	110268503	200	.	0.462833	0.127517	0.15232		2.22562	1.85917	0.09605	0.177636	-2.493	down
MSTRG.2886	A01	110271662	1243	.	3.34722	3.65993	2.81188		50.8638	28.9221	1.89393	0.120214	-3.05633	down
MSTRG.2887	A01	110273240	1255	.	0.735703	0.890096	0.822804		6.39864	3.01366	1.25568	0.229528	-2.12326	down
MSTRG.2889	A01	110280022	1365	.	4.42357	4.48814	2.38585		1.57049	2.09811	1.81679	2.05957	1.04235	up
MSTRG.2896	A01	110395084	724	.	0.73583	0.970512	1.55564		0.110912	0.095001	0.032861	13.6614	3.77203	up
MSTRG.2914	A01	110724429	316	.	1.17023	0.228801	0.638063		0.490524	0.279397	0.215101	2.06807	1.04829	up
MSTRG.2940	A01	111071683	1412	DL456K	1.86075	1.4313	1.00269		6.02925	9.73325	10.2761	0.164937	-2.60001	down
MSTRG.2939	A01	111075339	228	.	0.852806	0.0001	0.0001		0.610136	1.12427	0.439017	0.392471	-1.34934	down
MSTRG.2942	A01	111150573	319	.	0.101715	0.205779	0.058469		1.60214	0.25519	0.033375	0.193559	-2.36916	down
MSTRG.2952	A01	111260402	583	.	0.509118	0.131665	0.034222		2.3025	0.0001	0.0001	0.293136	-1.77036	down
MSTRG.2961	A01	111473174	473	.	1.52215	0.068455	0.328339		0.0001	0.0001	0.097708	19.5994	4.29274	up
MSTRG.2987	A01	111992159	552	.	0.642226	0.157783	0.6413		0.170231	0.0001	0.222838	3.66588	1.87416	up
MSTRG.3048	A02	494888	525	.	2.40726	1.36181	0.649062		0.560592	0.580856	0.810689	2.26323	1.17838	up
MSTRG.3064	A02	725496	463	.	11.717	2.99591	2.31332		1.65049	0.0001	2.01338	4.64694	2.21628	up
MSTRG.3069	A02	780894	336	.	1.14702	0.114084	0.228806		0.420986	0.227019	0.085322	2.03171	1.0227	up
MSTRG.3081	A02	881962	1662	A56JHD	1.40976	1.60232	2.07133		0.646577	0.42396	0.565142	3.10783	1.63591	up
MSTRG.3084	A02	909055	830	22T4WA	0.764197	2.84038	1.15645		0.477289	0.487938	0.743925	2.78561	1.47799	up
MSTRG.3094	A02	1032332	593	.	0.13699	0.0001	0.293268		0.0001	0.08679	1.20948	0.331973	-1.59086	down
MSTRG.3120	A02	1308592	416	42YDET	1.24887	0.593724	0.380698		0.050603	0.047314	0.066737	13.5028	3.75519	up
MSTRG.3130	A02	1403202	683	11NISW	1.29916	1.33902	1.53637		0.632145	0.912241	0.451435	2.09165	1.06464	up
MSTRG.3167	A02	2008524	518	.	1.16578	0.542185	1.60914		0.30441	0.127543	0.771867	2.75548	1.4623	up
MSTRG.3182	A02	2057455	538	E8QTMY	0.686695	1.76351	0.236728		0.001791	0.148104	0.185132	8.02005	3.00361	up
MSTRG.3182	A02	2057630	401	E8QTMY	0.285826	0.458205	8e-05		0.340374	0.298318	0.921157	0.47704	-1.06782	down
MSTRG.3187	A02	2076863	494	HE3JP9	0.411114	1.29728	0.26668		0.0001	0.0001	0.188973	10.4406	3.38413	up
MSTRG.3208	A02	2482802	272	.	0.0001	2.15538	0.782437		0.420996	0.0001	0.036111	6.42579	2.68387	up
MSTRG.3256	A02	2756285	1205	IYM9J9	1.80526	0.631485	0.204643		0.281091	0.4084	0.076561	3.44805	1.78578	up
MSTRG.3259	A02	2772210	286	6TFZ1U	0.407795	1.23271	1.58226		0.547509	0.0001	0.211465	4.24565	2.08599	up
MSTRG.3240	A02	2817690	236	.	0.13685	0.0001	0.672228		1.6718	0.852699	0.587984	0.259978	-1.94354	down
MSTRG.3274	A02	3171555	262	.	0.0001	0.0001	0.832128		0.520743	1.32667	0.11011	0.425195	-1.2338	down
MSTRG.3278	A02	3316264	221	.	0.664972	1.418	0.0001		0.0001	0.407319	0.024054	4.82781	2.27137	up
MSTRG.3295	A02	3477110	203	.	1.8507	0.521278	0.0001		0.127541	0.064189	0.252198	5.34338	2.41775	up
MSTRG.3297	A02	3489377	325	.	1.18431	0.146371	0.122611		0.0001	0.083181	0.152147	6.17296	2.62596	up
MSTRG.3312	A02	3780397	258	.	0.851175	0.60166	1.50827		0.0001	0.181532	0.0001	16.2938	4.02625	up
MSTRG.3313	A02	3780977	1056	.	0.308481	0.546369	1.14909		0.027329	0.133054	0.0819	8.27107	3.04807	up
MSTRG.3318	A02	3784156	338	.	1.24512	1.37983	0.32446		0.527887	0.0001	0.0001	5.58508	2.48158	up
MSTRG.3333	A02	3951403	2003	.	1.15299	0.821234	0.564212		2.07765	1.75172	1.69795	0.459252	-1.12264	down
MSTRG.3350	A02	4620339	452	.	0.394165	0.347306	0.357641		0.359313	1.87322	0.0637	0.478658	-1.06293	down
MSTRG.3361	A02	4822784	2860	.	1.13877	0.741935	0.238638		2.2077	2.32317	0.096934	0.457959	-1.12671	down
MSTRG.3376	A02	5031134	35012	BEB4AA	0.105895	0.123908	0.120394		0.245198	0.13959	1.20559	0.220197	-2.18313	down
MSTRG.3379	A02	5041597	342	.	1.54456	0.224176	0.751275		0.082127	0.929165	0.208676	2.06564	1.04659	up
MSTRG.3395	A02	5563310	440	.	0.0001	0.37005	0.361908		1.23386	0.197797	0.178138	0.454751	-1.13685	down
MSTRG.3418	A02	5913261	205	ZQ2A8X	0.0001	1.47789	2.47567		0.069063	0.055967	0.56231	5.75212	2.52409	up
MSTRG.3419	A02	5917105	1358	RALS9K	1.2436	1.27162	1.01031		0.764188	0.406244	0.070191	2.84174	1.50677	up
MSTRG.3438	A02	6248074	202	.	0.611789	1.16589	1.29663		0.696355	0.094472	0.397107	2.58795	1.37181	up
MSTRG.3439	A02	6250327	271	.	1.40457	0.254123	1.14436		0.470748	0.0001	0.0001	5.95194	2.57336	up
MSTRG.3440	A02	6251688	650	.	1.20988	0.676017	0.723298		0.310609	0.132249	0.080134	4.98898	2.31875	up
MSTRG.3446	A02	6253430	383	.	1.21433	0.460483	0.518983		0.590067	0.151438	0.0001	2.95817	1.5647	up
MSTRG.3477	A02	6760610	456	AGG1KT	0.134363	0.449575	0.0001		1.7582	0.170341	0.139319	0.282436	-1.82401	down
MSTRG.3507	A02	7457129	268	.	0.583542	1.7389	1.66349		0.094819	0.095441	0.804734	4.00598	2.00216	up
MSTRG.3525	A02	7661518	2725	.	0.27471	0.28347	0.178915		1.95412	0.364581	0.53432	0.258356	-1.95257	down
MSTRG.3529	A02	7808097	780	.	8.43135	78.2716	54.3046		5.78835	5.61843	3.75001	9.30326	3.21774	up
MSTRG.3552	A02	8100064	1419	.	0.179001	1.11527	0.984637		0.300176	0.230335	0.034935	4.03028	2.01088	up
MSTRG.3590	A02	8231694	59695	ASP6QS	0.048346	0.0001	0.0001		1.4268	2.83614	3.5772	0.00619198	-7.33538	down
MSTRG.3591	A02	8241104	57717	ASP6QS	0.294376	0.0001	0.0001		1.55814	0.19954	0.768454	0.116611	-3.10022	down
MSTRG.3564	A02	8490135	638	.	0.458072	1.37316	0.581608		0.396915	0.572494	0.044998	2.37857	1.25009	up
MSTRG.3565	A02	8491555	625	.	0.188251	1.71768	0.127704		0.480756	0.136378	0.045276	3.07006	1.61827	up
MSTRG.3568	A02	8547066	253	.	1.51025	1.13388	0.846267		5.55873	0.791907	2.28377	0.404242	-1.30671	down
MSTRG.3603	A02	8935390	3186	.	1.08388	0.242553	1.15533		1.1955	1.11635	9.1799	0.21596	-2.21116	down
MSTRG.3604	A02	8938830	1221	.	1.2378	0.31339	0.895689		0.824172	2.17655	12.5803	0.157043	-2.67077	down
MSTRG.3605	A02	8940865	306	.	1.76102	0.542006	1.35325		1.12745	1.89186	8.18202	0.326414	-1.61523	down
MSTRG.3583	A02	9115763	322	.	0.167414	1.17973	1.08237		0.378977	0.504681	0.163416	2.3203	1.21431	up
MSTRG.3584	A02	9116348	566	.	0.909527	1.35084	1.55341		0.862476	0.704655	0.051074	2.3568	1.23683	up
MSTRG.3614	A02	9414891	2492	.	0.022908	0.516846	0.735349		0.466415	2.58519	0.0001	0.417832	-1.259	down
MSTRG.3615	A02	9461453	366	.	1.14981	0.455809	0.151398		0.0001	0.384333	0.0001	4.56922	2.19195	up
MSTRG.3618	A02	9468216	264	.	0.146345	0.0001	0.279205		1.30691	0.438886	0.473543	0.191791	-2.38239	down
MSTRG.3634	A02	9862040	231	JNW8E7	3.61836	1.13181	1.1095		0.667592	0.6399	0.0001	4.48126	2.16391	up
MSTRG.3680	A02	11365858	243	.	0.0001	0.157567	0.0001		0.232577	0.202833	1.53784	0.0799527	-3.64471	down
MSTRG.3691	A02	11558324	266	.	0.077812	0.267052	0.0001		0.0001	1.20523	0.493457	0.203065	-2.29999	down
MSTRG.3693	A02	11567386	1004	.	0.230038	0.528922	0.310845		0.589127	1.16444	1.19163	0.363237	-1.46102	down
MSTRG.3696	A02	11575936	2114	.	0.0001	0.822342	3.13661		0.135521	0.0001	0.354294	8.0811	3.01455	up
MSTRG.3702	A02	11804074	288	.	0.089861	0.532128	1.20211		0.0001	0.0001	0.300612	6.06392	2.60025	up
MSTRG.3703	A02	11849283	2231	VR7VC5	0.260969	0.181515	0.277564		0.411092	1.92654	0.819493	0.22807	-2.13245	down
MSTRG.3712	A02	12149289	234	N5JXUH	0.0001	0.467597	0.028831		0.0001	0.013382	1.10907	0.442322	-1.17683	down
MSTRG.3718	A02	12460025	529	.	0.526582	0.897233	2.02531		0.0001	0.0001	0.327837	10.5144	3.3943	up
MSTRG.3753	A02	13403259	1491	.	3.74763	4.30522	4.00089		9.91516	7.24264	7.67487	0.485398	-1.04276	down
MSTRG.3749	A02	13417508	728	Y4G22B	0.0001	0.0001	0.714371		0.461297	1.94205	1.11115	0.203321	-2.29817	down
MSTRG.3751	A02	13430429	557	.	0.302619	0.0001	0.58348		1.09447	1.08133	0.054106	0.397415	-1.33128	down
MSTRG.3760	A02	13606278	3239	.	0.0001	0.0001	0.144281		2.04398	2.92598	2.9276	0.0182944	-5.77246	down
MSTRG.3758	A02	13610091	1632	.	0.589828	0.188347	0.184881		1.95755	3.22302	3.76329	0.107678	-3.21521	down
MSTRG.3761	A02	13612287	332	.	0.381964	0.203068	0.0001		1.18984	0.355146	0.634343	0.268491	-1.89705	down
MSTRG.3765	A02	13620535	557	.	0.451756	0.054485	0.0001		1.42307	1.02017	0.80368	0.155945	-2.68089	down
MSTRG.3766	A02	13621790	5575	R3JKZW	0.731928	0.0001	0.450943		4.0098	1.261	2.47336	0.152756	-2.7107	down
MSTRG.3766	A02	13621790	18390	R3JKZW	0.0001	0.0001	0.375432		2.0666	0.893901	1.80085	0.0788919	-3.66398	down
MSTRG.3768	A02	13640662	4165	.	0.326694	0.0001	0.539177		0.993699	0.803346	0.522442	0.373346	-1.42142	down
MSTRG.3764	A02	13757836	6094	QR2UB9	0.48632	0.0001	0.097136		1.15161	0.759712	1.29424	0.182045	-2.45763	down
MSTRG.3769	A02	13774941	3389	.	0.308567	0.0001	0.26317		1.72996	1.85053	2.87479	0.0885845	-3.4968	down
MSTRG.3769	A02	13775036	7466	.	0.376786	0.0001	0.82648		1.45368	1.0868	1.52232	0.296192	-1.7554	down
MSTRG.3770	A02	13900356	2220	.	0.497778	1.03394	0.980056		0.374945	0.462854	0.0001	2.99771	1.58386	up
MSTRG.3785	A02	14287311	810	.	4.49773	4.02984	8.18984		0.125549	0.098657	1.01716	13.4669	3.75135	up
MSTRG.3836	A02	16276676	1245	.	0.20137	1.64707	0.836612		0.617194	0.281379	0.163305	2.52859	1.33833	up
MSTRG.3947	A02	19341523	344	ZB9HG3	0.634649	1.63325	1.32868		1.02019	0.509857	0.077391	2.23745	1.16186	up
MSTRG.3953	A02	20060048	282	.	4.73594	2.62756	5.67219		1.41563	1.82641	1.53493	2.72886	1.4483	up
MSTRG.3983	A02	22308774	364	UB37AI	0.721303	2.96798	3.57074		0.0001	0.0001	0.429897	16.88	4.07724	up
MSTRG.4013	A02	23525283	4530	FSY6MA	0.375039	1.48993	1.50768		0.080129	1.03321	0.204289	2.55965	1.35594	up
MSTRG.4018	A02	23800983	1211	.	0.343454	0.834953	1.423		0.167395	0.587875	0.081662	3.10827	1.63611	up
MSTRG.4047	A02	26840844	207	.	0.179791	0.184838	0.190807		0.654499	1.15698	0.0001	0.306603	-1.70555	down
MSTRG.4090	A02	31864697	607	Q71493	0.890466	0.0001	0.501268		0.187129	0.289676	0.179893	2.11944	1.08369	up
MSTRG.4092	A02	31868518	511	.	0.615204	1.32953	0.545098		0.326511	0.393297	0.501824	2.03812	1.02724	up
MSTRG.4093	A02	31869663	275	.	0.224151	1.25368	0.0001		0.089816	0.0001	0.100459	7.76327	2.95666	up
MSTRG.4107	A02	33982599	205	.	0.258857	1.39246	0.9688		0.173542	0.683209	0.0001	3.05785	1.61252	up
MSTRG.4110	A02	33992719	329	.	0.0001	0.021483	1.73741		0.078223	0.042493	0.019916	12.5078	3.64476	up
MSTRG.4112	A02	34000823	258	.	0.622116	1.47599	1.22205		0.375331	0.219749	0.43059	3.23706	1.69468	up
MSTRG.4115	A02	34008537	241	.	1.01208	1.15095	1.23995		0.213759	0.291852	0.66707	2.90189	1.53699	up
MSTRG.4136	A02	37218431	259	.	0.281672	0.391174	0.23551		3.4099	3.30577	0.760706	0.121497	-3.04101	down
MSTRG.4140	A02	38220177	1273	.	76.6617	79.3427	62.821		252.574	437.973	166.834	0.255225	-1.97016	down
MSTRG.4147	A02	39730274	5639	.	0.0001	1.358	0.265888		1.14917	1.08704	1.58742	0.424725	-1.2354	down
MSTRG.4150	A02	40258205	334	.	0.0001	1.97685	1.10411		0.731007	0.0001	0.400496	2.72273	1.44506	up
MSTRG.4151	A02	40599753	2183	.	0.448296	1.38747	1.73565		0.401841	0.085214	0.619231	3.22829	1.69077	up
MSTRG.4152	A02	40602973	847	.	0.625366	1.45799	2.72885		0.441913	0.183124	0.153008	6.185	2.62877	up
MSTRG.4161	A02	41569291	288	.	1.66262	3.50695	2.26787		0.029419	0.088123	0.400816	14.3481	3.84279	up
MSTRG.4162	A02	41586053	391	.	0.122193	1.75252	1.27025		0.104351	0.370694	0.010828	6.47282	2.69439	up
MSTRG.4169	A02	43828942	1069	.	0.086728	0.053897	0.224138		0.283754	0.371185	1.51878	0.167806	-2.57513	down
MSTRG.4171	A02	43836841	295	.	1.31019	0.0001	0.124503		2.15131	2.17639	3.12966	0.192399	-2.37783	down
MSTRG.4176	A02	43980436	686	.	0.860286	2.23635	1.05647		0.936395	0.603176	0.458216	2.07885	1.05579	up
MSTRG.4183	A02	44229703	369	.	1.34481	1.50815	1.02667		1.18963	0.303469	0.0001	2.59821	1.37752	up
MSTRG.4185	A02	44236225	270	.	0.518757	1.3724	0.342064		0.079756	0.770449	0.193636	2.13942	1.09722	up
MSTRG.4187	A02	44240290	231	.	1.16118	0.237997	1.52128		0.098461	0.097774	0.216891	7.06917	2.82154	up
MSTRG.4189	A02	44243231	864	.	0.878002	0.103393	1.12722		0.251528	0.189764	0.54373	2.14068	1.09807	up
MSTRG.4205	A02	47247005	5685	.	1.02813	2.55233	4.19466		0.0001	0.309862	1.8908	3.53292	1.82086	up
MSTRG.4206	A02	47247006	5683	.	1.06612	2.06295	4.05502		0.0001	0.275856	1.05958	5.37916	2.42738	up
MSTRG.4203	A02	47255092	673	.	0.018152	1.29608	0.324055		0.0001	0.013003	0.0001	124.085	6.95518	up
MSTRG.4207	A02	47257198	1222	.	1.7488	4.52271	4.92622		0.0001	0.331831	1.3273	6.74873	2.75462	up
MSTRG.4208	A02	47259410	796	.	0.35307	1.37696	2.87742		0.0001	0.17329	0.361082	8.62056	3.10778	up
MSTRG.4209	A02	47260461	386	.	1.00926	1.58951	1.21305		0.149285	0.584006	0.10959	4.52237	2.17708	up
MSTRG.4241	A02	53512082	873	.	0.33517	0.0001	0.0001		0.263939	1.49269	0.215487	0.170056	-2.55592	down
MSTRG.4245	A02	53514319	740	.	0.439255	0.0001	0.0001		1.15512	1.51822	0.538263	0.136834	-2.86951	down
MSTRG.4250	A02	53717008	4315	I1115Z	3.40436	2.39686	2.45103		8.26023	9.64998	7.86457	0.320168	-1.6431	down
MSTRG.4268	A02	56511686	631	.	1.21914	0.172144	0.384722		0.070181	0.089077	0.652789	2.18707	1.129	up
MSTRG.4270	A02	56520440	243	.	0.331126	1.22254	0.0001		0.010915	0.251429	0.361103	2.49222	1.31743	up
MSTRG.4272	A02	57213508	1013	J3G4MH	0.0001	3.62955	0.38318		0.007729	1.26632	0.086296	2.94986	1.56064	up
MSTRG.4277	A02	57649467	289	.	0.0001	0.344126	0.137832		0.227476	0.663084	1.20999	0.229492	-2.12349	down
MSTRG.4278	A02	58158704	330	.	0.160404	1.15822	0.078365		0.044873	0.249513	0.086559	3.66718	1.87467	up
MSTRG.4290	A02	59183100	1242	HAPN95	0.843698	1.96692	1.58824		0.922737	0.320851	0.349134	2.76185	1.46563	up
MSTRG.4302	A02	60663736	1405	.	2.77931	3.48686	1.4521		0.997085	1.38247	0.83953	2.39766	1.26163	up
MSTRG.4313	A02	60858329	256	.	0.379947	0.229169	0.31106		1.79839	0.107921	0.0001	0.482675	-1.05088	down
MSTRG.4314	A02	60858856	767	.	1.30014	0.731199	0.832181		0.262089	0.328788	0.119807	4.02925	2.01051	up
MSTRG.4323	A02	61608796	202	.	0.0001	1.13634	0.319793		0.106976	0.02438	0.0001	11.0777	3.46959	up
MSTRG.4341	A02	62488554	1159	.	0.431633	1.87411	2.71433		4.42702	1.95496	4.23115	0.473006	-1.08007	down
MSTRG.4364	A02	65584331	375	D2XTM9	2.25041	2.00622	1.29585		1.21083	0.043053	0.0001	4.42787	2.14661	up
MSTRG.4381	A02	66795402	738	74EFZ5	1.1136	1.73637	0.744386		0.739222	0.376152	0.498727	2.22685	1.155	up
MSTRG.4380	A02	66800798	320	74EFZ5	1.43791	0.0001	0.072247		0.011764	0.147112	0.270645	3.51614	1.81399	up
MSTRG.4397	A02	68313163	1625	5T4GGV	0.536787	1.3293	0.581177		0.203421	0.1844	0.058293	5.48574	2.45569	up
MSTRG.4399	A02	68632007	329	.	0.0001	0.753556	1.63132		0.329033	0.171845	0.0001	4.76065	2.25116	up
MSTRG.4420	A02	69507997	6072	.	1.61285	4.82699	13.6111		0.551482	0.549079	3.9053	4.0055	2.00198	up
MSTRG.4419	A02	69507997	6207	.	0.327065	1.2574	0.423358		0.090133	0.068162	0.128536	7.00003	2.80736	up
MSTRG.4419	A02	69508487	5717	.	0.158526	1.69646	0.182867		0.044936	0.261959	0.020022	6.23354	2.64005	up
MSTRG.4421	A02	69511544	773	.	1.71392	5.60828	6.24756		1.03223	0.11814	1.53751	5.0485	2.33586	up
MSTRG.4425	A02	69984210	253	.	0.0001	0.96749	1.57702		0.0001	0.113824	0.15525	9.4534	3.24083	up
MSTRG.4426	A02	69984848	855	.	0.965906	3.7896	4.7095		0.772497	0.267024	0.875536	4.94241	2.30522	up
MSTRG.4429	A02	70453537	303	.	1.68576	3.50657	4.5157		0.855196	0.368675	1.60455	3.43231	1.77918	up
MSTRG.4435	A02	72009860	4823	.	13.1738	13.321	85.6691		18.5945	17.6817	17.1628	2.09892	1.06964	up
MSTRG.4458	A02	73819380	298	.	0.10191	0.0001	1.19319		0.270647	0.0001	0.223586	2.6201	1.38962	up
MSTRG.4466	A02	74085075	1080	.	0.857598	1.04578	0.483313		0.368329	0.053795	0.133945	4.29207	2.10167	up
MSTRG.4468	A02	74224708	310	.	0.0001	1.23402	0.399248		0.0001	0.066307	0.366519	3.77286	1.91566	up
MSTRG.4481	A02	74962740	2511	X3TZBN	0.0001	1.13277	0.122521		2.13918	0.238648	0.550931	0.428643	-1.22215	down
MSTRG.4486	A02	75142373	5280	.	8.33987	9.92675	8.06469		23.0405	8.04348	27.934	0.446158	-1.16437	down
MSTRG.4495	A02	75548171	7999	.	1.97531	2.58942	1.84248		0.0001	1.55406	0.797388	2.72468	1.44608	up
MSTRG.4513	A02	76362939	200	.	0.223952	1.14358	0.0001		0.143205	0.0001	0.144074	4.75898	2.25065	up
MSTRG.4536	A02	76927975	292	.	0.239903	1.70488	0.272841		0.086702	0.396944	0.11636	3.696	1.88596	up
MSTRG.4539	A02	77421087	1671	KV9WSS	2.01159	0.037628	2.08594		3.00843	2.50082	3.11383	0.479544	-1.06026	down
MSTRG.4539	A02	77421094	1664	KV9WSS	0.054486	0.830008	1.03348		0.376904	0.060489	0.0001	4.38401	2.13225	up
MSTRG.4543	A02	77679311	211	.	1.12536	0.156913	0.0001		0.0001	0.135206	0.281554	3.07626	1.62118	up
MSTRG.4549	A02	77734833	2017	.	0.100554	0.29598	0.218551		0.579901	2.1658	0.267019	0.204163	-2.29221	down
MSTRG.4553	A02	77778797	242	.	0.668778	1.50893	0.578051		0.298874	0.145962	0.0001	6.19362	2.63078	up
MSTRG.4562	A02	78211304	2761	.	0.308391	0.107006	1.03472		0.0001	1.15158	3.08026	0.34266	-1.54515	down
MSTRG.4567	A02	78288544	284	KG7SDJ	0.228412	0.942859	1.52733		0.202713	0.864651	0.195294	2.13724	1.09575	up
MSTRG.4577	A02	79076366	2351	.	1.87045	1.85341	2.60323		0.0001	1.57353	0.0001	4.02043	2.00735	up
MSTRG.4585	A02	79419144	13020	.	1.15212	3.70338	2.09702		0.178016	0.733627	0.539019	4.79266	2.26083	up
MSTRG.4587	A02	79432812	448	.	0.43495	1.15535	1.66145		0.441679	0.224585	0.488527	2.81587	1.49358	up
MSTRG.4590	A02	79790036	252	DM83S8	1.67064	1.49806	1.49137		1.00329	0.171981	0.190365	3.41237	1.77078	up
MSTRG.4605	A02	80574660	1135	C0LG3S	0.0001	1.50758	1.58986		0.495436	0.516797	0.0001	3.0598	1.61344	up
MSTRG.4618	A02	81356336	650	.	0.873017	1.39622	1.35602		0.022186	0.147296	0.124302	12.3399	3.62526	up
MSTRG.4634	A02	82529219	320	PUHY82	0.019549	1.26736	0.544007		0.0001	0.022741	0.090215	16.1947	4.01745	up
MSTRG.4645	A02	82987776	334	.	0.221195	1.24858	0.091815		0.41402	0.124652	0.0001	2.89842	1.53527	up
MSTRG.4651	A02	83002987	261	Q82RJU	1.22866	0.440224	1.95085		0.207997	0.759135	0.433499	2.58436	1.36981	up
MSTRG.4656	A02	83603699	1984	.	2.75256	4.24326	2.42774		2.53951	0.698771	0.625452	2.43898	1.28628	up
MSTRG.4661	A02	83737726	360	.	0.139401	0.212999	0.0001		0.0001	0.298753	1.30341	0.220001	-2.18442	down
MSTRG.4662	A02	83738386	449	.	0.759471	0.329929	0.26616		0.569082	1.46824	1.4484	0.388888	-1.36257	down
MSTRG.4678	A02	84233142	1111	AXAR8E	0.292705	0.241773	0.410568		0.145638	0.377101	1.64768	0.435421	-1.19952	down
MSTRG.4721	A02	84513307	409	.	0.326276	1.28969	0.840945		0.119174	0.239912	0.0001	6.84021	2.77404	up
MSTRG.4684	A02	85050249	725	.	0.224006	0.087885	1.27373		0.183564	0.0001	0.0001	8.62855	3.10912	up
MSTRG.4687	A02	85259922	519	.	1.16043	0.0001	0.409417		0.166653	0.0001	0.476922	2.43903	1.28631	up
MSTRG.4698	A02	85521868	278	BXEH0Y	0.0001	0.089424	1.27771		0.240116	0.090172	0.0001	4.13827	2.04903	up
MSTRG.4702	A02	85532302	229	.	0.57259	0.598685	0.631677		1.26707	1.79182	2.51728	0.323331	-1.62891	down
MSTRG.4704	A02	85555176	309	.	0.42408	1.73276	1.34884		0.364139	0.0001	0.153706	6.76844	2.75882	up
MSTRG.4755	A02	86573958	219	.	0.286454	1.20718	0.0001		0.0001	0.630827	0.060681	2.1598	1.11089	up
MSTRG.4756	A02	86574894	284	.	0.4467	1.00122	1.37614		0.608139	0.100575	0.0001	3.98421	1.99429	up
MSTRG.4764	A02	86671777	346	.	1.25367	0.519406	0.87006		0.060221	0.381823	0.669713	2.37744	1.24941	up
MSTRG.4772	A02	86819753	1838	.	4.4973	8.67512	6.29269		4.15763	2.93513	2.16866	2.10174	1.07159	up
MSTRG.4782	A02	87172833	308	.	0.17668	0.0001	0.174769		0.280452	1.50556	1.2971	0.114024	-3.13259	down
MSTRG.4787	A02	87297548	503	.	0.193743	0.354361	1.41995		0.0001	0.116609	0.047678	11.9721	3.5816	up
MSTRG.4802	A02	87711752	3522	8R4N8Z	0.590824	1.95323	1.50135		3.72405	8.31115	2.40117	0.280223	-1.83535	down
MSTRG.4817	A02	87821013	453	.	0.759644	1.77835	0.469248		0.134023	0.582532	0.080977	3.77069	1.91483	up
MSTRG.4819	A02	87825266	240	BIGY5Q	1.99473	0.966785	0.627547		0.719169	0.0001	0.110787	4.32388	2.11233	up
MSTRG.4814	A02	87933318	982	FHX76J	0.0001	0.117056	0.0001		1.15085	0.221843	0.057353	0.0819943	-3.60833	down
MSTRG.4831	A02	88207875	2445	KGCE0H	0.0001	0.108395	0.311908		0.197453	0.388688	0.345588	0.451207	-1.14814	down
MSTRG.4855	A02	88668689	213	.	0.421773	0.730726	1.60089		0.117273	0.0001	1.10849	2.24608	1.16741	up
MSTRG.4856	A02	88859310	1208	.	1.80884	0.585482	0.795116		0.458203	0.208005	0.636024	2.44921	1.29231	up
MSTRG.4863	A02	88951001	231	63XTJE	0.393527	1.37686	1.12538		0.51968	0.0001	0.104462	4.63885	2.21377	up
MSTRG.4878	A02	89514702	204	.	0.262372	0.183552	0.161102		1.26719	0.0001	0.036067	0.465739	-1.10241	down
MSTRG.4897	A02	89993471	1208	.	1.07507	0.0318	0.160031		0.513106	0.906471	4.51851	0.213352	-2.22869	down
MSTRG.4898	A02	89996212	1502	.	0.173784	0.0001	0.0001		0.167249	0.582352	1.39969	0.0809494	-3.62683	down
MSTRG.4899	A02	89998297	510	.	0.063244	0.0001	0.183349		0.226118	0.511096	1.12418	0.132531	-2.91559	down
MSTRG.4902	A02	90099574	234	.	0.776146	0.0001	0.0001		1.43507	1.8262	1.4048	0.166381	-2.58743	down
MSTRG.4907	A02	90193659	371	.	1.59906	0.702561	0.429799		0.103536	0.14884	0.581918	3.27393	1.71102	up
MSTRG.4920	A02	90553124	2202	8A66NB	0.181278	2.82424	3.01101		0.05468	0.318655	0.0001	16.1113	4.01	up
MSTRG.4927	A02	90718411	305	.	0.460553	0.191024	0.586886		1.93689	0.556643	0.35405	0.434918	-1.20119	down
MSTRG.4928	A02	90719933	265	.	0.037317	1.44535	0.256841		0.0001	0.0001	0.187238	9.28043	3.21419	up
MSTRG.4922	A02	90728791	903	UF4W9S	0.405607	1.99624	0.472817		0.342495	0.0001	0.0001	8.38841	3.0684	up
MSTRG.4921	A02	90775770	442	.	0.918419	0.605349	0.0001		1.19823	1.23961	1.29094	0.408676	-1.29097	down
MSTRG.4938	A02	91154793	601	.	0.271968	0.224193	0.585451		0.783541	0.573594	1.51594	0.376465	-1.40941	down
MSTRG.4952	A02	91563922	261	.	0.444944	1.74008	0.108741		0.0001	0.0001	0.11053	20.715	4.3726	up
MSTRG.4978	A02	91823356	246	.	0.545797	0.614332	0.0001		1.44072	0.479635	0.702625	0.442332	-1.1768	down
MSTRG.4992	A02	92216591	9005	.	0.815501	0.693309	0.990203		2.86719	0.890476	3.04257	0.367489	-1.44423	down
MSTRG.4992	A02	92217606	7975	.	0.002915	0.002692	0.003464		0.003463	0.003209	0.202252	0.0434177	-4.52557	down
MSTRG.4992	A02	92217607	7976	.	0.365668	0.41613	0.189418		0.271711	0.173756	0.000484	2.17785	1.12291	up
MSTRG.4992	A02	92223288	2307	.	1.03851	0.0001	0.0001		0.092413	1.88026	1.10532	0.337462	-1.5672	down
MSTRG.5008	A02	92623537	215	.	0.0001	1.06858	1.65169		0.133734	0.158479	0.0001	9.30637	3.21822	up
MSTRG.5009	A02	92625186	322	.	0.20154	1.18649	1.11331		0.0001	0.568844	0.0001	4.39569	2.13609	up
MSTRG.5017	A02	92724105	407	.	0.985606	2.26021	0.898395		0.550085	0.267876	1.12709	2.13065	1.09129	up
MSTRG.5023	A02	92902876	739	.	1.62221	0.551417	0.347555		3.5131	1.03622	0.709334	0.479435	-1.06059	down
MSTRG.5027	A02	92953040	1768	.	2.42315	1.10623	2.60302		1.13407	1.42227	0.178169	2.24259	1.16517	up
MSTRG.5033	A02	93116483	202	.	0.292249	0.446612	0.232513		1.22972	0.142724	1.53835	0.333715	-1.58331	down
MSTRG.5036	A02	93187983	1483	162RMF	1.10223	0.895253	2.39736		0.829112	0.934501	0.307228	2.12225	1.0856	up
MSTRG.5076	A02	94469490	2317	.	1.17756	1.5782	1.17337		0.066891	0.731914	0.675729	2.66465	1.41395	up
MSTRG.5125	A02	95149230	500	.	0.844579	0.131708	0.0001		1.13005	0.3937	1.09742	0.372499	-1.42469	down
MSTRG.5126	A02	95152882	357	.	0.486832	0.0001	0.01069		1.27443	0.0001	0.519481	0.27738	-1.85006	down
MSTRG.5130	A02	95185032	255	Z5Y4KS	0.879625	1.28452	0.262998		0.248484	0.227158	0.0001	5.10181	2.35101	up
MSTRG.5131	A02	95204116	320	.	1.19412	1.52643	1.49779		1.13987	0.767681	0.17851	2.02216	1.0159	up
MSTRG.5133	A02	95235258	1011	.	0.128651	0.029099	0.447356		0.552763	0.711764	0.536593	0.335961	-1.57363	down
MSTRG.5151	A02	95651873	386	.	0.384737	1.80018	0.20364		0.446796	0.413494	0.0001	2.77613	1.47307	up
MSTRG.5154	A02	95855453	243	.	0.661307	0.0001	1.47435		0.0001	0.357494	0.117843	4.4922	2.16742	up
MSTRG.5157	A02	95884881	277	4ZP6RH	0.622153	1.45015	1.65349		0.0001	1.04257	0.0001	3.57298	1.83713	up
MSTRG.5162	A02	95969794	742	.	0.573688	0.103489	0.321447		0.910746	1.49339	0.840466	0.307781	-1.70003	down
MSTRG.5207	A02	96632634	215	.	0.0001	0.157163	0.193911		0.0001	1.43443	0.957026	0.146839	-2.76769	down
MSTRG.5233	A02	96874828	2914	.	2.94722	2.8416	3.09027		1.17183	1.37881	1.44561	2.22185	1.15176	up
MSTRG.5235	A02	96883495	461	.	0.293924	0.900337	1.3418		0.381802	0.474247	0.393206	2.03005	1.02152	up
MSTRG.5245	A02	97239152	331	.	3.07865	0.0001	1.06627		0.0001	0.349591	0.173936	7.91598	2.98477	up
MSTRG.5248	A02	97262304	1553	.	2.90223	2.72668	2.10582		0.585041	0.498497	0.243546	5.82837	2.54309	up
MSTRG.5277	A02	97752037	4133	.	0.284479	0.027412	0.14018		0.0001	0.078628	0.0001	5.7349	2.51977	up
MSTRG.5277	A02	97752047	4121	.	0.712785	0.898677	1.72822		0.0001	0.025032	0.0001	132.359	7.04831	up
MSTRG.5277	A02	97752189	3978	.	0.445568	2.58172	1.04006		0.949018	0.359933	0.037617	3.02053	1.5948	up
MSTRG.5277	A02	97753396	2810	.	0.496741	5.39865	2.17808		0.273734	0.373168	0.370725	7.93363	2.98798	up
MSTRG.5277	A02	97753396	2810	.	1.13673	2.2578	3.63786		0.0001	1.80341	1.42379	2.17903	1.12369	up
MSTRG.5278	A02	97865124	659	.	0.24938	0.746017	0.251807		1.11095	1.2729	1.43325	0.326741	-1.61378	down
MSTRG.5321	A02	98401326	561	.	0.408903	1.4007	2.54278		0.24351	0.203645	0.41241	5.06348	2.34013	up
MSTRG.5362	A02	98954862	223	.	0.653882	1.12354	0.729592		0.049388	0.0001	0.138908	13.3072	3.73413	up
MSTRG.5363	A02	98956426	234	.	0.158643	0.0001	1.31549		0.082384	0.151809	0.0001	6.29225	2.65358	up
MSTRG.5391	A02	99335847	633	.	0.942485	0.945308	2.61418		0.776824	0.039194	0.182706	4.50773	2.1724	up
MSTRG.5442	A02	99819923	405	.	0.469801	1.52138	0.0001		0.0001	0.19057	0.113136	6.55445	2.71247	up
MSTRG.5446	A02	99872976	350	EVN2AK	0.20322	0.417936	0.0001		1.30889	0.144302	0.165008	0.383918	-1.38113	down
MSTRG.5464	A02	100274342	323	.	0.519259	0.490635	0.217644		1.32928	1.52621	1.25242	0.298823	-1.74264	down
MSTRG.5486	A02	100386200	260	.	1.32049	0.0001	0.502886		0.413271	0.102712	0.0001	3.5333	1.82102	up
MSTRG.5489	A02	100393271	618	.	0.099572	1.44505	0.061826		0.21364	0.279671	0.20306	2.30689	1.20595	up
MSTRG.5490	A02	100396991	221	.	1.46616	0.0001	0.745742		0.0001	0.130974	0.063835	11.3489	3.50448	up
MSTRG.5510	A02	100600204	282	.	3.77107	9.18054	4.82962		4.24571	3.90109	0.0001	2.18258	1.12603	up
MSTRG.5514	A02	100699348	1310	71RKEA	1.00826	1.7686	2.41275		4.44539	5.72626	0.920015	0.467884	-1.09578	down
MSTRG.5515	A02	100700054	226	71RKEA	2.70884	0.0001	1.77638		4.18914	3.70103	1.94426	0.456083	-1.13263	down
MSTRG.5650	A03	356241	1037	.	0.507053	0.066722	0.0001		0.079935	0.192705	3.72518	0.143547	-2.80041	down
MSTRG.5683	A03	381849	22406	B2Y78K	6.35308	0.160744	0.317546		5.61045	2.2455	18.2201	0.261979	-1.93248	down
MSTRG.5776	A03	1679999	280	.	0.472775	0.0001	0.128627		1.15267	0.0001	0.973923	0.282835	-1.82197	down
MSTRG.5791	A03	1829345	10370	.	2.71289	1.52905	2.03695		0.454057	0.466878	0.717393	3.8325	1.93829	up
MSTRG.5791	A03	1829345	10396	.	0.366379	0.0001	0.0001		1.13207	0.475414	0.578855	0.167668	-2.57632	down
MSTRG.5824	A03	2047587	1029	.	0.795734	0.181867	0.882104		4.4938	0.027929	0.0001	0.411272	-1.28183	down
MSTRG.5853	A03	2561434	347	.	0.133331	1.12045	0.04684		0.0001	0.272878	0.157578	3.02079	1.59493	up
MSTRG.5874	A03	2686955	694	.	0.453713	0.884407	0.0001		0.84564	0.846071	1.11453	0.476872	-1.06833	down
MSTRG.5901	A03	2901964	444	.	0.564915	0.073222	0.496575		0.880249	0.260895	1.32714	0.459717	-1.12118	down
MSTRG.5946	A03	3281332	343	.	1.23004	0.103836	1.38528		0.073253	0.0001	0.370764	6.12262	2.61415	up
MSTRG.5947	A03	3290760	217	.	0.717941	0.580984	1.28348		0.373558	0.09081	0.243539	3.64795	1.86708	up
MSTRG.5955	A03	3343641	804	N01QY3	0.534103	1.80185	0.541532		0.404109	0.22977	0.285863	3.12858	1.64551	up
MSTRG.5959	A03	3441996	229	.	0.0001	0.327202	0.179951		0.257868	1.13866	1.53769	0.172875	-2.5322	down
MSTRG.5963	A03	3464027	1324	.	4.6449	5.02451	6.07779		2.66354	1.79009	2.59712	2.23341	1.15925	up
MSTRG.5994	A03	3870297	236	.	1.25083	1.53362	0.363625		1.59487	3.17304	11.1318	0.197995	-2.33647	down
MSTRG.6049	A03	4350853	2264	0N298G	0.074114	0.682055	1.78654		0.307516	0.659128	0.0001	2.63018	1.39516	up
MSTRG.6059	A03	4436699	569	L7259M	1.71664	0.461503	1.38957		0.253391	0.376793	0.851798	2.40739	1.26747	up
MSTRG.6074	A03	4686742	3267	4TXR4J	1.60649	0.259995	0.14999		0.0001	0.319351	0.688595	2.00038	1.00027	up
MSTRG.6137	A03	5450901	1527	.	1.70988	3.92148	3.78543		1.84293	1.8148	0.409412	2.31534	1.21122	up
MSTRG.6177	A03	6069008	381	.	0.898895	1.8323	0.361776		0.0001	0.0001	0.264793	11.6719	3.54497	up
MSTRG.6197	A03	6182529	310	.	1.33347	0.342808	0.033271		0.0001	0.098466	0.660395	2.25248	1.17152	up
MSTRG.6192	A03	6221207	362	.	0.207631	1.13161	1.33581		0.691364	0.479462	0.142014	2.03761	1.02688	up
MSTRG.6225	A03	6517290	1312	SEBE8L	0.083511	0.087844	0.247174		0.857355	0.979555	0.135227	0.212221	-2.23636	down
MSTRG.6235	A03	6681532	648	.	0.231554	0.059239	0.184767		4.23344	0.712058	1.3823	0.0751541	-3.734	down
MSTRG.6245	A03	6796113	433	.	0.297861	1.1334	0.458212		0.286534	0.152997	0.0001	4.29785	2.10362	up
MSTRG.6246	A03	6801598	231	.	0.093531	0.822119	0.0001		0.875994	3.66341	1.02293	0.164634	-2.60266	down
MSTRG.6282	A03	7243481	723	277BC1	0.427393	0.0001	0.07281		0.256238	1.06554	0.073693	0.358519	-1.47988	down
MSTRG.6309	A03	7684185	206	XPW8SI	0.248128	1.11307	0.0001		1.92795	0.407198	0.773906	0.437848	-1.1915	down
MSTRG.6459	A03	9729208	208	KJA6GM	0.403146	0.0001	0.52153		0.265154	1.66796	0.554238	0.371791	-1.42744	down
MSTRG.6464	A03	9841687	449	.	0.713559	0.262065	0.265215		2.00089	0.557465	0.0001	0.484995	-1.04396	down
MSTRG.6479	A03	10013324	418	.	0.131123	0.272668	0.320357		1.23802	0.511105	0.222784	0.367232	-1.44524	down
MSTRG.6503	A03	10344166	243	.	1.22375	2.61214	0.29336		1.1398	0.471165	0.202858	2.27655	1.18685	up
MSTRG.6535	A03	10666657	695	.	0.530341	0.190006	0.183898		0.434612	1.36232	0.083215	0.480945	-1.05606	down
MSTRG.6536	A03	10668078	207	.	0.0001	0.0001	0.672594		0.752994	1.14062	0.843254	0.245826	-2.02429	down
MSTRG.6548	A03	10906644	359	.	1.19397	0.62941	1.39695		0.0001	0.232564	0.104403	9.55396	3.2561	up
MSTRG.6553	A03	11116306	656	.	0.426198	1.06287	1.0306		0.351739	0.685497	0.040483	2.33796	1.22525	up
MSTRG.6595	A03	11890848	354	.	1.32263	0.324898	0.694736		0.252769	0.29538	0.201333	3.12518	1.64394	up
MSTRG.6610	A03	12475802	450	UJS8TC	1.36176	0.286574	0.913938		0.356364	0.841316	0.064211	2.03051	1.02184	up
MSTRG.6617	A03	12712887	402	.	0.179385	1.1103	0.549734		0.053886	0.038121	0.010193	17.9982	4.16978	up
MSTRG.6621	A03	12717643	527	.	0.679192	2.00267	0.342543		0.0001	0.474722	0.250116	4.17195	2.06072	up
MSTRG.6646	A03	12922290	211	KRDC8H	1.1798	1.35125	0.304879		0.0001	0.232477	0.0001	12.1883	3.60742	up
MSTRG.6653	A03	13049303	273	.	1.51101	0.997628	1.21153		0.0001	0.77255	0.125928	4.14006	2.04965	up
MSTRG.6677	A03	13245754	382	.	0.593379	1.22594	1.23867		0.685751	0.602489	0.223615	2.02267	1.01626	up
MSTRG.6687	A03	13504546	423	.	0.537362	1.35916	0.980828		1.61576	1.56606	2.89595	0.473422	-1.0788	down
MSTRG.6695	A03	13535036	478	.	0.865057	0.294015	0.565193		1.54529	1.98895	3.56375	0.242923	-2.04143	down
MSTRG.6693	A03	13539067	449	.	0.072331	0.0001	0.0001		0.622576	0.34369	0.857815	0.039763	-4.65243	down
MSTRG.6697	A03	13540713	701	.	0.182997	0.148375	0.134877		0.571709	0.70148	1.40125	0.174335	-2.52007	down
MSTRG.6720	A03	14208981	1685	WHG5AA	1.48911	0.489542	1.09358		3.32226	2.27588	1.38743	0.439797	-1.18509	down
MSTRG.6739	A03	15004900	264	.	0.0001	0.0001	0.076487		0.109006	1.36685	0.095716	0.0487964	-4.35708	down
MSTRG.6761	A03	16498226	240	.	0.635056	1.30734	1.11159		0.096909	0.420129	0.260776	3.92636	1.97319	up
MSTRG.6765	A03	16538830	1700	.	0.0001	0.391725	0.717386		1.05922	3.03144	0.582653	0.23735	-2.07491	down
MSTRG.6775	A03	17045037	209	.	1.13443	1.28089	0.180215		0.727287	0.138458	0.264552	2.29633	1.19933	up
MSTRG.6789	A03	17447104	651	HXC8TF	1.66316	1.62514	1.03654		4.18836	4.96273	3.60459	0.339052	-1.56042	down
MSTRG.6790	A03	17450241	708	HXC8TF	1.82313	1.09798	1.85424		4.8767	7.24265	2.93561	0.317195	-1.65656	down
MSTRG.6800	A03	18545832	561	.	0.405412	0.065984	0.497863		2.84102	0.680653	0.257642	0.256464	-1.96317	down
MSTRG.6825	A03	19004940	2217	.	0.469069	0.217101	0.720148		0.136973	0.120098	0.099739	3.94136	1.97869	up
MSTRG.6826	A03	19009657	19582	GXU96K	0.216365	0.103514	0.473335		0.067575	0.0001	0.0001	11.7036	3.54889	up
MSTRG.6821	A03	19032064	364	.	1.96146	7.13525	4.81215		1.18068	1.58752	1.33283	3.39155	1.76194	up
MSTRG.6837	A03	19101793	675	.	0.652915	0.425339	1.2285		0.0001	0.171438	0.207054	6.09298	2.60715	up
MSTRG.6844	A03	19245713	418	.	0.430557	0.183514	0.048713		0.284568	0.170779	1.21342	0.397169	-1.33218	down
MSTRG.6862	A03	19665981	203	10S551	11.6167	15.9804	12.1191		0.0001	0.0001	7.03373	5.64636	2.49732	up
MSTRG.6879	A03	20319248	1055	.	0.0001	0.35981	0.0001		0.202493	0.986425	1.61421	0.128431	-2.96093	down
MSTRG.6902	A03	20945993	725	.	0.537042	0.619701	0.674153		0.122329	0.195136	0.350933	2.73923	1.45377	up
MSTRG.6918	A03	21424063	408	.	4.20285	6.18704	8.88522		1.36496	1.73063	1.75337	3.9751	1.99099	up
MSTRG.6921	A03	21425588	472	.	2.51316	3.49166	4.98465		1.18157	2.68732	1.36625	2.09917	1.06982	up
MSTRG.6922	A03	21426514	1095	.	0.804473	2.13576	2.26639		0.343568	0.416379	0.464922	4.25075	2.08772	up
MSTRG.6928	A03	21617220	7732	.	0.306047	2.1766	1.58731		0.831613	0.18394	0.178905	3.40737	1.76866	up
MSTRG.6936	A03	21791454	220	.	0.575017	2.10609	1.96387		0.297571	0.0001	0.322014	7.49569	2.90606	up
MSTRG.6946	A03	21906726	226	.	2.09182	0.952237	0.363409		0.0001	0.0001	0.490385	6.94572	2.79612	up
MSTRG.6948	A03	21969077	250	5C9IB2	0.924749	1.22538	0.838029		1.00558	0.231683	0.167743	2.1268	1.08868	up
MSTRG.6971	A03	22363549	340	UZNM2C	0.328663	0.025188	0.108095		0.227419	0.133041	1.25127	0.286615	-1.80281	down
MSTRG.6985	A03	22690397	215	.	13.5967	0.944525	11.0444		0.0001	0.447513	0.581109	24.8713	4.63641	up
MSTRG.6998	A03	23047626	931	.	0.097712	0.919671	0.670537		0.2163	0.031198	0.028317	6.11975	2.61347	up
MSTRG.6999	A03	23063261	202	.	1.78968	1.39763	1.43796		0.871301	0.543775	0.0001	3.26834	1.70856	up
MSTRG.7001	A03	23074518	237	.	2.05321	1.8666	2.73682		0.884626	0.684665	0.0001	4.24154	2.08459	up
MSTRG.7006	A03	23191896	224	Q40RKA	0.0001	0.341744	0.160011		0.169814	1.51315	0.572284	0.222527	-2.16794	down
MSTRG.7009	A03	23335757	303	.	0.0001	0.069961	1.18336		0.0001	0.601683	0.002702	2.07354	1.05209	up
MSTRG.7024	A03	23701592	599	.	0.591918	1.12589	0.714616		0.489297	0.074924	0.144795	3.43071	1.77851	up
MSTRG.7025	A03	23703127	409	.	1.34536	0.464866	0.987355		0.394499	0.0001	0.0001	7.08789	2.82536	up
MSTRG.7026	A03	23705295	442	.	1.73002	1.05559	0.676714		0.260827	0.0001	0.0001	13.2642	3.72947	up
MSTRG.7031	A03	23819278	769	.	0.151917	1.42503	1.73261		0.0001	0.399088	0.0001	8.28863	3.05113	up
MSTRG.7046	A03	24099172	335	X6SP35	0.163513	2.28806	0.935667		0.227734	0.086536	0.0001	10.7747	3.42958	up
MSTRG.7052	A03	24230281	1256	.	3.16844	2.27386	2.67111		2.49005	0.68213	0.331847	2.31545	1.21129	up
MSTRG.7065	A03	24371532	384	48H374	0.371147	0.243631	0.103822		1.59266	0.610072	0.06855	0.316385	-1.66025	down
MSTRG.7069	A03	24541031	225	2UU78P	0.0001	0.170116	1.23805		0.344018	0.11725	0.0001	3.05237	1.60993	up
MSTRG.7072	A03	24591500	801	W39MEW	5.35368	3.74184	5.42285		12.0363	13.2243	21.6559	0.309451	-1.69222	down
MSTRG.7082	A03	25149430	740	.	0.366046	0.724172	0.877998		2.07869	2.63013	1.56337	0.3138	-1.67208	down
MSTRG.7096	A03	25933143	224	.	0.0001	1.33789	0.615476		0.0001	0.540739	0.382012	2.11678	1.08187	up
MSTRG.7124	A03	26240756	548	.	0.339956	1.23322	0.72859		0.099263	0.049394	0.0001	15.4733	3.95171	up
MSTRG.7125	A03	26331631	260	.	8.75279	6.2271	109.671		4.36773	3.10016	4.77928	10.178	3.34738	up
MSTRG.7217	A03	28851391	229	.	1.56822	2.55301	2.76212		1.16731	0.882685	0.970657	2.27876	1.18825	up
MSTRG.7218	A03	28854959	303	.	1.57945	0.485242	0.66768		0.626402	0.169923	0.262133	2.58146	1.36819	up
MSTRG.7221	A03	28905403	232	.	0.0001	0.153888	0.301126		1.23098	0.223915	0.0001	0.312795	-1.67671	down
MSTRG.7222	A03	28912688	272	.	0.711975	1.2375	0.711306		0.105812	0.100841	0.84222	2.5368	1.34301	up
MSTRG.7224	A03	28945294	288	3VSU3A	0.158155	0.228089	0.309969		0.768556	1.82584	0.440022	0.229439	-2.12382	down
MSTRG.7225	A03	28961195	303	.	0.148073	1.32545	0.738085		0.55463	0.210962	0.0001	2.88837	1.53026	up
MSTRG.7240	A03	29366140	533	.	0.337834	0.05821	0.068482		1.37922	0.246182	0.0001	0.285773	-1.80706	down
MSTRG.7246	A03	29411862	5669	.	1.02535	1.4384	0.459011		0.0001	0.0001	0.062511	46.607	5.54247	up
MSTRG.7258	A03	29812673	729	.	0.0001	1.34467	0.714147		0.136954	0.634037	0.088694	2.39496	1.26	up
MSTRG.7260	A03	29843145	754	QTSH12	0.828434	2.21441	2.35179		0.836166	0.329123	0.39662	3.45387	1.78822	up
MSTRG.7261	A03	29847439	1835	QTSH12	0.904604	2.95012	2.31188		0.522356	0.392351	0.145256	5.81775	2.54046	up
MSTRG.7262	A03	29908846	206	.	1.97387	0.0001	0.772392		0.279098	0.233111	0.139898	4.21152	2.07434	up
MSTRG.7275	A03	30192830	6501	.	2.13055	2.00656	0.46926		1.21483	0.853078	0.0001	2.22744	1.15539	up
MSTRG.7275	A03	30193073	6296	.	0.0001	0.070473	0.06899		0.357801	1.86138	0.648923	0.0486603	-4.36111	down
MSTRG.7275	A03	30193236	6407	.	0.04496	0.0001	0.0001		0.076127	0.067566	1.85154	0.0226339	-5.46537	down
MSTRG.7281	A03	30362521	2209	.	1.42036	3.98207	2.68194		1.74932	1.31221	0.685244	2.15769	1.10949	up
MSTRG.7292	A03	30751539	646	.	1.24894	0.085551	0.586685		0.0001	0.150597	0.311407	4.15745	2.0557	up
MSTRG.7309	A03	31226863	329	ZLWG22	0.164283	1.55132	1.97666		0.944262	0.377122	0.066283	2.66077	1.41184	up
MSTRG.7317	A03	31426881	442	5XLE41	1.44355	1.49383	1.08594		0.07108	1.20935	0.586245	2.15534	1.10791	up
MSTRG.7335	A03	32081018	3789	F2WDYD	0.931937	1.89612	0.023996		1.1184	3.30384	1.73669	0.463075	-1.11068	down
MSTRG.7337	A03	32458148	226	G3FV2L	0.869472	0.303299	1.56791		0.0001	0.390625	0.117168	5.39617	2.43194	up
MSTRG.7376	A03	33771846	471	.	0.344796	0.787532	2.07463		0.057728	0.115886	0.225834	8.02847	3.00513	up
MSTRG.7388	A03	34192198	1764	YYYQ5L	0.930464	0.561901	0.0001		0.65705	3.52941	1.05818	0.28457	-1.81315	down
MSTRG.7418	A03	35026844	242	.	1.7553	0.754046	0.733209		0.23775	0.0001	0.0001	13.6271	3.7684	up
MSTRG.7425	A03	35342862	275	.	0.452485	0.201044	0.070871		0.773828	0.962145	1.47042	0.225924	-2.14609	down
MSTRG.7430	A03	35438021	1290	6GC7G5	0.374128	1.48066	0.460053		0.077591	0.0001	0.0001	29.7572	4.89517	up
MSTRG.7432	A03	35559700	967	.	0.020088	1.93062	0.401296		0.366838	0.125387	0.0001	4.77733	2.25621	up
MSTRG.7441	A03	35846486	347	7R0LHH	0.093531	1.39312	0.630837		0.203103	0.04867	0.317517	3.71952	1.89512	up
MSTRG.7453	A03	37386292	340	.	1.22563	1.33576	0.694993		0.338245	0.724772	0.237606	2.50371	1.32407	up
MSTRG.7461	A03	37645298	589	TPAX9Z	1.90429	0.572556	1.71475		1.15434	0.330851	0.077099	2.68299	1.42384	up
MSTRG.7483	A03	38583867	10310	.	0.389673	0.0001	0.525685		0.652169	1.03788	0.758789	0.373834	-1.41953	down
MSTRG.7484	A03	38647538	250	.	0.700804	1.09448	1.27116		0.115086	0.0001	0.109647	13.6387	3.76964	up
MSTRG.7489	A03	38658525	267	.	1.6314	0.901943	0.124289		0.499943	0.0001	0.0001	5.31375	2.40973	up
MSTRG.7491	A03	38675326	991	Z0JMUR	1.70805	6.33729	5.04198		1.72236	2.01741	2.05593	2.25811	1.17512	up
MSTRG.7501	A03	39489442	385	.	0.367793	0.544631	1.17176		0.151795	0.0001	0.150046	6.90262	2.78714	up
MSTRG.7502	A03	39490458	348	.	1.54446	0.99106	0.777348		0.192542	0.168398	0.047079	8.1194	3.02137	up
MSTRG.7503	A03	39493882	326	.	0.703116	1.15822	0.243606		0.175423	0.087341	0.442798	2.98335	1.57693	up
MSTRG.7521	A03	40724661	5321	TL3XAC	1.32119	0.0001	0.0001		1.74469	0.760944	0.919636	0.385777	-1.37416	down
MSTRG.7544	A03	42053198	250	D3QW6U	0.007192	0.889703	1.97112		0.230172	0.342184	0.0001	5.01002	2.32482	up
MSTRG.7546	A03	42067923	1501	.	0.795778	1.32655	1.93232		0.0001	0.407045	0.109312	7.85087	2.97285	up
MSTRG.7588	A03	42796572	436	.	0.071049	0.690095	0.0001		0.132204	1.47299	0.661032	0.335908	-1.57386	down
MSTRG.7600	A03	42878079	1172	.	0.554022	0.0001	1.12235		1.43104	0.665588	2.85132	0.338821	-1.56141	down
MSTRG.7602	A03	42897744	298	.	2.65208	1.93271	1.37875		0.0001	1.55921	0.0001	3.82421	1.93516	up
MSTRG.7619	A03	43111744	734	.	0.07679	1.79423	0.840039		0.0001	0.147576	0.0001	18.3457	4.19737	up
MSTRG.7625	A03	43152408	1999	AK3NNE	0.346648	2.65988	1.72571		1.2398	0.217212	0.0001	3.24768	1.69941	up
MSTRG.7647	A03	43485363	201	36Q8NS	0.161133	1.14062	0.593633		0.0001	0.404771	0.417883	2.30371	1.20396	up
MSTRG.7659	A03	44608685	218	EC17FL	0.138084	1.29798	0.353384		0.500013	0.377117	0.0001	2.03988	1.02848	up
MSTRG.7671	A03	45211379	304	.	1.1667	1.44067	0.628313		0.105457	0.820123	0.224574	2.81326	1.49224	up
MSTRG.7672	A03	45213954	4145	444T0H	0.697275	1.33142	1.14882		0.67644	0.569646	0.191741	2.20994	1.14401	up
MSTRG.7693	A03	47761534	3919	.	0.760752	2.16229	3.4068		0.630125	0.253932	0.864659	3.61971	1.85587	up
MSTRG.7714	A03	49465989	216	.	0.32552	0.319789	1.43832		0.0001	0.12924	0.382845	4.06812	2.02436	up
MSTRG.7715	A03	49466564	2573	.	0.0001	0.548826	0.547479		0.0001	0.373136	2.07385	0.448045	-1.15829	down
MSTRG.7736	A03	52513074	244	.	0.529249	1.23044	0.239515		0.471618	0.059339	0.250965	2.55678	1.35433	up
MSTRG.7742	A03	52686597	1016	.	0.415834	0.0001	0.0001		0.293505	0.27627	2.28395	0.145786	-2.77807	down
MSTRG.7758	A03	58830715	7756	49825D	0.000603	0.114698	0.261241		0.09969	0.02701	0.008458	2.78594	1.47816	up
MSTRG.7781	A03	64640269	920	K75BJP	0.205249	0.835991	0.337349		2.12349	2.85403	2.51811	0.183919	-2.44286	down
MSTRG.7784	A03	64835241	400	.	0.162338	1.51464	0.935993		1.1066	0.0001	0.0001	2.36083	1.23929	up
MSTRG.7785	A03	64884110	573	.	0.565041	0.97916	1.20789		0.353346	0.332313	0.593785	2.15101	1.10501	up
MSTRG.7791	A03	66118276	273	.	0.314249	0.274659	0.306246		1.0894	1.68283	1.03928	0.234856	-2.09015	down
MSTRG.7797	A03	67048355	1926	.	0.231079	0.322924	0.55686		0.856294	1.21235	1.58554	0.303997	-1.71787	down
MSTRG.7821	A03	69778795	510	.	0.0001	2.28073	0.853782		0.009221	0.056901	0.0001	47.3349	5.56483	up
MSTRG.7822	A03	69779464	8640	.	0.013549	1.70147	0.527419		0.0001	0.007705	0.0001	283.673	8.14809	up
MSTRG.7823	A03	69780720	2955	.	0.03718	2.94973	1.71253		0.0001	0.035648	0.0001	131.094	7.03445	up
MSTRG.7871	A03	72110232	17129	J73SET	0.489173	0.100578	1.05441		0.125068	3.28937	0.269916	0.446255	-1.16406	down
MSTRG.7878	A03	72126065	1289	.	10.5971	4.6648	5.20795		5.50619	0.472396	2.34367	2.45965	1.29845	up
MSTRG.7854	A03	73030135	320	.	0.147423	0.177957	0.445097		0.0001	1.08503	1.26237	0.328212	-1.6073	down
MSTRG.7856	A03	73031657	736	.	1.10707	0.354802	0.375222		0.34775	0.249024	0.196047	2.31716	1.21236	up
MSTRG.7885	A03	74401152	216	LD1295	0.599977	0.0001	0.0001		1.10601	0.116886	0.554628	0.337647	-1.56641	down
MSTRG.7910	A03	79254557	4944	T2FQN4	1.1884	0.328456	0.419361		2.05704	1.19259	2.09038	0.362586	-1.4636	down
MSTRG.7910	A03	79258117	1384	.	31.5244	21.3577	22.1738		8.55172	4.21178	10.4792	3.22923	1.69119	up
MSTRG.7921	A03	80011864	474	U8ZZ5H	0.18031	0.0001	0.327846		1.40333	0.205514	0.0001	0.315894	-1.66249	down
MSTRG.7929	A03	81808531	219	Z3CST4	0.111224	0.329681	0.0001		1.54118	0.1092	0.063482	0.257317	-1.95838	down
MSTRG.7940	A03	83409669	229	.	0.660912	0.175753	0.512737		0.819924	1.77452	0.569446	0.426501	-1.22938	down
MSTRG.7950	A03	84114018	1345	.	0.090896	2.12959	0.746937		0.0001	1.2629	0.0001	2.34931	1.23224	up
MSTRG.7965	A03	86935593	257	.	1.21595	0.140562	0.0001		0.074245	0.017984	0.0001	14.6932	3.87708	up
MSTRG.7983	A03	89573457	431	RT27P1	1.24291	1.84619	0.343856		0.830623	0.554677	0.110774	2.29465	1.19827	up
MSTRG.7984	A03	89856299	662	.	0.157377	0.155458	0.298663		0.166939	0.0001	1.60868	0.344367	-1.53798	down
MSTRG.7986	A03	89860478	4822	.	0.105212	0.770364	0.148263		0.578696	0.11046	3.57587	0.240054	-2.05857	down
MSTRG.8012	A03	93438485	1633	.	3.52793	14.99	1.34929		0.798273	0.103793	0.226914	17.5975	4.1373	up
MSTRG.8028	A03	95562597	257	.	1.52237	2.38326	1.95077		0.720061	0.0001	1.13156	3.16269	1.66115	up
MSTRG.8055	A03	100638095	4463	.	0.140259	0.074914	0.307409		0.408434	0.693673	0.0001	0.474123	-1.07667	down
MSTRG.8082	A03	101990715	21578	Q6G9DP	1.39509	0.288013	1.08407		0.208678	0.046444	0.248707	5.49228	2.45741	up
MSTRG.8090	A03	103407552	280	.	0.921809	1.48706	0.963569		0.516001	0.371919	0.283223	2.87961	1.52588	up
MSTRG.8099	A03	104905231	431	.	0.354279	1.45265	0.471161		0.056434	0.0001	0.0001	40.2248	5.33002	up
MSTRG.8102	A03	104906792	418	.	0.072999	0.084599	1.30883		0.055496	0.277577	0.181609	2.84919	1.51055	up
MSTRG.8104	A03	104909408	733	.	0.484801	1.37356	1.2863		0.234874	0.596307	0.272958	2.84806	1.50998	up
MSTRG.8105	A03	104912445	403	.	0.171132	1.17166	0.591528		0.071502	0.193453	0.071681	5.74604	2.52257	up
MSTRG.8106	A03	104913337	204	.	0.158212	0.450235	1.33168		0.527664	0.386777	0.0001	2.12143	1.08503	up
MSTRG.8107	A03	104913794	370	.	0.080888	1.80358	0.543536		0.080991	0.767883	0.10795	2.53757	1.34345	up
MSTRG.8108	A03	104916942	225	.	0.229821	0.474154	2.23275		0.214841	0.298371	0.597973	2.64288	1.40211	up
MSTRG.8109	A03	104918716	1325	.	1.35842	1.51027	1.09588		0.472853	0.390578	0.26517	3.51282	1.81263	up
MSTRG.8114	A03	105734469	347	.	1.21093	0.971577	0.0001		0.165426	0.083552	0.148135	5.49618	2.45843	up
MSTRG.8115	A03	105735355	337	.	1.15507	0.145208	0.623162		0.341853	0.0001	0.0001	5.62321	2.49139	up
MSTRG.8120	A03	106447316	604	.	0.616788	1.49832	0.0001		0.283092	0.226154	0.095732	3.49635	1.80585	up
MSTRG.8128	A03	106909744	252	.	3.21875	2.77639	6.04542		0.362281	2.76951	2.78592	2.03467	1.02479	up
MSTRG.8141	A03	107930433	309	.	1.00677	0.570405	1.2583		0.261374	0.0001	0.892421	2.45731	1.29708	up
MSTRG.8182	A03	110712504	402	RBC6WC	1.39021	1.02876	0.821963		0.232321	0.30139	0.574103	2.92553	1.5487	up
MSTRG.8198	A03	111978151	838	C06U18	1.09134	0.0001	0.471062		0.054144	1.67048	1.75187	0.449448	-1.15378	down
MSTRG.8201	A03	112288003	1092	.	0.289979	0.251713	0.363887		0.625761	1.56472	0.238454	0.37283	-1.42341	down
MSTRG.8208	A03	112704359	1023	.	31.78	80.5713	12.0642		10.5508	19.0794	8.02389	3.30417	1.72429	up
MSTRG.8223	A03	113839533	560	.	5.81722	0.940325	3.80783		0.377164	0.528014	0.488008	7.58361	2.92289	up
MSTRG.8223	A03	113839555	538	.	3.13087	1.35501	0.0001		0.094391	0.28005	0.079724	9.87741	3.30413	up
MSTRG.8229	A03	113925933	311	.	0.726562	0.724931	1.36836		0.153324	0.643097	0.170494	2.91634	1.54416	up
MSTRG.8232	A03	113933165	456	.	0.809716	1.97968	2.42295		0.126418	0.393025	0.0001	10.0326	3.32662	up
MSTRG.8236	A03	113985523	63148	N6DLA5	0.0001	0.197109	0.450537		0.0001	0.082649	0.067833	4.30162	2.10488	up
MSTRG.8237	A03	113985527	49053	N6DLA5	0.657458	1.58353	1.32916		0.082492	0.0001	0.680217	4.68026	2.22659	up
MSTRG.8244	A03	114781301	404	.	0.485054	1.51483	0.098694		0.280747	0.13824	0.210961	3.33134	1.7361	up
MSTRG.8249	A03	114926501	6279	QX8KZL	1.69027	5.55096	1.60481		5.00151	7.77012	6.26556	0.464671	-1.10572	down
MSTRG.8249	A03	114926657	6062	QX8KZL	5.07364	4.18026	3.15208		0.705351	0.543127	0.429815	7.39203	2.88597	up
MSTRG.8251	A03	115112848	520	.	0.41051	0.209866	0.400197		0.765607	0.195527	1.31449	0.448481	-1.15688	down
MSTRG.8301	A03	116946442	461	LR6B6K	2.91553	3.49936	2.9661		1.21561	1.23855	1.16322	2.59332	1.3748	up
MSTRG.8305	A03	116961498	207	.	0.349593	0.179594	0.0001		1.11152	0.136815	0.104666	0.391196	-1.35404	down
MSTRG.8311	A03	117454510	252	.	0.128651	0.0001	0.157989		0.0001	0.724194	1.55377	0.12587	-2.98999	down
MSTRG.8324	A03	117938536	461	.	0.083443	0.33877	0.75289		1.00262	0.88489	1.16117	0.385447	-1.3754	down
MSTRG.8334	A03	118165415	466	.	0.348488	0.128452	0.0001		1.43365	0.12364	0.075864	0.292098	-1.77548	down
MSTRG.8383	A03	120158971	302	.	0.176751	0.491343	0.577728		2.8391	1.96992	0.418899	0.238302	-2.06914	down
MSTRG.8406	A03	121168520	235	11IQ35	0.642153	2.65043	0.882885		0.0001	0.310632	1.76664	2.00998	1.00718	up
MSTRG.8409	A03	121309180	243	.	0.133397	0.892877	1.4395		0.309823	0.038031	0.110267	5.38236	2.42824	up
MSTRG.8460	A03	121671151	200	LK2XUL	0.716326	0.174996	0.136806		1.47384	0.812031	0.585749	0.358031	-1.48184	down
MSTRG.8473	A03	122304254	6735	.	3.14468	1.54868	2.421		1.86812	0.200638	1.10925	2.23862	1.16261	up
MSTRG.8474	A03	122304257	7196	.	1.43778	4.08627	5.09619		0.660859	1.15361	2.57615	2.41885	1.27432	up
MSTRG.8474	A03	122305210	6747	.	4.04237	3.9428	3.83685		0.860388	1.81699	2.57001	2.25293	1.17181	up
MSTRG.8474	A03	122305245	6217	.	10.2848	10.921	6.7638		5.32977	3.82928	2.51733	2.3954	1.26027	up
MSTRG.8504	A03	123393928	250	.	1.27837	0.153172	0.159248		0.471771	0.101875	0.180017	2.11074	1.07775	up
MSTRG.8511	A03	123513113	1711	XNBA0B	0.0001	3.39013	0.908965		2.53531	2.70482	5.26954	0.409071	-1.28958	down
MSTRG.8518	A03	123652031	6360	MZ542B	1.64227	1.73332	1.20573		0.265516	0.22709	0.596727	4.20561	2.07231	up
MSTRG.8547	A03	124483735	341	.	1.15657	0.0001	0.070871		0.0001	0.07929	0.166648	4.98925	2.31882	up
MSTRG.8641	A03	126068705	254	.	0.037116	0.301539	0.0001		1.04925	1.95216	0.794952	0.0892315	-3.4863	down
MSTRG.8651	A03	126132466	299	.	1.55088	0.574422	2.34158		0.059412	0.129227	0.439861	7.1072	2.82928	up
MSTRG.8652	A03	126134551	309	.	1.36495	0.156564	0.588458		0.061461	0.16231	0.093416	6.65214	2.73382	up
MSTRG.8734	A03	127855831	874	2K180M	0.029753	0.142444	0.090605		0.000115	1.18823	0.458741	0.159556	-2.64786	down
MSTRG.8760	A03	128285752	459	FLA5DV	0.399709	1.28421	0.086894		0.363643	0.430135	0.052908	2.09146	1.06451	up
MSTRG.8786	A03	128682560	2001	D5D511	0.175049	0.362978	1.15277		0.105663	0.109345	0.050219	6.3749	2.6724	up
MSTRG.8811	A03	129024347	225	.	0.0001	0.498485	0.0001		1.11466	0.57454	0.458249	0.232222	-2.10642	down
MSTRG.8828	A03	129145448	4493	.	0.152328	0.031196	0.0001		0.0001	0.419819	0.78361	0.152571	-2.71244	down
MSTRG.8873	A03	130168809	226	.	0.253723	0.082882	0.176085		1.50945	0.416062	0.68672	0.196265	-2.34912	down
MSTRG.8899	A03	130444484	215	.	0.932454	0.0001	0.059059		0.010433	1.14372	0.858138	0.492777	-1.02099	down
MSTRG.8910	A03	130666757	844	.	1.77216	1.89319	2.10734		1.07793	0.537132	0.790541	2.39969	1.26285	up
MSTRG.8931	A03	130878503	2027	.	1.42278	0.995273	1.02461		0.0001	0.439788	0.632899	3.20908	1.68216	up
MSTRG.8932	A03	131003793	660	.	2.46514	8.75086	6.64923		0.711465	0.367504	0.598903	10.6476	3.41245	up
MSTRG.8938	A03	131083767	491	RCY4IA	0.871758	2.03698	0.649939		0.984157	0.177294	0.196825	2.61999	1.38956	up
MSTRG.8942	A03	131093236	868	RCY4IA	1.39581	1.71596	0.924273		0.56958	0.553562	0.664894	2.25725	1.17457	up
MSTRG.8951	A03	131220604	434	DD246K	1.12582	1.12985	0.577721		0.433994	0.173978	0.204202	3.48865	1.80267	up
MSTRG.8955	A03	131228601	759	.	0.148529	0.636824	0.497403		1.75339	0.742099	0.322397	0.45522	-1.13536	down
MSTRG.8953	A03	131232198	210	.	1.41787	0.519491	0.282812		0.136903	0.072321	0.475008	3.24477	1.69812	up
MSTRG.8957	A03	131239125	261	.	0.0001	0.432939	1.10797		0.169682	0.222349	0.127776	2.96458	1.56783	up
MSTRG.8981	A03	131452158	7271	5XX5LR	0.796131	0.326053	0.79347		1.7759	1.7298	0.949929	0.42994	-1.21779	down
MSTRG.8972	A03	131510786	433	.	1.21192	0.072565	1.3312		0.791863	1.47343	4.03383	0.415246	-1.26796	down
MSTRG.8985	A03	131661993	233	.	0.139097	1.78458	0.170212		0.185171	0.0001	0.0001	11.2957	3.4977	up
MSTRG.8994	A03	131796740	440	.	1.23692	0.864377	0.575646		0.26201	0.15922	0.037723	5.83271	2.54417	up
MSTRG.9004	A03	131995833	429	6T17AW	2.64966	1.37011	3.74532		0.475109	0.281615	0.610974	5.67749	2.50525	up
MSTRG.9024	A03	132230402	516	.	0.581459	1.74255	0.0001		0.21438	0.244904	0.140034	3.87792	1.95528	up
MSTRG.9028	A03	132238314	291	.	0.0001	0.243721	2.19021		0.07437	0.765534	0.278884	2.17559	1.12141	up
MSTRG.9029	A03	132240766	317	.	0.606143	0.0001	0.560728		0.587873	1.74698	0.105921	0.478115	-1.06457	down
MSTRG.9130	A03	133664408	1257	.	16.3795	0.0001	18.7204		2.93796	3.03043	4.10178	3.48555	1.80138	up
MSTRG.9144	A03	133891382	2277	.	1.57366	2.35756	3.00639		0.620837	0.784422	1.22141	2.64122	1.4012	up
MSTRG.9178	A03	134389234	301	.	0.223199	0.582806	2.33499		0.191302	0.096279	0.840233	2.78503	1.47769	up
MSTRG.9207	A03	134905560	219	.	3.02036	1.14583	2.52881		1.06299	0.937336	0.667961	2.5091	1.32717	up
MSTRG.9239	A03	135377632	338	.	0.376906	0.517587	0.427317		0.914963	0.501544	1.45161	0.460863	-1.11759	down
MSTRG.9245	A03	135463220	320	.	0.33942	0.096411	0.0001		1.27453	1.25014	1.14496	0.118794	-3.07346	down
MSTRG.9246	A03	135464797	522	.	0.29396	0.139984	0.118706		0.276163	1.41925	0.855892	0.216615	-2.2068	down
MSTRG.9290	A03	135942174	247	.	0.131245	0.268271	0.0001		1.71537	0.0001	0.271635	0.201105	-2.31398	down
MSTRG.9325	A03	136304604	245	.	0.369254	0.0001	0.62862		1.92044	0.422906	0.0001	0.425857	-1.23156	down
MSTRG.9341	A03	136442891	1130	.	0.365883	0.573732	0.73844		1.70875	1.57664	0.853379	0.405448	-1.30241	down
MSTRG.9389	A03	137025830	234	7E1YU6	1.24655	0.008352	0.151996		0.020051	0.010939	0.0001	45.2524	5.49992	up
MSTRG.9446	A03	137691499	706	.	0.109257	0.689705	0.0001		1.2013	0.162161	0.264766	0.490756	-1.02692	down
MSTRG.9450	A03	137712334	238	.	1.33966	0.383333	1.04913		1.38394	1.7951	2.45213	0.492281	-1.02244	down
MSTRG.9460	A03	137731629	1348	X4FXIQ	1.95543	1.14947	0.407863		0.260423	0.134532	0.999016	2.51997	1.3334	up
MSTRG.9460	A03	137731953	1211	X4FXIQ	0.0001	0.0001	0.888175		0.818284	1.87637	0.359052	0.290917	-1.78132	down
MSTRG.9545	A03	138741462	266	.	0.814865	0.0001	0.109359		0.526369	0.764227	1.79768	0.299301	-1.74033	down
MSTRG.9581	A03	139143724	346	.	0.344933	1.35077	0.435847		0.818002	0.133712	0.064515	2.09751	1.06868	up
MSTRG.9582	A03	139144990	372	.	1.12698	0.179099	0.511868		0.151593	0.0001	0.078464	7.89873	2.98162	up
MSTRG.9612	A03	139393352	557	.	2.29449	4.18933	0.892695		0.496312	0.115541	0.44253	6.99605	2.80654	up
MSTRG.9612	A03	139393543	366	.	1.5736	2.22366	2.51812		0.111858	0.108032	0.400174	10.1851	3.34838	up
MSTRG.9644	A03	139919034	1804	.	1.64081	5.80708	4.81028		1.37633	1.50135	2.93029	2.11058	1.07764	up
MSTRG.9659	A03	140038899	324	.	0.31146	1.22407	1.30882		0.0001	0.5057	0.356418	3.29888	1.72198	up
MSTRG.9664	A03	140139494	255	.	0.633013	1.74465	0.953437		0.393334	0.679459	0.089053	2.86708	1.51958	up
MSTRG.9671	A03	140230659	1081	.	2.95418	3.28639	3.64488		1.02548	1.39456	2.16648	2.15532	1.1079	up
MSTRG.9674	A03	140237195	3481	JI8VIY	0.280855	0.26549	0.308181		0.340892	0.817722	1.08466	0.380928	-1.39241	down
MSTRG.9729	A03	140822712	346	.	0.0001	0.221592	0.652749		2.03216	0.0001	0.39005	0.360994	-1.46995	down
MSTRG.9733	A03	140990627	466	.	0.139395	0.340398	0.46438		1.31432	0.363413	0.236168	0.493323	-1.0194	down
MSTRG.9750	A03	141148143	633	.	1.0444	0.930784	0.818679		2.45473	2.93599	3.06804	0.330293	-1.59818	down
MSTRG.9751	A03	141149611	483	.	1.58354	0.554632	0.587761		1.35282	2.41233	1.80771	0.489145	-1.03166	down
MSTRG.9762	A03	141424590	1092	.	0.250062	0.153423	0.03657		1.21122	0.948245	0.457272	0.168169	-2.57201	down
MSTRG.9825	A03	142149334	308	42DQ0K	0.520006	0.572868	0.48096		0.942549	1.47001	1.61055	0.391198	-1.35403	down
MSTRG.9841	A03	142344621	272	.	0.189409	0.13134	0.018691		1.25361	0.401097	0.509319	0.156856	-2.67249	down
MSTRG.9911	A03	143041306	280	.	1.32837	0.236766	0.535694		0.0001	0.516636	0.0001	4.06479	2.02318	up
MSTRG.9982	A04	170785	509	7IXS5T	0.384065	0.0001	0.0001		3.15241	3.68974	4.08937	0.035152	-4.83025	down
MSTRG.10012	A04	387238	452	RFG9X9	0.071852	1.29051	1.14207		0.422854	0.231706	0.190874	2.96231	1.56672	up
MSTRG.10015	A04	389310	473	RFG9X9	0.206005	1.64953	0.285577		0.175047	0.0001	0.0001	12.2177	3.6109	up
MSTRG.10021	A04	461218	237	UED96S	0.404459	1.575	0.195193		0.0001	0.0001	0.316272	6.87156	2.78064	up
MSTRG.10086	A04	1273016	268	BBUS42	1.45285	1.16872	0.83886		1.14468	0.324269	0.0001	2.35556	1.23607	up
MSTRG.10108	A04	1655500	296	.	0.340434	1.36564	1.15303		0.389045	0.074293	0.16804	4.52835	2.17898	up
MSTRG.10140	A04	2009250	533	.	1.78838	7.02734	5.04135		0.515435	1.58857	0.423458	5.4826	2.45486	up
MSTRG.10146	A04	2118003	361	.	0.163248	0.0001	0.0001		0.585746	1.32216	1.82178	0.0438235	-4.51215	down
MSTRG.10160	A04	2389748	2520	.	0.0001	1.90076	0.508154		0.459913	0.0001	0.059655	4.63568	2.21278	up
MSTRG.10161	A04	2390557	533	.	1.64143	2.59117	1.16782		0.486181	0.974998	0.746147	2.44659	1.29077	up
MSTRG.10162	A04	2396969	220	.	1.88852	3.53359	0.693959		0.466287	0.497339	0.393108	4.50793	2.17247	up
MSTRG.10163	A04	2398053	533	.	1.66094	3.48291	2.00469		0.609014	1.63204	0.885742	2.28622	1.19297	up
MSTRG.10176	A04	2653875	267	.	0.126188	0.262494	0.050773		1.18564	0.038473	0.068589	0.33995	-1.55661	down
MSTRG.10307	A04	4154941	3234	.	3.0241	7.23628	4.84533		1.12328	2.81669	1.5139	2.76972	1.46974	up
MSTRG.10326	A04	4370014	411	.	0.750518	0.046658	0.04881		1.56598	0.017643	0.160767	0.484974	-1.04402	down
MSTRG.10332	A04	4438928	616	J5ZRE9	1.14824	0.296542	1.05144		0.629337	0.154604	0.209501	2.5127	1.32924	up
MSTRG.10357	A04	4644633	429	T15HZA	0.36163	0.0001	1.14065		0.341853	0.0001	0.308997	2.30797	1.20663	up
MSTRG.10412	A04	5497925	437	FY8RTQ	0.289871	0.115376	1.4747		0.23995	0.269773	0.429991	2.00055	1.0004	up
MSTRG.10542	A04	7010394	12612	JBK91U	1.32262	1.47502	1.17441		0.415456	0.651873	0.62224	2.35092	1.23323	up
MSTRG.10576	A04	7856509	458	.	0.492112	0.570287	0.0001		0.894686	1.13193	0.919971	0.360586	-1.47158	down
MSTRG.10589	A04	8051804	227	.	0.866671	1.14688	0.0001		0.126696	0.495637	0.143227	2.6303	1.39523	up
MSTRG.10590	A04	8056760	252	.	0.640975	1.29491	0.0001		0.098791	0.418948	0.0001	3.73858	1.90249	up
MSTRG.10602	A04	8279899	224	2J20F7	0.273933	1.36698	0.342701		0.637372	0.153973	0.0001	2.50632	1.32557	up
MSTRG.10612	A04	8400350	341	.	1.8248	1.51203	1.60351		0.486116	0.732602	0.239613	3.38767	1.76029	up
MSTRG.10610	A04	8401334	316	.	0.199529	1.11949	0.214178		0.040069	0.21955	0.0001	5.90329	2.56152	up
MSTRG.10613	A04	8403324	509	.	0.349432	0.64986	2.02135		0.0001	0.461353	0.313913	3.89577	1.96191	up
MSTRG.10614	A04	8404291	224	.	0.588905	1.87959	0.17765		0.108353	0.118688	0.0001	11.6498	3.54223	up
MSTRG.10616	A04	8407653	247	.	0.622716	1.29462	1.33569		0.349435	0.0001	0.0001	9.30408	3.21786	up
MSTRG.10641	A04	9419159	1598	.	0.564293	0.804006	1.42913		0.506026	0.444718	0.364086	2.1276	1.08923	up
MSTRG.10685	A04	10334215	235	EJS23T	0.247471	1.53838	0.12012		0.217457	0.297962	0.352893	2.19503	1.13424	up
MSTRG.10736	A04	12444085	609	.	0.04825	1.30501	1.75342		0.131486	0.222102	0.094442	6.93409	2.79371	up
MSTRG.10754	A04	12962899	379	.	0.258786	0.095075	0.0001		1.13029	1.55176	0.603987	0.107717	-3.21469	down
MSTRG.10783	A04	13126793	246	QIV7MJ	0.359815	0.697126	1.13279		0.569819	0.379033	0.051138	2.18975	1.13077	up
MSTRG.10796	A04	13940633	359	.	1.30137	0.223058	0.539014		0.380147	0.327651	0.12922	2.46523	1.30173	up
MSTRG.10797	A04	13942575	1020	.	1.15301	0.486433	1.68345		0.538586	0.432946	0.571593	2.15335	1.10658	up
MSTRG.10810	A04	14400225	200	.	0.994575	1.42846	0.0001		0.0001	0.509892	0.651911	2.08549	1.06038	up
MSTRG.10821	A04	14615948	294	.	0.521678	1.97565	1.32517		0.614614	0.329931	0.722616	2.29282	1.19712	up
MSTRG.10834	A04	15029835	1085	.	1.64491	1.91747	1.6547		0.277781	0.239444	0.707114	4.26114	2.09124	up
MSTRG.10869	A04	17018419	636	.	3.12445	3.84667	5.38498		3.50244	0.656186	0.789487	2.49713	1.32027	up
MSTRG.10881	A04	17775670	3048	P0ETKP	0.370106	0.355718	0.207582		1.26161	0.725733	0.521611	0.372031	-1.42651	down
MSTRG.10886	A04	17973108	293	YMF2MP	1.21781	0.036634	0.135957		0.0001	0.0001	0.135525	10.2443	3.35674	up
MSTRG.10899	A04	18402443	251	Y7Q0ZL	0.70581	0.610258	1.23293		0.372749	0.109347	0.344342	3.08432	1.62495	up
MSTRG.10907	A04	18920187	340	WNX5DB	0.0001	0.379417	0.543899		1.80147	0.750322	0.339695	0.319357	-1.64676	down
MSTRG.10958	A04	21484059	232	SI7AR4	0.801013	1.58393	3.14448		0.366655	0.118595	0.996944	3.73057	1.8994	up
MSTRG.10980	A04	23013339	258	C4KZJS	0.951891	2.20714	1.63031		0.334594	0.280658	1.17005	2.68265	1.42366	up
MSTRG.10986	A04	23120248	22396	JN7TNN	1.13149	0.337267	0.401849		1.54771	1.68469	1.08146	0.433628	-1.20547	down
MSTRG.10988	A04	23522283	565	.	1.63527	1.48426	1.24237		0.322145	0.90082	0.817721	2.13747	1.0959	up
MSTRG.10989	A04	23523516	314	.	0.425409	1.42913	0.329382		0.010406	0.512916	0.319484	2.59125	1.37365	up
MSTRG.11009	A04	23712637	5456	06VYCT	2.1301	0.81411	1.19061		4.43676	5.53997	5.03839	0.275377	-1.86052	down
MSTRG.10999	A04	24828442	523	.	1.13725	0.238325	0.207203		0.165381	0.0001	0.055265	7.17014	2.842	up
MSTRG.11013	A04	26519830	7889	.	0.467612	0.204608	0.540254		0.617725	1.9086	0.247291	0.437145	-1.19382	down
MSTRG.11025	A04	27594394	234	.	0.877201	0.577245	1.35952		0.0001	0.0001	0.12323	22.7981	4.51084	up
MSTRG.11042	A04	29448819	248	.	0.130718	0.042707	1.27852		0.0001	0.582616	0.0001	2.49127	1.31688	up
MSTRG.11062	A04	30467690	294	.	1.21368	0.390979	0.270992		0.195841	0.0001	0.0001	9.56766	3.25817	up
MSTRG.11068	A04	30940227	517	.	0.139616	0.282138	0.500725		2.41584	0.099441	0.0001	0.366735	-1.44719	down
MSTRG.11076	A04	31702337	226	.	0.567445	0.0001	0.12301		0.0001	0.440589	1.27572	0.402324	-1.31357	down
MSTRG.11098	A04	32647726	6467	BQ8TF8	1.47082	2.85153	1.76781		0.298614	0.384883	0.262228	6.43968	2.68699	up
MSTRG.11099	A04	32650236	6289	BQ8TF8	0.250244	1.87815	2.09797		0.184368	0.100847	0.149722	9.71718	3.28054	up
MSTRG.11100	A04	32653452	314	BQ8TF8	0.992622	4.87774	3.11158		0.62534	0.563651	0.664067	4.84709	2.27712	up
MSTRG.11115	A04	33990451	266	M278LU	1.24759	1.1642	1.2794		0.589671	0.660348	0.325382	2.34301	1.22836	up
MSTRG.11124	A04	34965245	385	.	0.540925	1.1818	0.469291		0.221323	0.45116	0.009843	3.21256	1.68372	up
MSTRG.11153	A04	37636708	572	.	1.36501	0.646219	0.504508		0.050234	0.304103	0.165596	4.83858	2.27458	up
MSTRG.11156	A04	37782611	1056	.	1.50463	1.16574	1.18449		0.574584	0.592597	0.136792	2.95624	1.56376	up
MSTRG.11158	A04	37784702	467	.	1.40996	1.29954	1.11031		0.167223	1.02909	0.495025	2.25847	1.17534	up
MSTRG.11174	A04	38454409	243	92N1A9	1.10927	0.906287	0.163236		0.267002	0.196072	0.032828	4.3936	2.1354	up
MSTRG.11197	A04	43763608	242	.	0.075523	1.19346	0.256652		0.059437	0.0001	0.0001	25.582	4.67706	up
MSTRG.11213	A04	45318632	358	X2GLWH	0.627904	1.3736	0.544463		0.559539	0.0001	0.166766	3.50488	1.80937	up
MSTRG.11209	A04	45853423	447	.	0.507544	0.82257	1.10736		0.436034	0.134637	0.0001	4.27049	2.0944	up
MSTRG.11210	A04	45859908	1464	.	0.724593	1.00543	1.07153		0.164035	0.114227	0.134235	6.7917	2.76377	up
MSTRG.11234	A04	53377186	538	F1GXSN	1.42317	1.94713	1.83712		0.697659	0.807639	0.38314	2.75753	1.46338	up
MSTRG.11239	A04	53862177	434	.	0.749088	0.0001	0.0001		0.917321	0.412902	1.38633	0.275823	-1.85819	down
MSTRG.11267	A04	58904625	323	.	0.30209	0.11782	0.0001		0.257984	0.0001	1.1632	0.295514	-1.7587	down
MSTRG.11282	A04	62274392	574	.	0.849343	1.92545	1.8792		0.097876	0.265595	0.28388	7.18929	2.84585	up
MSTRG.11280	A04	62623942	210	.	0.192551	0.653887	0.0001		0.267981	1.48503	0.185428	0.436711	-1.19525	down
MSTRG.11303	A04	64552509	717	.	0.56939	1.12112	1.18783		0.320144	0.184099	0.407333	3.15754	1.6588	up
MSTRG.11309	A04	64564991	1958	.	0.936214	1.58214	1.42303		0.496173	0.630221	0.59518	2.28941	1.19498	up
MSTRG.11311	A04	64575120	814	.	0.512857	0.313485	1.23548		0.075318	0.136158	0.150698	5.6929	2.50916	up
MSTRG.11318	A04	65448711	1099	.	0.859433	0.781195	1.17328		0.145457	0.273765	0.451282	3.23251	1.69265	up
MSTRG.11319	A04	65452814	213	.	0.155333	1.58568	0.476889		0.078501	0.105516	0.0001	12.0462	3.5905	up
MSTRG.11334	A04	68161606	741	.	0.501818	1.11934	1.27816		0.73858	0.305986	0.0001	2.77535	1.47267	up
MSTRG.11336	A04	68167122	484	.	0.59662	1.46988	1.07899		0.650936	0.0001	0.0001	4.83078	2.27226	up
MSTRG.11349	A04	71268666	716	.	4.77346	2.27796	1.12796		0.203169	0.885828	1.14761	3.65704	1.87068	up
MSTRG.11351	A04	71907879	248	.	5.84053	6.31255	6.22928		3.69345	2.60397	1.52139	2.35105	1.2333	up
MSTRG.11362	A04	72913333	320	8X4Q28	0.0001	0.837118	1.51059		0.696301	0.271419	0.0001	2.42587	1.2785	up
MSTRG.11359	A04	72924723	1385	YI3R6M	0.385154	1.45177	0.810568		0.421416	0.434299	0.207754	2.48949	1.31585	up
MSTRG.11369	A04	74200058	1565	QQQ0M6	0.103859	1.8756	0.007764		0.002086	0.003243	0.0001	366.038	8.51585	up
MSTRG.11370	A04	74203702	922	.	0.0001	0.610898	1.18251		1.66117	2.59472	0.369139	0.387784	-1.36667	down
MSTRG.11374	A04	75124940	242	.	0.133946	1.71905	0.860952		0.0001	0.119655	0.0001	22.6436	4.50103	up
MSTRG.11379	A04	75156700	6305	Q7IQT3	1.26892	2.14091	1.66061		1.07156	0.569146	0.475634	2.39586	1.26054	up
MSTRG.11383	A04	76220310	267	CCZS04	0.797181	1.38471	0.464364		0.703284	0.502069	0.0001	2.19524	1.13438	up
MSTRG.11392	A04	79224952	270	.	0.061757	1.31605	0.541863		0.280467	0.518579	0.10686	2.11906	1.08343	up
MSTRG.11394	A04	79228349	1162	.	0.459559	1.25011	0.784933		0.4835	0.422966	0.292755	2.08018	1.05671	up
MSTRG.11399	A04	79859245	223	.	0.695619	0.245888	1.48576		0.245112	0.0001	0.0001	9.89462	3.30664	up
MSTRG.11405	A04	80065845	385	492D91	0.168647	1.12176	0.310658		0.0001	0.0001	0.372988	4.29022	2.10105	up
MSTRG.11417	A04	81196884	674	G8H5C8	1.50851	1.99856	1.99972		0.274858	1.11837	0.554686	2.82702	1.49928	up
MSTRG.11437	A04	82381481	765	255V2J	1.22443	1.25758	1.66042		0.037711	0.206887	0.075611	12.9366	3.69339	up
MSTRG.11452	A04	83458246	1116	.	10.7496	13.445	15.3716		6.02293	3.62647	3.98566	2.9018	1.53695	up
MSTRG.11453	A04	83851797	260	.	0.124708	0.11753	0.304121		1.48982	0.0001	0.0001	0.366679	-1.44741	down
MSTRG.11480	A04	86995507	214	.	0.454169	1.25174	0.98758		0.631761	0.135238	0.334344	2.44564	1.29021	up
MSTRG.11495	A04	89414463	4081	GFN1MA	0.230613	0.031644	0.212364		0.285145	0.440038	2.05359	0.170803	-2.5496	down
MSTRG.11501	A04	90651922	247	.	0.78747	1.00711	1.3374		0.106978	0.40536	0.771427	2.43969	1.2867	up
MSTRG.11509	A04	91041082	4879	.	0.325681	0.0001	0.168271		0.012771	0.007773	0.148835	2.91684	1.54441	up
MSTRG.11520	A04	91914272	307	.	21.0616	16.3495	20.9652		33.7632	65.0143	25.4971	0.469735	-1.09008	down
MSTRG.11524	A04	92507146	534	.	0.728038	1.74718	2.32103		0.461397	0.412235	0.777959	2.90402	1.53805	up
MSTRG.11545	A04	94675443	748	.	0.206803	0.462335	0.363344		0.448648	1.35605	0.578582	0.433219	-1.20683	down
MSTRG.11546	A04	94677606	295	.	0.109962	0.283723	0.073744		1.16969	0.271701	0.241463	0.277759	-1.84809	down
MSTRG.11547	A04	94685685	204	.	0.0001	1.11994	0.507506		0.271827	0.413182	0.117719	2.02751	1.01971	up
MSTRG.11553	A04	95413371	499	.	0.298941	0.0001	0.139191		0.490458	1.15769	0.306123	0.224244	-2.15686	down
MSTRG.11554	A04	95567247	342	.	1.40928	1.1173	0.95459		0.25325	0.429562	0.473039	3.01179	1.59062	up
MSTRG.11564	A04	96861276	567	.	1.16193	1.02875	0.826496		0.13652	0.200768	0.101607	6.87448	2.78125	up
MSTRG.11595	A04	98908969	1346	N5X18U	24.7499	14.3027	15.0193		54.3996	58.7747	101.051	0.252407	-1.98618	down
MSTRG.11604	A04	99205683	1173	.	1.28182	0.689452	0.870615		0.467675	0.328818	0.374815	2.42625	1.27873	up
MSTRG.11606	A04	99210881	348	.	1.26599	1.61257	0.601896		0.159669	0.24403	0.410412	4.27517	2.09598	up
MSTRG.11607	A04	99211601	362	.	1.28156	0.283936	0.397112		0.053428	0.080242	0.153896	6.82489	2.7708	up
MSTRG.11609	A04	99213785	672	.	1.79615	0.397051	0.597928		0.288431	0.086408	0.559386	2.98764	1.579	up
MSTRG.11610	A04	99216923	263	.	0.145151	0.106382	0.151406		1.86012	0.611221	2.3759	0.0831274	-3.58853	down
MSTRG.11617	A04	99609153	1306	.	0.233492	0.16794	0.148357		0.524165	0.659743	3.52631	0.116723	-3.09884	down
MSTRG.11618	A04	99795257	270	.	0.261508	0.0001	1.32484		0.206381	0.312365	0.009852	3.00124	1.58556	up
MSTRG.11641	A04	101428712	226	.	1.62149	0.0001	1.02654		0.146206	0.0001	0.118525	9.99931	3.32183	up
MSTRG.11642	A04	101429855	380	.	1.40777	0.100909	0.920394		0.171531	0.076315	0.0001	9.7968	3.29231	up
MSTRG.11647	A04	101756374	311	.	0.177571	1.95849	0.256226		0.0001	0.5195	0.0001	4.60321	2.20264	up
MSTRG.11666	A04	102765460	1316	N7MBXE	0.425636	0.516368	0.0001		0.535632	1.8591	0.650645	0.309355	-1.69266	down
MSTRG.11672	A04	102972771	653	WAP6P7	0.914192	1.6948	1.28456		3.2173	2.16824	2.50291	0.493577	-1.01865	down
MSTRG.11674	A04	103135856	356	.	0.172	1.4359	1.12639		0.616617	0.165202	0.405588	2.30274	1.20335	up
MSTRG.11680	A04	103364712	1425	ZG8NF1	1.76013	0.87078	1.56513		2.21327	0.014614	7.38546	0.436481	-1.19601	down
MSTRG.11681	A04	103366568	242	ZG8NF1	7.04877	4.13547	8.20354		10.3299	7.92226	25.2595	0.445576	-1.16626	down
MSTRG.11714	A04	105917858	248	.	1.11249	0.112791	0.384241		0.0001	0.0001	0.04949	32.3913	5.01754	up
MSTRG.11742	A04	107789961	232	.	1.11756	0.32884	0.0001		0.0001	0.493851	0.078892	2.52512	1.33635	up
MSTRG.11751	A04	108242010	203	FA4IPG	1.2487	0.491315	1.90233		0.0001	0.145434	0.027183	21.0885	4.39839	up
MSTRG.11752	A04	108244049	533	FA4IPG	1.42342	0.82158	0.382491		0.368497	0.285378	0.540764	2.1994	1.13711	up
MSTRG.11754	A04	108260141	283	.	1.47528	1.04171	0.6598		0.101713	0.709042	0.363036	2.70643	1.43639	up
MSTRG.11755	A04	108261014	490	.	2.25389	0.686391	0.429557		0.751884	0.238763	0.219814	2.78393	1.47712	up
MSTRG.11765	A04	108438072	625	.	0.036138	0.0001	0.039851		0.680717	1.19677	0.738115	0.0290905	-5.10331	down
MSTRG.11804	A04	109944583	353	.	0.437427	1.9916	0.335737		0.0001	0.133981	0.0001	20.6047	4.3649	up
MSTRG.11805	A04	109951099	411	.	0.734937	2.22046	0.681658		0.468064	0.201209	0.780969	2.5079	1.32648	up
MSTRG.11807	A04	109953819	881	.	0.191623	1.10272	1.37223		0.574544	0.07034	0.606747	2.13047	1.09117	up
MSTRG.11808	A04	109955209	655	.	0.372327	0.975801	0.978647		0.132754	0.115681	0.703081	2.44533	1.29003	up
MSTRG.11817	A04	110223489	238	79NX8T	4.32226	2.61032	1.90788		5.53319	10.8245	6.38319	0.388747	-1.3631	down
MSTRG.11818	A04	110224396	256	79NX8T	0.805254	0.074798	0.683616		1.06301	2.06575	2.40625	0.282505	-1.82365	down
MSTRG.11832	A04	110541893	266	.	0.121906	0.136845	1.18968		0.191825	0.108127	0.324997	2.31768	1.21268	up
MSTRG.11851	A04	111139295	628	.	0.321308	0.219999	1.15827		0.0001	0.087862	0.135017	7.62216	2.9302	up
MSTRG.11852	A04	111182640	1345	.	2.06618	1.87379	3.7966		0.626481	0.233331	1.15272	3.84419	1.94268	up
MSTRG.11860	A04	111437039	8418	.	0.814145	0.132607	0.362467		0.132765	0.086789	0.430592	2.01373	1.00987	up
MSTRG.11860	A04	111437039	8418	.	0.278829	0.156937	0.066736		0.009054	0.115498	0.092764	2.31231	1.20933	up
MSTRG.11859	A04	111437039	10397	.	1.26187	1.18788	0.297931		0.496135	0.273449	0.0001	3.56989	1.83588	up
MSTRG.11892	A04	112312450	471	.	7.92298	16.2963	13.952		4.21198	4.12253	1.72139	3.79591	1.92444	up
MSTRG.11897	A04	112349416	8237	.	0.918364	1.17036	1.45542		0.087187	0.406	0.0001	7.18475	2.84494	up
MSTRG.11898	A04	112357354	310	.	2.20544	2.79858	3.75632		0.888976	0.184001	0.243686	6.65344	2.7341	up
MSTRG.11899	A04	112358207	6882	.	0.703742	2.66193	3.8851		0.882515	0.0001	0.0001	8.21417	3.03812	up
MSTRG.11899	A04	112358252	8981	.	1.32485	3.24003	1.63034		0.360062	0.161941	0.378349	6.88089	2.7826	up
MSTRG.11899	A04	112359910	8340	.	0.929671	1.21372	1.1295		0.195186	0.000144	0.082734	11.7703	3.55708	up
MSTRG.11899	A04	112359927	7238	.	0.912006	0.166328	1.66765		0.428856	0.068761	0.0001	5.51717	2.46393	up
MSTRG.11906	A04	112695247	262	.	1.11515	0.022809	0.14767		0.27264	0.0001	0.0001	4.71204	2.23635	up
MSTRG.11909	A04	112697706	434	.	0.199267	0.429374	0.090585		1.2344	0.130839	0.119452	0.484429	-1.04564	down
MSTRG.11910	A04	112698828	465	.	0.131768	0.128728	0.458381		0.608014	1.17998	0.186431	0.364095	-1.45761	down
MSTRG.11926	A04	112991577	422	P3T58Z	0.467688	0.716802	0.062996		0.962596	0.230345	1.66977	0.435771	-1.19836	down
MSTRG.11928	A04	113105123	949	.	1.9228	0.772226	2.2346		0.62248	1.3558	0.42752	2.04906	1.03496	up
MSTRG.11929	A04	113106948	385	.	2.27105	2.96474	1.54796		1.43409	1.18787	0.146854	2.45006	1.29282	up
MSTRG.11933	A04	113228102	31899	Z6RYGL	0.47803	0.0001	0.397321		2.61805	0.0001	0.564483	0.275071	-1.86212	down
MSTRG.11945	A04	113671991	232	.	1.25725	0.311287	0.319984		0.0001	0.120808	0.118558	7.88638	2.97936	up
MSTRG.11958	A04	113956191	374	1M4EYD	0.424442	1.0256	1.28815		0.640832	0.0001	0.0001	4.27154	2.09475	up
MSTRG.11959	A04	113957194	732	1M4EYD	0.377127	1.17065	1.95577		0.856092	0.072864	0.210146	3.07571	1.62092	up
MSTRG.11960	A04	113958437	401	1M4EYD	0.444171	1.46712	0.484462		0.346291	0.117214	0.142031	3.95642	1.98419	up
MSTRG.11992	A04	114726159	285	AIRX6Z	0.0001	0.133951	1.18052		0.341688	0.101665	0.013644	2.87655	1.52434	up
MSTRG.11997	A04	114784611	656	.	0.0001	0.175554	0.121247		0.0001	0.57109	0.361842	0.318211	-1.65194	down
MSTRG.11999	A04	114810554	816	J9WKAC	1.08487	1.86779	1.75959		1.40089	0.000366	0.374178	2.65414	1.40824	up
MSTRG.12007	A04	114910696	433	.	0.388549	1.75507	0.0001		0.0001	0.051316	0.430878	4.44483	2.15213	up
MSTRG.12010	A04	114976637	362	.	0.604514	0.194549	0.330341		0.364589	1.53377	1.67673	0.31591	-1.66241	down
MSTRG.12038	A04	115494028	301	.	0.170456	0.113762	0.0001		0.0001	1.15671	0.581124	0.163595	-2.6118	down
MSTRG.12057	A04	116015781	305	.	0.0001	0.90043	0.0001		0.451472	1.19651	1.0362	0.335532	-1.57548	down
MSTRG.12064	A04	116287666	582	.	0.989692	0.702484	1.25428		0.679443	0.132465	0.072043	3.33328	1.73694	up
MSTRG.12066	A04	116291639	296	.	0.693304	1.22609	0.932539		0.148306	0.10762	0.0001	11.1392	3.47758	up
MSTRG.12068	A04	116296209	407	.	0.942324	0.756187	1.09537		0.497361	0.335603	0.462866	2.15606	1.1084	up
MSTRG.12072	A04	116786487	369	.	1.08309	0.370682	0.0001		3.36277	1.31211	0.094087	0.304861	-1.71378	down
MSTRG.12082	A04	116872659	82674	XSNT16	0.04525	0.338184	0.181458		0.145243	0.515859	2.00673	0.211742	-2.23962	down
MSTRG.12117	A04	117813133	260	GT1121	1.15952	0.294607	0.700021		0.124021	0.111403	0.110954	6.21906	2.6367	up
MSTRG.12128	A04	118030789	662	.	1.26946	0.451157	0.0001		1.08074	1.88578	1.22718	0.410309	-1.28522	down
MSTRG.12140	A04	118367445	227	.	1.31114	1.53974	1.47959		0.600232	1.51585	0.0001	2.04636	1.03306	up
MSTRG.12147	A04	118544721	599	GR5MMQ	1.57531	3.20272	1.64232		0.727799	0.512957	0.891532	3.01101	1.59025	up
MSTRG.12151	A04	118556318	926	6GG9QX	0.986078	2.47528	1.23098		0.5046	0.403836	0.249315	4.05298	2.01898	up
MSTRG.12167	A04	118763558	507	.	2.79351	1.56704	1.75531		0.167767	0.327182	1.21471	3.57724	1.83885	up
MSTRG.12175	A04	118897122	201	.	0.233128	0.238922	1.13674		0.0928	0.0001	0.430084	3.07618	1.62114	up
MSTRG.12172	A04	118901147	391	.	0.120427	0.711581	0.305903		0.296852	1.57975	0.958016	0.401434	-1.31676	down
MSTRG.12198	A04	119302224	222	.	0.063145	0.070307	0.073096		1.15388	0.459127	0.212751	0.11313	-3.14395	down
MSTRG.12204	A04	119374920	2238	FR7HFM	0.0001	0.0001	0.507018		0.75573	0.433014	1.03587	0.228003	-2.13287	down
MSTRG.12214	A04	119542821	235	T416DT	0.37463	0.17735	1.81322		0.179866	0.591392	0.098775	2.71852	1.44282	up
MSTRG.12219	A04	119707608	712	.	0.38641	0.0001	0.280304		1.38797	0.04078	0.0001	0.466679	-1.0995	down
MSTRG.12223	A04	119723144	341	.	0.275391	0.0001	0.057194		1.17351	0.135064	0.075367	0.24039	-2.05655	down
MSTRG.12254	A04	120533051	226	.	1.39624	0.080479	0.307836		0.0001	0.124909	0.057453	9.78042	3.2899	up
MSTRG.12275	A04	120686824	366	.	0.774297	0.759311	0.202378		1.3043	1.57273	0.709886	0.483977	-1.04699	down
MSTRG.12282	A04	120752880	678	.	0.0001	0.434402	0.774676		0.934963	2.01681	0.873179	0.316129	-1.66142	down
MSTRG.12310	A04	120937128	80679	GHD56K	4.65475	2.46832	2.19198		7.08905	7.76	3.80143	0.499454	-1.00158	down
MSTRG.12334	A04	121774915	5663	S01ZUK	2.2999	0.169204	0.075635		7.55993	1.46139	2.37963	0.223204	-2.16356	down
MSTRG.12390	A04	122852749	219	.	0.977932	0.0001	0.216479		1.43502	1.12949	0.351951	0.409576	-1.2878	down
MSTRG.12482	A04	124289974	710	.	0.283104	1.65722	0.416092		0.0001	0.089153	0.423632	4.59443	2.19989	up
MSTRG.12484	A04	124358546	385	.	0.25297	0.199203	0.0001		1.18861	0.301307	0.472487	0.230468	-2.11736	down
MSTRG.12487	A04	124383331	378	.	3.02356	23.2253	15.1855		1.37643	1.42464	1.52472	9.57844	3.25979	up
MSTRG.12490	A04	124460780	546	.	1.72942	1.74941	2.31478		0.462923	0.394521	0.524533	4.19226	2.06773	up
MSTRG.12530	A04	124917896	488	I8IDBT	0.199686	1.17487	0.227541		0.10034	0.297091	0.209583	2.63931	1.40016	up
MSTRG.12531	A04	124920487	272	I8IDBT	0.574992	0.281657	0.0001		0.44501	1.26259	0.359984	0.414372	-1.271	down
MSTRG.12566	A04	125353680	834	.	0.124268	0.092087	0.0001		0.30755	1.43214	0.3141	0.105393	-3.24615	down
MSTRG.12614	A04	125891790	597	.	1.17544	0.772409	1.49327		0.0001	0.0001	0.137723	24.9496	4.64094	up
MSTRG.12615	A04	125898608	263	.	0.148211	1.88854	0.292075		0.0001	0.059365	0.0001	39.0972	5.28899	up
MSTRG.12618	A04	125911640	23018	Q7VTCQ	0.487076	0.966313	2.00601		0.541536	0.103326	0.0001	5.36372	2.42323	up
MSTRG.12619	A04	125912410	23032	Q7VTCQ	1.65871	1.8602	2.44817		0.491642	1.1876	0.0001	3.55323	1.82913	up
MSTRG.12696	A04	127845193	398	.	10.9896	8.77904	11.1413		24.2613	29.8323	17.0285	0.434605	-1.20222	down
MSTRG.12834	A05	2231235	26764	FZ3B5X	0.308663	0.035534	0.327293		2.21198	1.02931	0.649066	0.172604	-2.53446	down
MSTRG.12891	A05	3828179	1403	27RA9F	34.1645	74.1287	54.0795		4.56094	7.48124	11.1762	6.99329	2.80597	up
MSTRG.12982	A05	6444735	245	.	1.02632	1.35725	0.407653		0.080574	0.590141	0.405756	2.59293	1.37459	up
MSTRG.13023	A05	6919793	7256	DH8F8S	0.223365	2.33854	5.88736		0.232316	0.095954	0.325672	12.9205	3.69159	up
MSTRG.13020	A05	7169532	251	.	0.124582	0.0001	0.153554		1.29588	0.83713	0.143034	0.122245	-3.03215	down
MSTRG.13079	A05	8065161	4189	K4C16D	2.54179	5.44713	3.29456		2.03939	2.17666	1.15861	2.09938	1.06996	up
MSTRG.13081	A05	8366579	312	.	1.41861	0.115427	0.321071		0.092289	0.464146	0.0001	3.33332	1.73696	up
MSTRG.13114	A05	8857861	1458	AX1G32	0.995607	0.888037	0.61095		1.89817	1.67038	1.60771	0.48193	-1.0531	down
MSTRG.13119	A05	8929481	1201	SHY03S	2.0903	1.55251	0.838474		0.184003	0.02236	0.552899	5.90215	2.56124	up
MSTRG.13121	A05	8937909	7788	SHY03S	14.2071	10.2956	5.68607		1.32087	0.134051	3.44846	6.15673	2.62217	up
MSTRG.13121	A05	8938846	7059	SHY03S	3.26016	1.9013	1.13425		0.310381	0.284046	0.948456	4.08049	2.02874	up
MSTRG.13124	A05	8995852	476	.	0.341182	1.26702	0.324789		0.0001	0.087327	0.0001	22.0845	4.46496	up
MSTRG.13156	A05	9576850	220	.	0.569794	0.658846	1.99273		0.775909	0.0001	0.0001	4.15066	2.05334	up
MSTRG.13167	A05	9791236	233	.	0.139097	2.06424	1.43499		0.220629	0.124257	0.0001	10.5463	3.39866	up
MSTRG.13170	A05	9840467	273	.	1.89939	0.209975	0.779064		0.474415	0.0001	0.667494	2.52926	1.33871	up
MSTRG.13171	A05	9841805	244	.	0.28078	1.05784	1.39544		0.147172	0.180963	0.755305	2.5235	1.33542	up
MSTRG.13199	A05	10325253	512	.	1.67901	0.337248	0.068799		0.056309	0.325199	0.0001	5.46386	2.44992	up
MSTRG.13205	A05	10396834	417	.	0.457267	0.0001	0.0001		2.03056	1.2802	0.375388	0.124104	-3.01038	down
MSTRG.13211	A05	10505033	227	.	0.349301	0.0001	0.169717		2.44541	0.0001	1.16474	0.14379	-2.79796	down
MSTRG.13223	A05	10654984	201	.	1.45019	0.473795	0.195071		0.121705	0.503795	0.343152	2.18764	1.12937	up
MSTRG.13224	A05	10655559	1215	.	0.189932	0.584578	0.281036		0.434674	0.650778	1.3344	0.436203	-1.19693	down
MSTRG.13255	A05	11495197	318	.	0.383893	1.91851	0.15996		0.0001	0.248879	0.0001	9.88587	3.30537	up
MSTRG.13281	A05	11900358	1187	.	1.73937	2.83315	1.44849		1.21753	1.53999	11.7152	0.416025	-1.26526	down
MSTRG.13303	A05	12346842	252	984HUC	0.128195	0.865962	1.71715		0.005736	0.446661	0.732571	2.28809	1.19414	up
MSTRG.13352	A05	13059307	1017	NF6UF5	0.478945	0.272827	0.612757		1.47639	0.975431	1.43228	0.351312	-1.50918	down
MSTRG.13382	A05	13800415	219	.	0.138505	1.21461	0.0001		0.0001	0.21465	0.05508	5.01508	2.32627	up
MSTRG.13384	A05	13888349	417	.	16.0883	5.38453	3.32005		2.92454	4.09285	1.29047	2.98427	1.57738	up
MSTRG.13387	A05	13956134	294	.	0.097032	1.28108	0.774536		0.436129	0.121282	0.300764	2.5084	1.32677	up
MSTRG.13398	A05	14175725	1168	.	0.243777	0.2301	0.136528		0.432872	0.947102	0.35147	0.352541	-1.50414	down
MSTRG.13414	A05	16629154	244	.	8.6255	9.77795	6.80999		2.63529	4.56006	4.14831	2.22269	1.15231	up
MSTRG.13420	A05	17128948	1010	39JIAY	0.419752	0.0001	0.877906		3.25636	1.241	2.35007	0.189525	-2.39954	down
MSTRG.13428	A05	18322084	237	.	0.225023	0.265794	1.27568		0.014203	0.0001	0.0001	122.648	6.93838	up
MSTRG.13441	A05	18507816	206	.	0.878205	1.1078	1.1401		0.0001	0.035365	0.133449	18.5071	4.21	up
MSTRG.13443	A05	18510773	301	.	1.50888	0.594092	0.397066		0.222168	0.485832	0.195182	2.76804	1.46886	up
MSTRG.13490	A05	24302763	904	41Y8SN	1.50736	1.6113	1.55791		0.209397	0.522712	0.230573	4.85786	2.28032	up
MSTRG.13492	A05	24504529	303	IV17LC	3.17218	2.14368	0.782379		1.12308	0.143807	0.804979	2.94336	1.55746	up
MSTRG.13516	A05	25304865	423	Y2N0N5	0.28937	0.511896	1.23122		0.127319	0.272358	0.07169	4.31189	2.10832	up
MSTRG.13517	A05	25305827	376	Y2N0N5	0.166549	2.42364	0.270701		0.0001	0.077125	0.084986	17.6368	4.14052	up
MSTRG.13538	A05	26916542	331	34UDDJ	3.47932	7.83936	7.93756		1.79785	2.90345	1.57625	3.06748	1.61705	up
MSTRG.13547	A05	27342361	390	.	0.526628	1.14925	0.408913		0.295515	0.223091	0.0001	4.01922	2.00692	up
MSTRG.13549	A05	27791596	271	.	0.69083	1.5513	2.18345		1.86115	0.0001	0.099294	2.25733	1.17462	up
MSTRG.13550	A05	27795362	783	SNW2XV	0.807129	1.61877	0.412864		0.648228	0.0001	0.099005	3.79852	1.92544	up
MSTRG.13550	A05	27796321	1819	SNW2XV	0.772683	1.81791	0.550276		0.284557	0.087218	0.10186	6.63142	2.72932	up
MSTRG.13562	A05	28590298	1722	.	0.928394	1.60341	0.889693		1.77159	2.88496	3.81055	0.404093	-1.30724	down
MSTRG.13589	A05	29921340	4965	.	1.30022	0.210027	0.0001		0.051945	0.584895	0.074488	2.12328	1.08629	up
MSTRG.13597	A05	30170257	4784	.	0.536284	0.740041	1.54975		0.354357	0.291313	0.56531	2.33371	1.22263	up
MSTRG.13611	A05	30463764	211	.	0.105621	1.46816	1.35524		0.220331	0.345797	0.247525	3.59985	1.84794	up
MSTRG.13631	A05	31411680	452	0D8FTQ	0.128366	0.0001	1.46643		0.396815	0.0001	0.364218	2.09543	1.06725	up
MSTRG.13638	A05	32304413	701	UR7RZY	1.65609	0.907718	2.78046		0.752096	0.481839	0.0001	4.33073	2.11461	up
MSTRG.13647	A05	32920783	211	.	0.0001	0.023794	1.18676		0.217432	0.325371	0.0001	2.22996	1.15702	up
MSTRG.13670	A05	33487315	609	.	2.00369	0.684353	0.506786		0.490008	0.555256	0.171713	2.62522	1.39244	up
MSTRG.13671	A05	33494460	431	.	0.814361	1.15695	1.13066		0.061651	0.601219	0.249597	3.39954	1.76534	up
MSTRG.13672	A05	33495255	304	.	0.320152	0.809959	1.87285		0.0001	0.208242	0.943414	2.60729	1.38255	up
MSTRG.13674	A05	33566960	923	.	175.962	286.271	364.294		254.466	36.1081	51.7135	2.41472	1.27185	up
MSTRG.13689	A05	34179490	344	.	1.60385	0.668235	0.218057		0.20576	0.150626	0.814685	2.12638	1.0884	up
MSTRG.13690	A05	34180737	442	.	0.357467	0.064628	0.55353		1.56681	0.726636	0.109182	0.406065	-1.30022	down
MSTRG.13702	A05	34534101	227	.	0.115421	0.348011	1.18616		1.10701	1.68408	1.0125	0.433692	-1.20526	down
MSTRG.13703	A05	34599513	393	.	0.508556	0.433571	0.177357		0.154692	2.01189	0.791557	0.378441	-1.40186	down
MSTRG.13706	A05	34825479	1031	8L80X9	1.26081	1.01286	1.47668		0.0001	0.351659	0.289505	5.84837	2.54803	up
MSTRG.13707	A05	34827633	1292	.	0.526849	0.878422	0.634386		0.400074	0.201589	0.06719	3.04948	1.60857	up
MSTRG.13709	A05	34931565	359	.	0.090413	1.26753	0.480939		0.320962	0.0001	0.0001	5.72571	2.51746	up
MSTRG.13716	A05	35086774	262	UVB7WH	0.217677	0.526675	0.441395		2.34782	0.775066	0.530247	0.324583	-1.62334	down
MSTRG.13770	A05	36774025	1393	.	2.03121	3.05168	2.94679		0.504532	0.343382	0.674345	5.27485	2.39913	up
MSTRG.13771	A05	36780562	744	.	0.0001	1.33864	1.12785		0.077548	0.034323	0.0001	22.0288	4.46132	up
MSTRG.13823	A05	38017577	4056	TSSJ4D	1.14185	0.316817	0.198872		0.082229	0.358407	0.001938	3.74523	1.90505	up
MSTRG.13838	A05	38195671	204	.	1.11142	0.007981	0.513729		0.0001	0.426511	0.250467	2.41203	1.27025	up
MSTRG.13843	A05	38307529	599	.	6.8775	9.91684	9.13953		3.15767	2.27033	6.68554	2.1409	1.09822	up
MSTRG.13855	A05	38478065	1633	KQ3EB3	0.217916	0.033958	0.111902		0.513929	0.512127	1.99871	0.120266	-3.0557	down
MSTRG.13868	A05	38770396	300	.	1.31539	1.02545	0.609664		0.711825	0.420364	0.0001	2.60579	1.38172	up
MSTRG.13880	A05	38805728	232	ZS7EEZ	0.138208	1.30541	0.405151		0.101116	0.202231	0.262678	3.26624	1.70763	up
MSTRG.13872	A05	38814486	337	P9PDR5	1.41647	0.0001	0.118258		0.117588	0.0001	0.305036	3.63081	1.86029	up
MSTRG.13900	A05	39342360	1483	.	1.38902	1.88139	1.67373		0.490431	0.272705	0.169641	5.30046	2.40612	up
MSTRG.13913	A05	39806676	1170	.	3.35291	7.61531	6.73995		0.074005	0.024478	0.148381	71.7325	6.16456	up
MSTRG.13951	A05	40980381	543	.	0.948618	1.02351	1.2366		0.244412	0.186881	1.10639	2.08673	1.06124	up
MSTRG.13964	A05	41236784	1373	.	0.890104	0.449189	0.468966		2.24566	4.07396	2.24523	0.211125	-2.24383	down
MSTRG.13985	A05	41688389	238	.	0.136187	1.44777	0.376002		0.0001	0.239864	0.0001	8.16431	3.02933	up
MSTRG.13993	A05	41814696	417	PPL7HZ	0.390274	1.20852	0.251939		0.0001	0.146009	0.175444	5.7556	2.52497	up
MSTRG.13995	A05	41868666	1395	6SNM9F	0.200333	0.235011	0.066564		1.21239	0.0001	0.0001	0.413916	-1.27259	down
MSTRG.14023	A05	42307910	384	.	0.42421	1.21579	0.462411		0.2211	0.2263	0.047745	4.24606	2.08612	up
MSTRG.14024	A05	42309194	201	.	2.53127	0.556136	0.145952		1.30832	0.128629	0.116926	2.08083	1.05716	up
MSTRG.14026	A05	42312951	331	.	0.365385	1.49927	1.379		0.335073	0.0001	0.0001	9.67465	3.27421	up
MSTRG.14080	A05	46650169	688	7MA0TG	1.50215	1.21098	0.582397		1.03817	0.434276	0.084061	2.11725	1.08219	up
MSTRG.14085	A05	47409083	307	.	1.2494	0.561715	0.172115		0.0001	0.108463	0.032341	14.075	3.81507	up
MSTRG.14089	A05	47414913	670	.	1.28873	1.88389	0.474656		0.464544	0.772611	0.533505	2.05984	1.04253	up
MSTRG.14093	A05	47476250	250	.	1.68303	0.757171	0.312284		0.597264	0.093043	0.099009	3.48718	1.80206	up
MSTRG.14110	A05	49569043	822	.	1.21746	1.72712	1.40795		0.474337	0.577174	0.531924	2.74879	1.4588	up
MSTRG.14111	A05	49570852	399	.	0.455337	1.32244	0.615515		0.0001	0.218071	0.279577	4.80824	2.26551	up
MSTRG.14117	A05	51152836	215	GFC4NY	0.029256	3.1966	0.0001		5.48362	0.0001	2.33028	0.412842	-1.27634	down
MSTRG.14122	A05	52151885	390	.	0.986541	0.280339	0.183793		1.10242	1.66527	1.48548	0.341081	-1.55182	down
MSTRG.14136	A05	56259158	899	Z7WG4W	2.06181	2.01278	1.76261		0.844999	0.980526	0.142874	2.96545	1.56825	up
MSTRG.14153	A05	59624146	1355	.	24.3807	27.1644	4.20426		2.66735	8.81326	3.25052	3.78447	1.92009	up
MSTRG.14158	A05	60823407	1331	.	0.12218	0.115454	0.180051		0.136041	0.776398	1.8469	0.151371	-2.72384	down
MSTRG.14178	A05	65531233	440	.	0.0001	0.0001	0.087424		1.47671	0.666885	0.09361	0.0391667	-4.67423	down
MSTRG.14179	A05	65531726	309	.	0.0001	0.0001	0.050478		1.30793	1.02864	0.065673	0.0210961	-5.56688	down
MSTRG.14195	A05	68820013	310	.	0.0001	1.22547	0.897092		0.405457	0.0001	0.041935	4.74347	2.24594	up
MSTRG.14196	A05	68820584	814	.	0.454745	0.933864	1.99476		0.454358	0.392439	0.81101	2.04087	1.02918	up
MSTRG.14197	A05	68821967	221	.	0.655613	1.88534	3.26326		0.236707	0.654868	1.20709	2.76568	1.46763	up
MSTRG.14198	A05	68823200	510	.	1.21761	1.04516	1.0632		0.2444	0.0001	0.469165	4.66042	2.22046	up
MSTRG.14199	A05	68825158	310	.	0.0001	1.17857	0.896333		0.272062	0.0001	0.041605	6.61319	2.72535	up
MSTRG.14210	A05	70256617	200	.	1.44305	0.191275	0.008462		0.133522	0.574526	0.015327	2.27101	1.18333	up
MSTRG.14226	A05	73295980	7692	.	3.57005	5.77118	6.5586		2.73272	2.22971	2.78423	2.05248	1.03737	up
MSTRG.14227	A05	73297010	7652	.	3.56975	6.02169	5.20361		2.50479	2.99437	1.6551	2.06801	1.04824	up
MSTRG.14253	A05	83826930	860	.	1.93696	1.52295	1.22679		0.10065	0.287167	0.217548	7.74193	2.95269	up
MSTRG.14252	A05	83833321	850	.	0.890411	1.99151	1.2427		0.064398	0.085418	0.0001	27.5128	4.78203	up
MSTRG.14263	A05	86628080	1472	.	1.1966	1.64892	1.0406		0.055355	0.289791	0.248537	6.54579	2.71057	up
MSTRG.14265	A05	86636095	574	.	0.64395	1.14592	0.379622		0.100119	0.137177	0.173236	5.28458	2.40179	up
MSTRG.14266	A05	86637111	1122	.	1.28186	1.50028	1.0288		0.136458	0.364593	0.236108	5.16977	2.3701	up
MSTRG.14306	A05	87385063	956	XN9UYN	1.0206	1.19728	0.0001		0.074086	0.510685	0.0001	3.79227	1.92306	up
MSTRG.14316	A05	87579899	976	.	1.10745	2.97214	1.20648		0.676366	0.752747	0.6118	2.59005	1.37298	up
MSTRG.14381	A05	90004159	15165	IMTK78	0.806849	0.0001	0.0001		1.24998	0.574253	0.146896	0.409434	-1.2883	down
MSTRG.14397	A05	90206810	83234	BXSS78	1.32291	1.54218	0.561126		0.466368	0.0001	0.506564	3.52118	1.81606	up
MSTRG.14407	A05	90348257	264	.	0.820579	0.0001	0.0001		1.30807	0.336946	1.76629	0.240605	-2.05526	down
MSTRG.14475	A05	91261286	1077	.	1.07305	1.95313	2.32849		0.423802	0.600565	1.39333	2.21478	1.14716	up
MSTRG.14467	A05	91292727	450	.	0.347799	2.08764	0.914567		0.295267	0.115452	0.622979	3.24079	1.69635	up
MSTRG.14480	A05	91362969	1281	.	2.40818	6.03391	2.89869		11.4526	24.213	5.7977	0.273514	-1.87031	down
MSTRG.14486	A05	91843865	364	.	0.477812	0.105332	0.154946		0.450152	1.51045	0.253774	0.333318	-1.58503	down
MSTRG.14493	A05	91883765	329	.	2.44999	0.0001	0.559022		0.560908	0.712323	0.221487	2.01316	1.00946	up
MSTRG.14500	A05	92122255	1153	.	0.711802	0.812152	1.06345		1.3208	2.42186	1.65107	0.479705	-1.05978	down
MSTRG.14500	A05	92122625	764	.	2.36564	1.61083	1.14015		0.750745	0.792095	0.318886	2.74832	1.45855	up
MSTRG.14504	A05	92236614	5370	.	0.680702	0.714875	0.219086		0.213745	3.78279	0.025302	0.401474	-1.31662	down
MSTRG.14504	A05	92236689	3620	.	0.789048	0.516245	0.764729		1.70244	1.9511	1.60828	0.393405	-1.34591	down
MSTRG.14506	A05	92277549	212	R187L3	0.579273	1.44271	0.317402		0.678089	0.0001	0.0001	3.44895	1.78616	up
MSTRG.14546	A05	93162982	307	.	1.95204	0.969389	1.34241		0.0001	0.0001	0.533462	7.98977	2.99815	up
MSTRG.14556	A05	93816389	1149	AA59TP	0.910913	1.66649	0.485063		0.507246	0.411339	0.176273	2.79714	1.48395	up
MSTRG.14571	A05	94359201	398	TDW6NA	0.317047	0.0001	0.0001		1.15836	0.217326	0.199721	0.201375	-2.31205	down
MSTRG.14613	A05	94999857	1569	.	0.442056	0.825213	1.06289		0.180403	0.346361	0.125257	3.57374	1.83743	up
MSTRG.14646	A05	95761746	395	.	0.202152	0.261866	1.57933		0.0001	0.0001	0.451719	4.52149	2.1768	up
MSTRG.14649	A05	95774338	253	.	0.548478	1.16152	0.324779		0.34118	0.191194	0.170209	2.89614	1.53413	up
MSTRG.14693	A05	96989423	914	.	1.17023	1.57879	1.99663		0.980799	0.289376	0.279455	3.06244	1.61468	up
MSTRG.14694	A05	96990414	2551	.	1.17724	1.0095	1.26504		0.707522	0.237588	0.261759	2.86011	1.51607	up
MSTRG.14700	A05	97113470	206	.	0.144974	1.1236	1.34963		0.0001	0.0001	1.11522	2.34729	1.231	up
MSTRG.14705	A05	97150368	706	MYD2LQ	0.023177	3.16398	0.285476		0.0001	0.0001	0.263172	13.1853	3.72085	up
MSTRG.14712	A05	97330705	205	.	1.70386	0.363999	0.0001		0.0001	0.494012	0.157527	3.17348	1.66606	up
MSTRG.14716	A05	97382222	208	.	0.186662	0.329094	1.3418		0.0001	0.03848	0.515913	3.35001	1.74417	up
MSTRG.14735	A05	97899409	271	.	1.31589	0.120796	0.345496		0.424803	0.0001	0.425867	2.09478	1.0668	up
MSTRG.14744	A05	98120757	285	.	1.36568	0.11679	1.68306		0.0001	0.601337	0.09192	4.56552	2.19078	up
MSTRG.14754	A05	98162733	1254	.	1.58431	2.36222	2.93694		1.71903	1.01497	0.202764	2.3439	1.22891	up
MSTRG.14755	A05	98164986	222	.	1.23289	0.81342	1.46954		0.294902	0.782318	0.0001	3.26351	1.70643	up
MSTRG.14771	A05	98707487	14795	5U1FHR	6.03695	6.95615	7.58212		6.78757	3.41498	0.0001	2.01666	1.01196	up
MSTRG.14783	A05	98839359	321	.	0.0001	0.0001	0.328384		0.24718	0.12296	1.12833	0.21928	-2.18916	down
MSTRG.14799	A05	99300171	268	.	1.06025	1.77691	0.943718		0.484376	0.575713	0.359611	2.66315	1.41313	up
MSTRG.14809	A05	99594385	718	D42LT0	0.083809	0.126541	0.127297		0.242949	1.13844	0.0001	0.244407	-2.03264	down
MSTRG.14828	A05	99962975	426	KH6BJZ	0.0001	0.708681	1.85669		0.0001	0.306403	0.136599	5.78979	2.53351	up
MSTRG.14829	A05	99965199	362	KH6BJZ	0.088712	0.0001	1.32136		0.238732	0.0001	0.074119	4.50606	2.17187	up
MSTRG.14837	A05	100134300	1897	.	0.563788	1.1217	2.27922		0.025204	0.075836	0.068659	23.3632	4.54617	up
MSTRG.14838	A05	100136556	2892	.	0.236069	0.809381	0.974753		0.058565	0.009979	0.114121	11.0596	3.46723	up
MSTRG.14849	A05	100204125	742	3Q25Y7	0.569083	1.13561	1.51213		0.0001	0.0001	0.162326	19.7926	4.30689	up
MSTRG.14887	A05	101161368	867	.	0.405437	0.221308	0.239884		2.2256	0.779835	0.98799	0.217014	-2.20414	down
MSTRG.14897	A05	101447799	570	.	1.85647	0.957347	2.5118		1.38525	0.327305	0.439931	2.47417	1.30694	up
MSTRG.14900	A05	101515551	340	.	0.190902	1.71157	0.921531		0.117755	0.307809	0.093356	5.44209	2.44416	up
MSTRG.14925	A05	101739019	888	.	1.07216	0.639651	0.527587		1.60543	1.68839	1.50525	0.466631	-1.09965	down
MSTRG.14906	A05	101767930	282	.	1.60529	0.617599	0.0001		0.497334	0.504969	0.0001	2.21766	1.14904	up
MSTRG.14965	A05	102232084	218	DQ4HIT	0.224518	2.11411	2.85685		0.790478	0.515535	0.255087	3.32809	1.73469	up
MSTRG.14945	A05	102676525	213	9Y6ZZD	0.680661	2.89742	0.636515		0.360436	0.793056	0.0001	3.65346	1.86926	up
MSTRG.14946	A05	102678225	402	9Y6ZZD	0.242299	2.15225	0.921148		0.738141	0.317508	0.0001	3.14061	1.65105	up
MSTRG.15001	A05	103035094	252	.	0.470809	0.250036	1.3177		0.311353	0.110443	0.035313	4.45964	2.15693	up
MSTRG.15004	A05	103063041	268	U637CY	0.361281	1.10689	1.14026		0.133279	0.041779	0.115289	8.98385	3.16733	up
MSTRG.15022	A05	103680013	317	.	0.753504	0.035155	1.19411		0.260919	0.066144	0.331002	3.01303	1.59121	up
MSTRG.15038	A05	104130683	243	.	1.05014	1.19907	1.18564		0.387489	0.74499	0.075756	2.84287	1.50735	up
MSTRG.15063	A05	104794750	3853	.	0.697588	1.02739	1.53518		0.742612	0.640205	0.214389	2.04116	1.02939	up
MSTRG.15068	A05	104877660	321	V6QG6Q	0.0001	0.505961	0.293168		1.64596	0.0001	0.068248	0.466212	-1.10094	down
MSTRG.15085	A05	105381890	207	S5BZSG	0.464459	0.0001	0.733243		2.91644	0.36484	0.593437	0.309133	-1.6937	down
MSTRG.15099	A05	105610477	420	.	0.480602	0.101036	1.50799		0.376162	0.0001	0.0001	5.55217	2.47305	up
MSTRG.15106	A05	105802317	252	.	0.7199	0.0001	0.0001		0.319451	0.619864	1.1223	0.349289	-1.51751	down
MSTRG.15107	A05	105805345	1158	.	0.346995	0.0001	0.0001		0.514112	0.339516	1.78776	0.131444	-2.92748	down
MSTRG.15131	A05	106298602	248	.	1.35446	1.24398	1.29333		1.00872	0.604149	0.100217	2.27179	1.18383	up
MSTRG.15152	A05	106716935	358	.	0.361374	1.24486	0.345077		0.0001	0.455222	0.02174	4.09026	2.03219	up
MSTRG.15171	A05	106998501	265	.	0.0001	1.31311	0.300536		0.216422	0.199237	0.125469	2.9822	1.57638	up
MSTRG.15172	A05	107015378	300	.	3.23237	0.0001	1.01447		0.514012	0.288049	0.0001	5.29437	2.40446	up
MSTRG.15187	A05	107464115	1135	.	0.433744	0.256227	0.212738		0.44184	1.42053	0.603312	0.366109	-1.44966	down
MSTRG.15254	A05	108476881	312	.	0.576	3.51638	2.24568		0.184579	1.41352	1.23722	2.2354	1.16053	up
MSTRG.15261	A05	108716222	333	.	0.389806	0.182867	0.0001		0.172974	0.757867	1.17203	0.272376	-1.87633	down
MSTRG.15285	A05	109059357	2225	.	4.08156	2.69608	1.62237		1.3543	1.30466	1.16846	2.19469	1.13402	up
MSTRG.15316	A05	109793160	421	.	0.965627	4.64958	4.42222		1.02095	1.9495	0.053536	3.31927	1.73086	up
MSTRG.15322	A05	109972653	253	XMHS8A	0.0001	0.50186	0.267859		1.60629	0.314598	0.0001	0.400741	-1.31926	down
MSTRG.15323	A05	109974199	264	XMHS8A	0.131246	2.12013	0.757919		0.004639	0.04276	0.245684	10.2677	3.36004	up
MSTRG.15324	A05	110048068	3109	.	4.37651	6.58524	3.57966		2.6176	1.83961	0.947783	2.69037	1.4278	up
MSTRG.15327	A05	110098859	780	.	1.57174	6.15572	4.73078		0.329467	0.439089	0.073157	14.8011	3.88763	up
MSTRG.15328	A05	110100349	365	.	0.148849	1.80922	3.18881		0.0001	0.079443	0.316491	12.9961	3.7	up
MSTRG.15329	A05	110101022	846	.	0.321735	1.37992	0.798575		0.0001	0.068657	0.0001	36.3105	5.18231	up
MSTRG.15389	A05	111363953	426	U7HMBF	2.86931	1.52213	1.67634		0.597576	1.48334	0.135639	2.73748	1.45285	up
MSTRG.15385	A05	111456050	291	.	0.334405	1.17938	0.384451		0.086999	0.447032	0.0001	3.55388	1.8294	up
MSTRG.15414	A05	111975464	1176	.	2.9808	5.40287	6.34618		3.51037	2.43226	0.999561	2.12179	1.08528	up
MSTRG.15467	A05	112594575	276	.	1.79174	0.518759	1.05565		1.02435	0.199514	0.38741	2.08912	1.0629	up
MSTRG.15465	A05	112596965	896	.	0.023676	1.13673	0.14909		0.064407	0.115636	0.059073	5.47639	2.45322	up
MSTRG.15483	A05	112821255	407	.	0.102765	1.23657	0.0001		0.0001	0.233347	0.288256	2.56744	1.36033	up
MSTRG.15484	A05	112821848	781	.	0.244532	1.34242	2.02559		0.487319	0.106902	0.0001	6.07844	2.6037	up
MSTRG.15501	A05	113118460	674	.	0.434854	0.824583	1.29433		0.53958	0.0001	0.2806	3.11329	1.63844	up
MSTRG.15522	A05	113344802	298	.	0.142057	0.640178	0.099551		2.79666	0.086899	2.32575	0.169271	-2.56259	down
MSTRG.15533	A05	113426175	271	.	2.50871	0.141347	0.668064		0.073813	0.605374	0.263147	3.52118	1.81606	up
MSTRG.15605	A05	114413081	386	.	0.131228	0.135982	0.169578		0.085759	1.16801	0.148597	0.311464	-1.68286	down
MSTRG.15624	A05	114589738	205	RAU6YP	0.126627	1.11979	0.15688		0.0001	0.22123	0.223329	3.1559	1.65805	up
MSTRG.15632	A05	114701343	216	VS78B6	0.826565	0.312249	1.18489		1.38499	1.65304	1.83709	0.476645	-1.06901	down
MSTRG.15633	A05	114701835	373	VS78B6	0.930776	1.25836	0.632912		0.139684	0.27293	0.334708	3.77621	1.91694	up
MSTRG.15695	A05	115245139	540	V4I8CJ	1.32478	1.9548	1.17245		0.69792	0.299029	0.835198	2.42995	1.28093	up
MSTRG.15706	A05	115319646	803	4HKR9P	0.300824	0.0001	0.50873		1.04384	0.0001	1.21058	0.359124	-1.47744	down
MSTRG.15726	A05	115500402	1348	.	0.303864	0.675709	0.0001		0.0001	3.48775	0.491751	0.246174	-2.02225	down
MSTRG.15754	A05	115840263	234	.	0.554022	0.027847	1.60862		0.125537	0.29221	0.010925	5.10995	2.35331	up
MSTRG.15763	A06	90625	247	.	0.511018	0.465076	0.665273		0.642696	1.60148	1.42733	0.447055	-1.16147	down
MSTRG.15771	A06	148059	3656	HT5WH6	1.42727	1.20802	0.700725		0.0001	0.0001	0.16741	19.9034	4.31495	up
MSTRG.15873	A06	1520229	527	9VF770	3.55041	1.59057	3.19952		6.44746	6.32719	12.648	0.328073	-1.60791	down
MSTRG.15886	A06	1648026	216	.	1.94886	1.32816	1.67347		0.685888	0.907769	0.413605	2.46629	1.30234	up
MSTRG.15902	A06	1899907	1068	FJCJ23	2.12995	2.93496	3.22921		2.32164	1.01188	0.568038	2.12585	1.08804	up
MSTRG.15905	A06	1982587	3080	.	2.19256	1.94786	2.07496		4.87923	6.16697	2.22413	0.468366	-1.09429	down
MSTRG.15967	A06	2886536	1992	.	0.498402	0.092007	0.095941		0.883622	1.33418	0.753826	0.230968	-2.11424	down
MSTRG.15987	A06	3130665	267	.	1.49229	1.04489	1.73422		0.0001	0.0001	0.00728	571.044	9.15746	up
MSTRG.15993	A06	3282493	435	CSXK13	1.32576	1.25601	1.29161		0.726441	0.147622	0.393101	3.05673	1.61199	up
MSTRG.16036	A06	3791219	1669	.	0.569163	1.51804	1.32299		0.685853	0.531282	0.080896	2.62721	1.39353	up
MSTRG.16045	A06	3852612	14750	0X0R1H	0.0001	1.39247	0.0001		2.45788	3.29733	2.53658	0.167958	-2.57383	down
MSTRG.16064	A06	4050905	585	.	2.57307	3.07999	4.0696		1.52774	1.85743	1.18353	2.1281	1.08957	up
MSTRG.16079	A06	4194305	266	.	0.464279	0.130207	0.0001		1.40646	1.19789	0.028461	0.225836	-2.14665	down
MSTRG.16116	A06	4818216	748	YWNN2V	0.281741	1.0658	1.52214		0.133576	0.0001	0.0001	21.4514	4.423	up
MSTRG.16175	A06	5674613	221	.	0.372779	1.47266	2.79398		0.0001	0.123543	0.180404	15.2589	3.93158	up
MSTRG.16178	A06	5676712	439	.	0.372496	1.69581	0.511238		0.0001	0.223555	0.124397	7.41138	2.88974	up
MSTRG.16179	A06	5679022	335	.	0.387142	0.680048	1.57604		0.0001	0.0001	0.273538	9.65605	3.27143	up
MSTRG.16180	A06	5680126	625	.	0.266981	1.43238	1.05242		0.137943	0.046448	0.04626	11.9305	3.57658	up
MSTRG.16201	A06	5951976	574	.	0.108396	0.066389	0.054478		0.679098	3.28902	0.0001	0.0577748	-4.11342	down
MSTRG.16203	A06	5954626	1971	.	0.198651	0.383907	0.229217		1.02913	2.00734	0.152787	0.254534	-1.97407	down
MSTRG.16208	A06	5998987	1625	925H3N	0.0001	0.0001	0.225429		0.546535	1.73158	0.399597	0.084262	-3.56897	down
MSTRG.16229	A06	6273467	249	.	0.272856	0.0001	0.159885		0.280262	0.102695	1.183	0.276406	-1.85514	down
MSTRG.16234	A06	6277498	251	BMWZ1G	0.878025	1.90056	0.973071		1.64505	0.07583	0.114509	2.04406	1.03144	up
MSTRG.16268	A06	6796020	840	.	0.116107	0.045553	0.0001		0.099633	1.22515	0.0001	0.122094	-3.03393	down
MSTRG.16271	A06	6810663	553	5MFX44	0.293546	0.0001	0.587069		1.7745	1.01294	1.55864	0.202646	-2.30297	down
MSTRG.16300	A06	7299890	933	.	2.90061	1.59047	1.14426		5.09015	7.03214	5.07091	0.327765	-1.60927	down
MSTRG.16305	A06	7340226	200	F4ZKGQ	0.0001	0.556189	0.193926		1.63335	0.932579	1.40396	0.188976	-2.40372	down
MSTRG.16374	A06	8269632	203	.	0.351356	0.127646	1.24094		0.141601	0.109172	0.1188	4.65386	2.21843	up
MSTRG.16380	A06	8299145	417	.	1.23484	0.823876	0.272294		1.49388	1.46175	2.52822	0.425068	-1.23423	down
MSTRG.16381	A06	8299952	2473	.	1.11642	0.581156	0.370283		1.97367	1.39836	1.17971	0.454302	-1.13828	down
MSTRG.16432	A06	8782166	1084	JTZ0MU	0.667525	1.86807	0.364809		0.0001	0.0001	0.541674	5.35254	2.42022	up
MSTRG.16471	A06	9880709	313	.	0.190408	0.0001	0.226607		0.13571	1.60341	0.345357	0.200105	-2.32117	down
MSTRG.16504	A06	10052136	223	8CWC6D	0.463231	2.19717	0.0001		0.257002	0.519217	0.489159	2.10254	1.07213	up
MSTRG.16508	A06	10108792	438	96ZPFV	2.08205	1.29129	0.657373		6.45619	8.38595	8.76339	0.170753	-2.55002	down
MSTRG.16509	A06	10109523	314	96ZPFV	1.57486	1.8944	1.08579		5.6518	8.08915	8.24595	0.207171	-2.27111	down
MSTRG.16546	A06	10591984	1712	.	0.0001	0.691946	0.0001		1.29668	0.263449	0.482027	0.33893	-1.56094	down
MSTRG.16559	A06	10855937	234	.	1.93908	0.163601	0.486145		0.355688	0.439631	0.0001	3.25466	1.70251	up
MSTRG.16563	A06	10882603	343	.	0.624751	0.912726	0.0001		0.373411	1.3275	1.54156	0.474198	-1.07644	down
MSTRG.16593	A06	11396218	1866	LGCW4P	1.36851	0.020206	0.723637		0.02179	0.276248	0.27604	3.67955	1.87953	up
MSTRG.16607	A06	11748011	55905	1PBH7D	1.66545	3.87206	3.3426		1.8484	1.23959	0.775393	2.29853	1.20071	up
MSTRG.16639	A06	12200162	404	PZF5CH	0.0001	1.34476	0.945598		0.255319	0.811662	0.0001	2.14647	1.10196	up
MSTRG.16646	A06	12270587	219	WLGU64	0.0001	0.133855	0.143031		0.481909	1.23916	0.407031	0.130157	-2.94168	down
MSTRG.16654	A06	12392676	275	35WB4A	0.03816	0.099972	0.637326		0.661744	0.071258	1.57349	0.336207	-1.57258	down
MSTRG.16737	A06	14039860	677	.	0.0001	0.0001	0.320697		0.5297	0.085162	0.852883	0.218633	-2.19342	down
MSTRG.16738	A06	14041611	906	.	0.481918	0.208635	0.288172		0.893453	2.23698	3.06155	0.158063	-2.66143	down
MSTRG.16739	A06	14054744	850	.	2.38424	1.14066	0.951721		6.9179	12.548	15.2013	0.129131	-2.95309	down
MSTRG.16765	A06	15605782	310	.	1.30489	0.558663	0.426594		2.26493	1.50762	2.5029	0.364938	-1.45428	down
MSTRG.16776	A06	15908037	217	.	0.220783	0.507814	0.423926		1.1155	0.76337	0.457871	0.493217	-1.01971	down
MSTRG.16801	A06	16503620	1088	WD5WT3	0.86586	3.02168	1.51916		0.677783	0.294232	0.100544	5.04093	2.33369	up
MSTRG.16827	A06	16743590	794	.	0.07898	0.268553	0.050278		0.376367	1.12017	0.141055	0.242924	-2.04142	down
MSTRG.16821	A06	16775025	423	.	0.167415	0.090675	0.231668		1.8373	0.794702	0.136599	0.176897	-2.49902	down
MSTRG.16844	A06	17180846	251	.	1.71208	2.78133	2.45321		0.894272	0.653625	1.53874	2.25054	1.17027	up
MSTRG.16845	A06	17188164	663	.	1.16805	1.33046	1.56713		0.395821	0.82997	0.319931	2.63026	1.3952	up
MSTRG.16846	A06	17204865	475	.	0.623662	0.074468	0.163182		0.416841	1.13158	0.719271	0.379819	-1.39661	down
MSTRG.16870	A06	17408407	1767	VR587A	0.303952	0.169089	0.555992		0.06712	0.17456	0.023026	3.88746	1.95883	up
MSTRG.16876	A06	17599831	205	.	0.144557	1.37062	1.92797		0.506207	0.0001	0.899297	2.44959	1.29254	up
MSTRG.16878	A06	17631312	381	.	0.244741	1.21737	0.151389		0.0001	0.059111	0.26775	4.93485	2.303	up
MSTRG.16886	A06	17765490	1218	.	4.40845	3.53787	4.47307		0.279658	0.307629	1.63514	5.5882	2.48238	up
MSTRG.16938	A06	19140846	510	.	1.22694	0.868297	1.02271		1.16166	0.140637	0.0001	2.394	1.25942	up
MSTRG.16996	A06	20777805	414	.	2.85043	0.699627	0.532397		2.05269	2.14831	4.30085	0.480184	-1.05834	down
MSTRG.16999	A06	21041322	934	.	108.355	95.4355	123.125		10.6626	10.5754	79.0516	3.25972	1.70475	up
MSTRG.17002	A06	21190430	3039	.	19.9438	14.8574	7.84935		1.60403	0.745613	5.53877	5.40673	2.43476	up
MSTRG.17011	A06	21305705	207	.	1.78237	1.12432	0.316875		0.276278	0.411932	0.139226	3.89585	1.96194	up
MSTRG.17012	A06	21307202	203	.	0.344	1.5077	0.0001		0.14361	0.409395	0.0001	3.348	1.7433	up
MSTRG.17046	A06	24144481	269	VB4B3G	0.100887	0.105028	1.15179		0.0001	0.188266	0.0001	7.20396	2.84879	up
MSTRG.17058	A06	25916984	1429	.	1.36593	0.991808	1.40949		0.831512	0.124305	0.393171	2.79263	1.48162	up
MSTRG.17067	A06	28456667	297	.	0.723513	1.41824	0.717034		0.678544	0.19445	0.0001	3.27432	1.7112	up
MSTRG.17069	A06	28458430	512	.	0.176169	0.490325	1.41245		0.224039	0.113357	0.097887	4.77607	2.25582	up
MSTRG.17070	A06	28460260	492	.	1.12588	0.632724	0.648621		0.0001	0.510725	0.05874	4.22643	2.07944	up
MSTRG.17071	A06	28461190	428	.	0.455228	0.102012	1.61401		0.097898	0.215587	0.152242	4.66207	2.22097	up
MSTRG.17072	A06	28462662	336	.	1.75187	0.971331	0.583372		0.257759	0.45312	0.078618	4.1882	2.06633	up
MSTRG.17073	A06	28464368	435	.	0.326144	1.16853	0.996421		0.0001	0.187295	0.106931	8.46374	3.0813	up
MSTRG.17074	A06	28465540	420	.	0.629196	1.26975	0.013467		0.051582	0.0001	0.052931	18.2809	4.19226	up
MSTRG.17084	A06	29442627	559	VIK0YT	0.282782	1.28982	1.57789		0.148713	0.681242	0.0001	3.79552	1.9243	up
MSTRG.17127	A06	38625264	4597	.	0.547805	1.053	0.938383		0.558945	0.436899	0.152616	2.21095	1.14467	up
MSTRG.17139	A06	41617886	208	.	0.308158	1.9837	1.12987		0.572459	0.393188	0.0001	3.54308	1.82501	up
MSTRG.17154	A06	45336494	327	.	1.10811	1.28603	0.859095		0.076514	0.463981	0.582648	2.89655	1.53434	up
MSTRG.17159	A06	46061220	232	.	0.150097	0.251604	1.314		0.0001	0.0001	0.772609	2.22009	1.15062	up
MSTRG.17169	A06	48850281	5716	.	1.61563	2.78753	4.00506		0.312088	0.261228	1.06087	5.14519	2.36322	up
MSTRG.17185	A06	52645877	1626	L607EV	0.099196	0.587691	0.466261		0.0001	0.0001	0.350859	3.28477	1.71579	up
MSTRG.17188	A06	53383603	276	.	1.73924	0.224435	0.575667		0.596119	0.460073	0.186846	2.04285	1.03058	up
MSTRG.17217	A06	58944604	271	.	0.246967	0.535312	1.32571		0.157606	0.072781	0.040775	7.7739	2.95864	up
MSTRG.17221	A06	59773180	257	.	10.7516	0.0001	12.6281		0.0001	1.68235	7.23815	2.62088	1.39005	up
MSTRG.17230	A06	62673915	296	4F3XVH	2.26257	8.04509	6.56548		0.964853	0.360354	1.08604	6.99768	2.80688	up
MSTRG.17243	A06	63081240	7173	.	0.542068	0.241367	0.643954		0.170985	0.233225	0.140529	2.62032	1.38974	up
MSTRG.17251	A06	63119084	266	.	0.85161	1.82187	0.297287		0.267788	0.299667	0.714224	2.31787	1.2128	up
MSTRG.17252	A06	63333700	268	.	0.0001	0.106939	0.126461		0.0001	0.682652	1.74499	0.0961799	-3.37812	down
MSTRG.17265	A06	67791339	253	.	0.60528	0.52172	1.17132		0.0001	0.0001	0.092584	24.7707	4.63056	up
MSTRG.17270	A06	68128243	232	.	0.129465	0.548926	0.191017		0.878125	0.476416	1.30471	0.326937	-1.61291	down
MSTRG.17284	A06	70116201	438	.	0.271332	0.550927	0.809125		0.991681	1.67954	0.799542	0.470036	-1.08916	down
MSTRG.17285	A06	70119198	2294	.	0.869205	1.40712	0.706363		0.409337	0.684729	0.294695	2.14774	1.10282	up
MSTRG.17286	A06	70122674	216	.	1.5159	0.086701	1.65779		0.307304	0.604387	0.247027	2.8138	1.49252	up
MSTRG.17287	A06	70123347	419	.	0.609809	2.22225	1.08534		1.11971	0.536893	0.292181	2.01018	1.00732	up
MSTRG.17293	A06	70736814	7683	.	1.99216	4.11267	4.58723		0.339481	0.695685	0.827072	5.74151	2.52143	up
MSTRG.17295	A06	70739058	260	.	5.87321	14.495	14.3308		0.760804	0.321962	0.746756	18.9662	4.24536	up
MSTRG.17288	A06	70980035	438	.	0.193508	1.1385	0.728406		0.222136	0.059891	0.05427	6.12677	2.61513	up
MSTRG.17313	A06	73124927	4146	.	0.0001	0.349127	0.191871		1.05149	1.35492	0.004715	0.224417	-2.15575	down
MSTRG.17312	A06	73131539	872	.	3.40995	1.91079	1.33023		7.91276	26.044	18.8577	0.125931	-2.9893	down
MSTRG.17335	A06	74760074	230	.	0.026482	0.24729	0.173036		0.870474	0.807894	1.23452	0.15339	-2.70472	down
MSTRG.17349	A06	77121710	367	XJ8JS0	1.32891	1.14884	2.36571		0.793591	0.314925	0.413277	3.18273	1.67026	up
MSTRG.17357	A06	77908232	2331	.	0.410953	0.991301	1.83108		0.36432	0.035681	0.221441	5.20296	2.37933	up
MSTRG.17358	A06	77911379	1162	.	0.230783	0.356139	1.3048		0.0001	0.0001	0.09206	20.5043	4.35785	up
MSTRG.17360	A06	78026899	583	DY9K7Z	1.49396	0.413715	1.47648		0.259239	0.648866	0.526374	2.35916	1.23827	up
MSTRG.17359	A06	78215368	415	.	2.33145	4.58489	2.08133		1.23931	1.39071	1.403	2.231	1.15769	up
MSTRG.17368	A06	78777581	1288	YAPI8V	0.420047	1.18438	1.06455		0.762738	0.39115	0.066443	2.1871	1.12902	up
MSTRG.17377	A06	79584837	264	.	1.58192	0.429067	0.109115		0.0001	0.060697	0.0001	34.8146	5.12162	up
MSTRG.17390	A06	80643669	465	.	0.0001	0.082503	0.071175		0.239601	0.248696	1.69551	0.0704174	-3.82792	down
MSTRG.17392	A06	80654526	225	.	1.72825	0.622553	0.504251		0.05575	0.0001	0.602517	4.33658	2.11656	up
MSTRG.17414	A06	84349473	286	.	0.338622	2.34238	1.02578		0.261262	0.0001	0.0001	14.1771	3.82549	up
MSTRG.17425	A06	84795983	235	.	0.275348	0.794898	0.153754		0.771733	1.22767	0.860693	0.427957	-1.22446	down
MSTRG.17426	A06	84796729	307	.	0.305042	0.0001	0.778661		1.52388	1.56435	0.047678	0.34561	-1.53278	down
MSTRG.17445	A06	85403846	848	.	1.12865	1.83706	1.15698		0.655269	0.548811	0.340732	2.66873	1.41615	up
MSTRG.17454	A06	86006402	493	.	1.24276	0.232375	0.0001		0.0001	0.270291	0.05093	4.59117	2.19886	up
MSTRG.17462	A06	86228383	220	.	0.853386	1.35285	0.659325		0.012515	0.350844	0.0001	7.88415	2.97896	up
MSTRG.17474	A06	87357860	794	N6HXMD	0.349893	1.45749	4.75415		0.172013	0.064847	0.284177	12.5932	3.65458	up
MSTRG.17509	A06	89524637	371	3F2VKE	0.485265	2.23229	1.06535		0.077652	0.460655	0.587439	3.36036	1.74861	up
MSTRG.17505	A06	89530017	215	.	0.141605	0.626128	1.84593		0.0001	0.043916	0.738332	3.34079	1.74019	up
MSTRG.17514	A06	89875875	949	N1UETT	0.211434	4.20861	0.058545		0.122025	0.59532	0.088609	5.55688	2.47427	up
MSTRG.17516	A06	90058907	811	R8GU4C	0.293102	0.982211	0.454029		1.34994	1.53403	0.803193	0.469016	-1.09229	down
MSTRG.17527	A06	90612028	403	V0KP8I	0.064721	1.50946	0.676784		0.287274	0.193198	0.064055	4.1338	2.04747	up
MSTRG.17568	A06	91953188	323	.	0.502296	1.69829	0.503097		0.20645	0.179483	0.406328	3.41261	1.77088	up
MSTRG.17573	A06	91971470	255	.	0.155999	0.121423	0.0001		0.006802	1.36254	0.0001	0.202653	-2.30292	down
MSTRG.17583	A06	92156862	2663	YMP0XI	1.45407	2.07925	2.72343		1.30881	1.19016	0.348125	2.19759	1.13592	up
MSTRG.17585	A06	92589633	1784	D0P24P	0.536802	0.658403	0.680647		1.02188	1.46661	1.38845	0.483848	-1.04737	down
MSTRG.17588	A06	92796110	222	.	0.0001	0.447519	1.43395		0.329353	0.0001	0.226566	3.384	1.75873	up
MSTRG.17591	A06	92846264	1595	L2DS42	1.86154	1.77177	1.38757		0.696768	0.555601	0.886884	2.34703	1.23083	up
MSTRG.17606	A06	93274826	402	.	1.60788	0.477001	0.493811		0.05287	0.263524	0.440324	3.40773	1.76881	up
MSTRG.17609	A06	93352940	440	.	1.13118	2.22617	4.11888		0.910996	0.794461	1.35525	2.44265	1.28845	up
MSTRG.17616	A06	93570205	206	.	0.06245	1.10912	0.852507		0.149446	0.0001	0.0001	13.5257	3.75763	up
MSTRG.17629	A06	94104190	739	.	6.29014	18.184	19.6443		3.24441	2.5845	5.9622	3.74167	1.90368	up
MSTRG.17635	A06	94300244	882	.	0.291102	0.32887	0.342717		0.913676	0.630319	0.649758	0.438832	-1.18826	down
MSTRG.17679	A06	95542765	522	.	0.407616	0.891256	0.949645		0.066984	0.43234	0.235032	3.06189	1.61442	up
MSTRG.17691	A06	97170206	496	.	0.843016	0.685923	0.329971		1.47139	1.59951	0.885584	0.469839	-1.08976	down
MSTRG.17706	A06	97465670	1317	.	1.6166	4.91744	5.7077		1.95081	1.3524	0.8765	2.92885	1.55034	up
MSTRG.17714	A06	97623625	988	.	0.747028	1.04753	2.07253		0.426932	0.421185	0.407235	3.08048	1.62315	up
MSTRG.17716	A06	97721875	260	.	0.130899	0.0001	0.051049		0.095763	1.25229	0.302566	0.11029	-3.18062	down
MSTRG.17720	A06	97786490	214	.	0.272716	1.42548	0.363915		0.0001	0.0001	0.10699	19.238	4.26588	up
MSTRG.17741	A06	98563951	254	.	0.106369	1.53496	0.260138		0.191412	0.009704	0.09061	6.518	2.70443	up
MSTRG.17743	A06	98569467	273	.	0.0001	0.766258	0.234857		0.614609	1.67906	0.39465	0.372431	-1.42495	down
MSTRG.17756	A06	98831043	628	.	0.09542	1.17369	0.294751		0.047716	0.220311	0.12065	4.02354	2.00847	up
MSTRG.17769	A06	99091347	388	WKZY2Y	0.62547	1.20843	0.279112		0.270175	0.0001	0.148889	5.04102	2.33372	up
MSTRG.17781	A06	99346009	1144	BQW978	1.02811	0.323035	0.80564		2.22333	1.74246	1.99329	0.361932	-1.46621	down
MSTRG.17804	A06	100227688	2142	.	1.17829	1.65742	1.55981		0.789945	0.783954	0.592073	2.02935	1.02102	up
MSTRG.17810	A06	100248089	224	.	0.58121	0.238736	0.254506		1.15865	1.11631	0.0001	0.472275	-1.0823	down
MSTRG.17812	A06	100252679	283	.	0.329194	1.32134	1.95494		0.708387	1.04614	0.0001	2.05484	1.03903	up
MSTRG.17814	A06	100255262	208	.	0.0001	1.28702	0.0001		0.37151	1.09718	1.11437	0.498332	-1.00482	down
MSTRG.17841	A06	101474470	397	.	0.335243	1.57504	0.998961		0.545632	0.511908	0.126945	2.45612	1.29638	up
MSTRG.17843	A06	101699097	440	.	0.755139	2.57466	0.766961		0.609001	0.0001	0.349713	4.27274	2.09516	up
MSTRG.17844	A06	101700308	261	.	0.137448	0.946014	1.12528		0.330763	0.138525	0.0001	4.70558	2.23437	up
MSTRG.17849	A06	101795054	206	.	1.57241	0.0764	0.0001		0.295428	0.021916	0.075406	4.19836	2.06983	up
MSTRG.17859	A06	101813998	447	.	0.40114	0.257453	0.904555		1.49857	1.10288	0.666118	0.478384	-1.06376	down
MSTRG.17865	A06	102107113	873	.	1.31024	3.64343	2.14697		1.15872	1.15647	0.537073	2.48947	1.31584	up
MSTRG.17870	A06	102144473	528	.	5.94138	7.84964	5.68118		2.67632	3.31893	1.42169	2.62537	1.39252	up
MSTRG.17869	A06	102170638	349	.	0.070572	1.44631	0.832229		0.133458	0.16615	0.661332	2.4446	1.2896	up
MSTRG.17907	A06	103285386	210	53Z9F6	0.13949	1.11006	0.039365		0.202928	0.0001	0.231664	2.96512	1.56809	up
MSTRG.17918	A06	103342775	206	9NZ53Y	0.0001	0.525578	0.214325		1.11045	0.326754	0.419695	0.398515	-1.32729	down
MSTRG.17929	A06	103551607	277	.	0.901365	1.93884	0.517512		0.432584	0.343813	0.853299	2.06033	1.04288	up
MSTRG.17966	A06	104379803	970	SG2HK2	0.40606	1.92047	1.66602		0.497999	0.204143	0.048226	5.32079	2.41164	up
MSTRG.17996	A06	105015892	218	D5U0A9	2.46285	0.345505	0.0001		0.216095	0.494117	0.159078	3.23074	1.69187	up
MSTRG.18007	A06	105318539	394	.	0.603697	0.0001	0.418049		0.940325	1.25608	1.32719	0.290001	-1.78587	down
MSTRG.18022	A06	105641962	245	.	0.0001	0.182887	0.0001		0.177803	1.39823	0.551862	0.0860413	-3.53883	down
MSTRG.18034	A06	105938690	3104	KV1L0E	0.855087	0.199151	0.98438		0.130941	0.226763	0.256257	3.32044	1.73137	up
MSTRG.18049	A06	106053019	266	6FN2NF	1.33794	1.65695	1.18862		0.30155	0.493523	0.694609	2.80832	1.48971	up
MSTRG.18063	A06	106348071	426	.	0.151372	0.0001	0.0001		0.307544	0.635303	1.518	0.0615933	-4.02108	down
MSTRG.18064	A06	106351046	511	.	0.134357	0.031421	0.0001		0.0001	0.539298	1.14284	0.0986054	-3.34219	down
MSTRG.18106	A06	107459031	1221	.	0.614179	0.910641	0.928515		0.896346	0.161326	0.06748	2.18045	1.12462	up
MSTRG.18110	A06	107561729	465	WG90F5	0.534257	0.556162	0.212309		0.914659	1.14148	0.555327	0.49885	-1.00332	down
MSTRG.18129	A06	107789091	886	74RI4B	0.281461	0.682593	0.243854		1.05888	0.850429	1.36358	0.369065	-1.43805	down
MSTRG.18139	A06	108061771	1053	.	0.319106	1.81244	0.381453		0.0001	0.629761	0.141452	3.25808	1.70402	up
MSTRG.18177	A06	108813136	324	.	0.367217	0.664891	0.555629		0.164526	2.58275	1.00574	0.423056	-1.24108	down
MSTRG.18220	A06	109242771	2475	.	0.496788	2.03572	1.33297		0.404231	0.146615	0.211772	5.06869	2.34161	up
MSTRG.18240	A06	109787699	358	1EF81S	0.681274	1.59728	0.817715		0.939318	0.0001	0.241997	2.62081	1.39001	up
MSTRG.18260	A06	110216079	2177	.	0.019313	1.88994	0.131734		0.07526	0.0001	0.468591	3.75216	1.90772	up
MSTRG.18274	A06	110389547	860	.	5.15293	1.53119	3.10433		0.066862	0.06754	1.12102	7.79696	2.96291	up
MSTRG.18301	A06	110767756	851	.	0.603658	0.925777	1.33149		0.096063	0.114241	0.084431	9.70678	3.27899	up
MSTRG.18303	A06	110791606	2154	.	1.90402	0.686099	0.438381		0.069554	0.622015	0.328263	2.96961	1.57027	up
MSTRG.18323	A06	111053041	355	.	0.085269	1.72792	0.894648		0.15135	0.163349	0.325382	4.23046	2.08082	up
MSTRG.18333	A06	111162767	214	.	0.084821	1.23145	0.585428		0.300158	0.246977	0.086929	2.99922	1.58459	up
MSTRG.18329	A06	111163581	403	.	0.405403	0.075254	1.12517		0.01572	0.37976	0.071681	3.43741	1.78132	up
MSTRG.18337	A06	111200138	239	.	0.080314	1.27132	0.455937		0.361083	0.0001	0.0001	5.00319	2.32285	up
MSTRG.18341	A06	111259255	269	.	1.30426	0.670562	0.553844		0.0001	0.274952	0.0001	9.19007	3.20008	up
MSTRG.18381	A06	111719340	1448	SLUV3T	0.859219	1.40831	0.238371		0.245219	0.082547	0.341906	3.74198	1.9038	up
MSTRG.18391	A06	111989269	223	P264ZS	0.081597	0.038209	1.32468		1.04743	0.589183	2.18357	0.37812	-1.40308	down
MSTRG.18401	A06	112137203	245	.	1.25415	0.256042	0.0001		0.21528	0.0001	0.10937	4.65063	2.21743	up
MSTRG.18428	A06	112472134	2317	P7PTW7	3.43751	3.00715	2.57056		0.667167	0.232633	0.702373	5.62687	2.49233	up
MSTRG.18428	A06	112472134	2317	P7PTW7	7.77628	8.10245	0.0001		0.820419	1.17019	1.18773	4.99596	2.32076	up
MSTRG.18454	A06	112808685	1383	HZ5YWF	0.92935	1.0251	1.35455		0.284856	0.57976	0.26755	2.92272	1.54731	up
MSTRG.18490	A06	113837097	5464	92D98S	11.4875	2.82224	10.4694		0.0001	4.69026	0.0001	5.28289	2.40133	up
MSTRG.18489	A06	113849713	1244	.	9.544	2.53386	5.07262		0.642458	2.495	0.963275	4.1823	2.0643	up
MSTRG.18596	A07	208335	295	PCZF7N	0.318968	1.41585	0.0001		0.0001	0.115647	0.195669	5.57106	2.47795	up
MSTRG.18624	A07	471634	272	V44IJD	2.74347	1.66098	1.84057		0.178604	0.213012	0.724482	5.59541	2.48424	up
MSTRG.18630	A07	480521	7759	M76BEQ	0.394594	0.142862	0.399812		0.296857	1.55291	1.28188	0.29929	-1.74039	down
MSTRG.18671	A07	873107	265	.	1.20151	0.270618	0.0001		0.942708	2.53736	0.646261	0.356788	-1.48686	down
MSTRG.18696	A07	1020236	247	T87YGJ	0.78747	0.262773	1.38027		0.945043	0.0001	0.084058	2.36155	1.23974	up
MSTRG.18703	A07	1277093	540	.	0.908548	0.874625	0.929844		0.378113	0.0001	0.079123	5.93222	2.56857	up
MSTRG.18736	A07	1671434	3782	DAYY2D	0.0001	0.403259	0.522096		1.45556	0.533039	2.66676	0.198793	-2.33066	down
MSTRG.18753	A07	1812281	6381	HM7NEH	4.93811	0.026373	0.323922		7.24074	19.3947	66.3448	0.0568767	-4.13602	down
MSTRG.18753	A07	1812281	6381	HM7NEH	3.37264	0.030168	0.442055		4.57624	8.70334	12.3821	0.149829	-2.73861	down
MSTRG.18761	A07	1902781	1543	NU1CYW	1.06061	2.06655	1.4108		0.821822	0.461324	0.168504	3.12607	1.64435	up
MSTRG.18772	A07	2022633	1565	.	0.551976	0.0001	0.163031		0.979604	0.83292	0.771899	0.276699	-1.85361	down
MSTRG.18800	A07	2334814	354	.	0.216862	1.23622	0.094628		0.0001	0.0001	0.080996	19.0615	4.25259	up
MSTRG.18810	A07	2389031	2425	.	6.35806	4.11352	5.53904		1.02891	0.776235	1.17858	5.36599	2.42384	up
MSTRG.18872	A07	3134532	321	.	12.3784	12.2722	21.1112		22.0979	64.309	90.3272	0.25893	-1.94937	down
MSTRG.18917	A07	3747079	1195	.	0.510131	1.18517	1.2867		0.379677	0.682782	0.312024	2.16955	1.11739	up
MSTRG.18927	A07	3911668	365	.	0.514665	1.21285	0.575488		0.0001	0.256641	0.0001	8.96666	3.16457	up
MSTRG.18954	A07	4287587	352	.	1.1928	0.924794	0.551308		0.152637	0.0001	0.0001	17.4624	4.12618	up
MSTRG.18958	A07	4302395	69031	XGVZ21	12.5783	2.55662	2.6449		4.10475	2.22922	1.20584	2.35812	1.23764	up
MSTRG.18975	A07	4383788	5496	XHSV0C	2.80191	1.3206	2.02298		2.51758	3.40611	7.12875	0.47083	-1.08672	down
MSTRG.18971	A07	4475742	270	4BAK6K	0.0001	0.209281	0.427841		1.26739	0.233988	0.0001	0.424395	-1.23652	down
MSTRG.19067	A07	5785653	11071	4F85GC	1.115	0.640954	0.032824		0.16921	2.76483	0.900337	0.466511	-1.10002	down
MSTRG.19100	A07	6581196	205	.	1.02391	5.50831	0.557198		0.561651	0.665157	0.502689	4.09912	2.03532	up
MSTRG.19110	A07	6946847	213	.	0.0001	0.0001	0.126508		0.134984	1.86665	0.827529	0.0447865	-4.48079	down
MSTRG.19124	A07	7145026	303	.	0.211099	0.02915	0.262969		0.205543	0.594561	1.28837	0.24095	-2.05319	down
MSTRG.19125	A07	7147154	255	.	0.298472	1.69992	1.27291		0.0001	0.074914	0.157982	14.0402	3.81149	up
MSTRG.19184	A07	8238082	1749	400Z1U	1.07122	0.0001	0.289837		1.46694	0.0001	1.71712	0.427478	-1.22608	down
MSTRG.19191	A07	8497538	268	.	0.344547	0.109473	1.18874		0.245234	0.21618	0.2092	2.44963	1.29256	up
MSTRG.19192	A07	8498410	280	.	0.231664	0.682641	0.0001		0.910248	1.36754	0.45535	0.334562	-1.57965	down
MSTRG.19194	A07	8552605	225	.	0.378439	1.91954	0.786481		0.0001	0.0001	0.224921	13.7013	3.77624	up
MSTRG.19195	A07	8554879	969	.	0.425988	1.58724	1.34202		0.202546	0.543384	0.307333	3.18557	1.67155	up
MSTRG.19199	A07	8592784	817	717FF7	1.20755	0.590837	1.31172		0.396215	0.383941	0.484959	2.45836	1.2977	up
MSTRG.19240	A07	9631381	36228	MU7WH4	0.641881	0.238617	0.507001		0.056527	4.33991	0.285857	0.296329	-1.75473	down
MSTRG.19229	A07	9725764	1107	.	0.0001	0.0001	0.873544		0.426419	1.8092	0.655636	0.302202	-1.72642	down
MSTRG.19244	A07	9996391	518	.	1.10084	1.70221	1.29015		1.03382	0.269985	0.265138	2.60889	1.38344	up
MSTRG.19250	A07	10007468	533	QS9ZS2	0.21809	0.142206	0.149705		1.44444	0.40316	0.226536	0.245885	-2.02394	down
MSTRG.19258	A07	10057326	461	.	0.281808	0.0001	0.081609		0.796863	0.72041	1.53392	0.119139	-3.06928	down
MSTRG.19259	A07	10058208	2260	.	0.196282	0.017004	0.06921		0.48481	1.22146	0.799594	0.112734	-3.14901	down
MSTRG.19256	A07	10064204	422	.	0.615307	0.0001	0.0001		1.84334	0.529672	0.291323	0.231017	-2.11393	down
MSTRG.19254	A07	10066742	202	.	0.611789	0.0001	0.0001		0.127665	1.30484	0.16896	0.382144	-1.38781	down
MSTRG.19255	A07	10072482	212	.	0.655679	0.48261	2.18868		0.228915	0.0001	0.235596	7.16077	2.84011	up
MSTRG.19275	A07	10470236	393	.	0.0001	0.194467	0.0001		0.110494	0.221392	1.32587	0.117428	-3.09015	down
MSTRG.19290	A07	10615238	448	J8RH1F	0.061181	0.0001	0.165103		0.288369	2.03206	0.346726	0.0848786	-3.55846	down
MSTRG.19288	A07	10630696	543	.	3.97258	5.29541	0.52085		0.209765	2.45149	0.354889	3.24548	1.69843	up
MSTRG.19292	A07	10642092	248	AB2F1A	0.095953	0.802675	1.55062		0.0001	0.083645	0.138572	11.0169	3.46165	up
MSTRG.19300	A07	10764393	295	.	0.261647	0.0001	0.25571		1.39152	0.0001	0.097834	0.347414	-1.52527	down
MSTRG.19335	A07	11814832	740	.	5.15953	3.5296	4.72531		0.973752	0.429125	0.990119	5.60571	2.4869	up
MSTRG.19351	A07	12033740	7532	.	0.707529	0.054951	0.010597		0.0001	0.009803	0.0001	77.2845	6.27211	up
MSTRG.19355	A07	12134658	505	.	0.84627	0.504922	1.30257		0.08462	0.0001	0.0001	31.287	4.96749	up
MSTRG.19365	A07	12343998	215	.	0.220155	1.24594	0.173897		0.099589	0.538447	0.0001	2.56998	1.36176	up
MSTRG.19384	A07	12551564	374	.	2.04573	1.67564	1.99724		1.52314	1.12057	28.9946	0.180749	-2.46794	down
MSTRG.19375	A07	12559287	886	.	23.1657	27.0576	57.8913		10.7012	3.96255	3.93012	5.81453	2.53966	up
MSTRG.19388	A07	12611473	5813	.	0.941693	2.32654	1.20357		0.710513	0.585776	0.629694	2.32183	1.21526	up
MSTRG.19394	A07	12724091	1411	JGC745	1.68287	3.23477	2.07567		0.360398	0.208837	0.39401	7.26016	2.86	up
MSTRG.19397	A07	12760563	230	EU6W4P	0.011992	0.0001	0.017098		1.75824	0.251742	0.204494	0.0131814	-6.24535	down
MSTRG.19395	A07	12792136	227	.	0.207049	0.362362	0.134282		0.141971	0.307964	1.29085	0.404239	-1.30672	down
MSTRG.19422	A07	13475035	237	F4VH9C	0.244906	0.242308	1.06783		2.68267	0.545427	0.391516	0.429616	-1.21888	down
MSTRG.19432	A07	13665172	1150	7NEP3X	0.783862	1.53369	0.107977		0.679088	0.0001	0.044747	3.35048	1.74437	up
MSTRG.19463	A07	13957955	378	.	5.87867	7.94818	5.66781		3.34015	1.29262	3.07176	2.53029	1.3393	up
MSTRG.19503	A07	15420222	249	.	1.10712	0.0001	0.151948		0.10981	0.0001	0.095708	6.12382	2.61443	up
MSTRG.19507	A07	15444077	644	.	0.238	0.277953	0.665419		0.898091	0.592585	1.14298	0.448567	-1.1566	down
MSTRG.19514	A07	15733632	1804	.	0.497032	1.21871	0.0001		2.64067	4.62549	5.86463	0.130673	-2.93597	down
MSTRG.19517	A07	15803669	318	J9UWEJ	0.534773	1.2035	0.250604		0.070966	0.090178	0.482875	3.08823	1.62678	up
MSTRG.19530	A07	16123541	303	.	1.23318	0.211677	0.394453		0.0001	0.534189	0.0001	3.4419	1.78321	up
MSTRG.19531	A07	16125766	721	.	0.939676	0.755786	0.811974		0.57687	0.365673	0.040109	2.5517	1.35146	up
MSTRG.19537	A07	16162737	586	.	0.316376	0.451273	0.533163		0.888059	1.05988	0.869465	0.461707	-1.11495	down
MSTRG.19539	A07	16168646	235	.	0.0001	0.048526	0.134535		1.15065	0.720438	0.226704	0.0873111	-3.51769	down
MSTRG.19557	A07	17095805	505	.	0.385954	0.636945	2.25779		0.260946	0.306876	0.049519	5.31422	2.40986	up
MSTRG.19568	A07	17509115	2034	.	2.25116	3.96867	1.71337		0.883901	1.18403	0.639386	2.93029	1.55104	up
MSTRG.19569	A07	17511206	471	.	0.869446	1.40342	0.593768		0.0001	0.461774	0.42684	3.2256	1.68957	up
MSTRG.19572	A07	17615867	200	.	0.378421	1.14765	0.187579		0.102944	0.282133	0.0001	4.44899	2.15348	up
MSTRG.19573	A07	17617068	435	.	0.074653	0.153845	0.437255		1.25717	0.15939	0.199259	0.412021	-1.27921	down
MSTRG.19589	A07	17972497	2102	.	1.03619	0.395194	0.398939		0.840374	1.00534	4.10881	0.307383	-1.70189	down
MSTRG.19605	A07	19857310	206	.	0.003903	0.0001	1.54478		0.298892	0.333728	0.0001	2.44782	1.2915	up
MSTRG.19609	A07	19865334	340	.	1.14541	1.05229	0.417329		0.179937	0.0001	0.537549	3.64421	1.8656	up
MSTRG.19615	A07	19915415	386	.	0.190057	2.31689	0.918851		0.481483	0.135877	0.848053	2.33777	1.22513	up
MSTRG.19616	A07	19922183	211	.	0.251449	1.49249	0.577499		0.333275	0.264576	0.173607	3.00916	1.58936	up
MSTRG.19626	A07	20511982	1567	.	1.00562	0.026218	0.63411		0.505002	0.017845	0.01891	3.07508	1.62062	up
MSTRG.19628	A07	20513709	482	.	1.62689	0.795424	0.605412		0.87165	0.330455	0.059956	2.39903	1.26245	up
MSTRG.19638	A07	20797412	296	.	0.0001	1.51345	0.952583		0.81396	0.0979	0.0001	2.70421	1.43521	up
MSTRG.19649	A07	21225928	1111	.	0.274541	0.138051	0.616043		0.163601	1.11007	1.14595	0.425122	-1.23405	down
MSTRG.19658	A07	21334430	299	.	0.931834	1.9773	0.321282		0.252672	1.27715	0.080442	2.00614	1.00442	up
MSTRG.19667	A07	21718591	303	.	1.18592	1.04134	2.65766		0.714853	0.510108	0.689789	2.55121	1.35118	up
MSTRG.19674	A07	21776594	230	MLT6HR	1.28312	1.86766	0.142779		0.506898	0.052074	0.062682	5.29807	2.40547	up
MSTRG.19668	A07	21781545	219	.	7.5008	14.1151	8.46329		2.91318	2.89508	3.16196	3.35323	1.74555	up
MSTRG.19683	A07	22087727	247	UZRX2M	0.201056	0.215496	0.0001		0.058285	0.0001	1.71138	0.235427	-2.08665	down
MSTRG.19692	A07	22258070	1169	.	0.195406	0.314591	1.61138		0.0001	0.514163	0.208582	2.93477	1.55325	up
MSTRG.19701	A07	22980344	337	.	0.304261	0.120554	1.11213		0.040004	0.086024	0.117275	6.317	2.65924	up
MSTRG.19706	A07	23375040	2230	.	0.433696	0.097224	0.139709		1.8363	2.32751	6.19531	0.064738	-3.94924	down
MSTRG.19741	A07	25625991	359	.	1.43507	0.433997	0.186233		0.0001	0.077903	0.705147	2.6244	1.39199	up
MSTRG.19742	A07	25985796	412	.	0.0001	0.0001	0.497756		0.848745	0.975522	2.11499	0.126408	-2.98384	down
MSTRG.19747	A07	26118807	283	BM1T67	0.281644	0.581821	1.23675		0.063481	0.557918	0.0001	3.37927	1.75671	up
MSTRG.19748	A07	26122192	220	BM1T67	0.124446	1.85748	0.410475		0.130709	0.048987	0.0001	13.3062	3.73402	up
MSTRG.19757	A07	26574792	250	PBZG4X	0.192215	0.574668	1.19944		0.0001	0.478564	0.095327	3.42571	1.7764	up
MSTRG.19798	A07	29167584	1876	.	0.917712	0.808418	0.99733		0.402208	0.624355	0.286846	2.07358	1.05212	up
MSTRG.19792	A07	29170343	397	.	1.99116	1.70623	1.19875		0.362897	0.540923	0.364838	3.85931	1.94834	up
MSTRG.19793	A07	29171714	318	.	0.335047	1.36292	1.41653		0.719933	0.171306	0.22502	2.79012	1.48033	up
MSTRG.19794	A07	29177791	250	.	1.12386	0.411175	0.329226		0.0001	0.112966	0.059733	10.7886	3.43144	up
MSTRG.19795	A07	29178352	374	.	0.425981	0.0001	1.332		0.0001	0.039318	0.141303	9.72814	3.28216	up
MSTRG.19804	A07	30613670	268	.	1.08899	0.0001	1.18874		0.21439	0.0001	0.430616	3.53094	1.82005	up
MSTRG.19807	A07	31245526	7840	.	2.06935	3.61878	0.0001		0.0001	0.207078	0.256967	12.2553	3.61533	up
MSTRG.19808	A07	32020030	255	.	1.79173	1.40621	0.833288		0.892223	0.811403	0.0001	2.36613	1.24253	up
MSTRG.19829	A07	34783307	78679	29GFI9	8.24904	8.43609	11.8202		5.63703	6.30711	1.95148	2.05139	1.0366	up
MSTRG.19840	A07	35380696	2290	.	1.41307	0.0001	1.55916		0.0001	0.391625	0.976833	2.17187	1.11894	up
MSTRG.19878	A07	41535111	413	BN8407	0.421538	0.417565	2.00117		0.259056	0.275699	0.411261	3.00235	1.58609	up
MSTRG.19888	A07	42350609	219	.	0.0001	0.152446	0.0001		1.31303	0.396493	0.131632	0.0829078	-3.59235	down
MSTRG.19890	A07	42356525	249	.	0.650976	0.0001	1.27908		0.356473	0.11383	0.0001	4.1032	2.03675	up
MSTRG.19891	A07	42359644	333	.	0.093996	1.11068	0.070871		0.080966	0.065754	0.0001	8.68779	3.11899	up
MSTRG.19893	A07	42382949	337	.	0.007171	1.18345	0.079258		0.176988	0.081753	0.0001	4.906	2.29455	up
MSTRG.19895	A07	42397384	228	0J95T4	0.284269	2.01287	1.01695		0.0001	0.0001	0.78162	4.23894	2.0837	up
MSTRG.19902	A07	44115182	963	.	0.025144	0.613645	1.92925		0.319418	0.324616	0.120162	3.36045	1.74865	up
MSTRG.19938	A07	47946988	213	.	0.0001	0.011467	0.111274		0.0001	1.2103	0.297517	0.0814639	-3.61769	down
MSTRG.19944	A07	48101337	216	A7IX4D	1.89036	0.087958	0.300467		0.062783	0.0001	0.0001	36.1809	5.17716	up
MSTRG.19957	A07	49204773	1680	YL4ID2	2.03013	5.71919	3.15981		2.30573	2.44218	0.685851	2.00766	1.00551	up
MSTRG.19960	A07	49538482	342	.	0.0001	0.0001	0.128105		0.098851	0.261826	1.14248	0.0853571	-3.55035	down
MSTRG.19965	A07	49541843	210	.	0.0001	1.27547	0.908224		0.21555	0.574174	0.0001	2.76491	1.46723	up
MSTRG.19973	A07	50331882	8228	.	0.124036	1.82878	0.03296		0.084169	0.0574	0.091086	8.53528	3.09344	up
MSTRG.19978	A07	50521281	583	GDX8G8	0.390139	0.32893	2.31811		0.0001	0.663663	0.706003	2.2173	1.1488	up
MSTRG.19979	A07	50590022	432	.	0.532057	1.24307	0.0001		0.017033	0.06715	0.20064	6.23272	2.63986	up
MSTRG.19980	A07	51208037	306	.	3.8965	2.12051	2.46271		1.50165	1.78607	0.920543	2.01502	1.01079	up
MSTRG.20001	A07	52237591	770	.	22.0945	10.4213	17.1802		3.00847	2.9881	12.7269	2.65421	1.40828	up
MSTRG.20035	A07	53289491	349	.	0.458057	0.0001	0.096385		1.48823	1.09853	0.124403	0.20454	-2.28954	down
MSTRG.20049	A07	54291623	1216	JF11I2	1.15431	1.6872	0.582317		0.62472	0.528435	0.468301	2.11158	1.07832	up
MSTRG.20051	A07	54326720	1682	GKZX65	0.230426	0.450902	0.225133		0.572728	2.38053	0.664025	0.250592	-1.99659	down
MSTRG.20134	A07	59792053	2546	.	0.699914	1.4022	0.674374		0.755492	0.12185	0.218244	2.53425	1.34156	up
MSTRG.20143	A07	60906019	236	.	0.117369	0.618969	1.33668		0.121884	0.38502	0.0001	4.08876	2.03167	up
MSTRG.20148	A07	60963439	244	.	0.309988	0.135221	0.0001		1.50182	0.676718	0.181491	0.188688	-2.40593	down
MSTRG.20165	A07	61662328	1856	.	0.244314	0.814818	1.53332		0.538773	0.116156	0.149222	3.22384	1.68878	up
MSTRG.20174	A07	61839450	1803	UA3R8A	0.0001	0.174502	0.502951		0.862597	1.21597	0.457581	0.267158	-1.90423	down
MSTRG.20177	A07	62113006	247	.	0.212226	1.51067	0.602975		0.389913	0.100612	0.0001	4.74063	2.24508	up
MSTRG.20193	A07	62795507	295	.	0.18288	0.259772	0.0001		0.573773	1.31775	0.134725	0.218508	-2.19424	down
MSTRG.20201	A07	63224104	476	RGH25I	0.823677	3.01665	2.58761		1.19356	1.03237	0.294188	2.55065	1.35087	up
MSTRG.20202	A07	63225291	1062	RGH25I	1.32078	2.84647	2.02106		1.05374	1.18515	0.783758	2.04732	1.03373	up
MSTRG.20208	A07	63763371	1175	517WRM	0.336893	1.34758	0.058965		0.0001	0.0001	0.386239	4.51154	2.17362	up
MSTRG.20211	A07	64145213	228	.	1.13708	0.101209	0.286579		0.182951	0.0001	0.084754	5.69393	2.50942	up
MSTRG.20221	A07	64362938	317	.	0.280205	0.458735	1.34744		0.0001	0.182869	0.188267	5.62009	2.49059	up
MSTRG.20248	A07	65339723	380	KYYE3Y	0.12966	0.908179	0.953876		0.429097	0.072256	0.008261	3.90828	1.96653	up
MSTRG.20253	A07	65515899	376	.	1.37342	0.871526	0.231036		0.417075	0.373455	0.153628	2.62242	1.3909	up
MSTRG.20262	A07	65598999	494	.	0.587599	0.077669	0.08075		1.21991	0.837562	1.1294	0.234091	-2.09486	down
MSTRG.20328	A07	69598524	1587	.	0.961559	0.68768	0.421539		0.237125	0.337325	0.333065	2.28181	1.19018	up
MSTRG.20340	A07	70579482	849	.	0.564885	0.135693	0.271478		1.16137	0.0001	0.789153	0.498331	-1.00482	down
MSTRG.20366	A07	71233982	220	QEX5C0	4.1395	0.114743	2.81881		4.68813	5.5932	7.27808	0.402807	-1.31184	down
MSTRG.20380	A07	71576969	1664	3UW96L	5.39291	3.55825	3.98514		1.08265	0.388331	2.32253	3.41011	1.76982	up
MSTRG.20380	A07	71577160	1317	3UW96L	9.34493	2.72324	4.50298		1.22906	1.31855	5.17782	2.14502	1.10099	up
MSTRG.20384	A07	71647543	292	.	0.941096	0.026988	0.285903		1.35717	1.0001	0.695708	0.410742	-1.2837	down
MSTRG.20420	A07	72916256	263	.	1.21396	0.991436	0.804404		0.511656	0.444453	0.355063	2.29551	1.19881	up
MSTRG.20451	A07	74527348	975	.	1.3478	1.973	1.84984		2.92091	5.75767	4.2367	0.400351	-1.32066	down
MSTRG.20474	A07	75077134	424	.	0.208573	1.11056	0.681696		0.211377	0.445179	0.101725	2.63864	1.3998	up
MSTRG.20475	A07	75080042	213	.	1.33651	1.04608	0.455694		0.242206	0.635023	0.266806	2.48094	1.31089	up
MSTRG.20476	A07	75081340	264	.	0.0001	0.0001	0.148161		0.132199	1.33261	0.108892	0.0942753	-3.40698	down
MSTRG.20480	A07	75185320	1002	.	0.902598	2.60523	2.70935		0.213346	0.745084	0.192738	5.40076	2.43316	up
MSTRG.20481	A07	75281152	292	.	0.178056	2.78624	0.738704		0.147884	0.354716	0.0001	7.36623	2.88093	up
MSTRG.20484	A07	75288165	934	.	1.28877	0.806924	0.926402		0.396483	0.183167	0.300935	3.43192	1.77901	up
MSTRG.20485	A07	75289631	585	.	0.604878	0.991099	0.999209		0.230041	0.189147	0.295457	3.63143	1.86054	up
MSTRG.20490	A07	75400551	262	.	0.0001	0.183507	2.09326		0.088803	0.606096	0.217877	2.49444	1.31871	up
MSTRG.20497	A07	75460063	492	3C70LE	0.722729	0.0001	0.0001		2.8262	2.37606	1.00233	0.116515	-3.10141	down
MSTRG.20500	A07	75540574	2543	BJU5BB	0.926344	1.54521	1.05533		0.712959	0.0001	0.233678	3.7253	1.89736	up
MSTRG.20502	A07	75581912	213	.	0.717337	0.0001	0.051663		1.48483	0.081907	0.14204	0.450089	-1.15172	down
MSTRG.20511	A07	75618059	247	.	1.88863	1.50353	1.12708		0.890935	0.552953	0.105176	2.91739	1.54468	up
MSTRG.20521	A07	76535305	339	.	0.670122	0.0001	1.17563		0.081345	0.0001	0.064635	12.6359	3.65945	up
MSTRG.20522	A07	76538458	876	.	1.27121	0.690377	1.17854		0.104537	0.141669	0.147655	7.97269	2.99507	up
MSTRG.20523	A07	76540373	1556	.	1.37275	1.33016	1.31155		0.193422	0.068208	0.126237	10.3501	3.37157	up
MSTRG.20551	A07	77318573	217	ND5IN9	2.29942	0.807999	1.0026		0.0001	0.370334	0.91009	3.20964	1.68241	up
MSTRG.20557	A07	77381216	303	.	1.16788	1.09695	1.24584		0.095022	0.478226	0.571559	3.0666	1.61664	up
MSTRG.20570	A07	77747364	203	.	1.11743	0.336157	0.70871		0.0001	0.665141	0.346332	2.13756	1.09597	up
MSTRG.20621	A07	79324466	612	.	1.08925	1.95361	0.692756		0.446168	0.278372	0.331527	3.53729	1.82264	up
MSTRG.20767	A08	233887	227	.	0.283491	0.0001	0.546453		1.17935	0.42509	0.724244	0.356444	-1.48825	down
MSTRG.20769	A08	235460	280	.	0.307653	0.0001	0.339475		0.18081	1.39139	1.17456	0.235633	-2.08538	down
MSTRG.20789	A08	706663	1097	7P630Y	7.115	7.12686	7.23375		0.59467	1.03831	3.65804	4.05888	2.02108	up
MSTRG.20800	A08	896232	279	.	0.0001	0.274616	0.0001		1.55006	4.09758	1.07422	0.0408839	-4.61232	down
MSTRG.20841	A08	1520597	229	.	1.27365	0.950783	0.491783		0.309977	0.338012	0.099119	3.63564	1.86221	up
MSTRG.20842	A08	1521653	203	.	1.64984	1.68948	0.743451		0.137082	0.0001	0.0001	29.74	4.89433	up
MSTRG.20844	A08	1528303	550	.	0.495829	1.65853	0.066884		0.260084	0.271896	0.141457	3.29836	1.72175	up
MSTRG.20845	A08	1530804	495	.	0.469131	1.85618	0.23176		0.0001	0.239266	0.0001	10.6782	3.4166	up
MSTRG.20846	A08	1532034	1024	.	1.18923	0.605856	0.320959		0.0001	0.205812	0.109103	6.71729	2.74788	up
MSTRG.20847	A08	1533821	607	.	1.12403	0.366847	0.847888		0.276641	0.221816	0.0001	4.69106	2.22992	up
MSTRG.20848	A08	1536894	280	.	0.347496	1.03924	1.37555		0.513997	0.456826	0.271164	2.22409	1.15322	up
MSTRG.20859	A08	1881117	902	7W33YA	0.0001	0.0001	0.555333		1.19749	0.888252	0.029419	0.262643	-1.92883	down
MSTRG.20885	A08	2431177	327	.	0.444794	0.0001	0.390871		0.603366	0.443863	1.27347	0.360135	-1.47339	down
MSTRG.20911	A08	2892506	800	.	0.765728	1.5761	0.6919		0.165098	0.292458	0.357048	3.72417	1.89692	up
MSTRG.20920	A08	3185553	229	.	0.070256	0.250736	0.443714		0.360749	1.40719	0.836711	0.293593	-1.76811	down
MSTRG.20926	A08	3348842	308	JYUV9M	0.132604	0.572692	0.343117		1.24911	1.27699	0.117646	0.396564	-1.33438	down
MSTRG.20944	A08	3612887	4358	VUY3N3	0.86641	1.20589	1.98626		8.55129	7.87129	0.349698	0.24198	-2.04704	down
MSTRG.20966	A08	4098228	3149	.	0.146388	1.01277	0.700644		0.0001	0.033291	0.0001	55.5314	5.79523	up
MSTRG.20987	A08	4639138	230	.	1.21917	1.83077	0.927153		0.468717	0.500805	0.250727	3.25925	1.70454	up
MSTRG.20995	A08	4648634	333	.	0.319309	1.33314	0.053896		0.12697	0.087054	0.54574	2.24588	1.16728	up
MSTRG.20996	A08	4649699	270	.	0.557088	0.0001	1.5032		0.087315	0.402536	0.05343	3.79249	1.92314	up
MSTRG.21035	A08	5365706	234	.	0.969538	0.436269	1.16168		0.0001	0.0001	0.26088	9.83411	3.29779	up
MSTRG.21032	A08	5391774	6207	.	0.65154	1.29956	1.64273		0.809464	0.451405	0.35778	2.22026	1.15073	up
MSTRG.21032	A08	5391919	2266	.	1.60767	0.734073	1.57562		0.051887	1.15613	0.589883	2.17885	1.12357	up
MSTRG.21058	A08	5871285	386	.	0.276176	1.14299	0.4787		0.0001	0.0001	0.074564	25.3847	4.66589	up
MSTRG.21061	A08	5874976	548	.	0.056764	1.63924	0.352419		0.0001	0.362846	0.508219	2.35136	1.2335	up
MSTRG.21070	A08	5898472	354	.	0.242872	1.43861	0.270308		0.061172	0.718554	0.072896	2.28917	1.19482	up
MSTRG.21075	A08	5976724	826	J4CCY6	0.581851	0.631665	1.09092		0.412134	0.422153	0.150043	2.34112	1.2272	up
MSTRG.21100	A08	6405696	1486	QD1C5V	0.928416	0.858267	0.271414		0.334919	0.170831	0.117109	3.30427	1.72433	up
MSTRG.21102	A08	6497391	503	.	0.158017	0.06411	0.005906		0.15914	0.0001	1.12757	0.177208	-2.49648	down
MSTRG.21136	A08	7024592	312	.	0.935907	1.48835	0.173894		0.155452	0.0001	0.0001	16.6921	4.06109	up
MSTRG.21137	A08	7034851	601	.	0.237361	1.80564	0.934038		0.959518	0.066454	0.048105	2.77171	1.47078	up
MSTRG.21159	A08	7541013	272	.	4.25663	0.0001	0.0001		0.490786	0.43811	0.675581	2.6531	1.40768	up
MSTRG.21161	A08	7543535	843	.	3.3154	0.0001	0.113541		0.101558	0.164598	0.521095	4.35572	2.12291	up
MSTRG.21196	A08	8355318	286	.	0.047053	0.786653	1.33544		0.0001	0.0001	0.261201	8.29815	3.05279	up
MSTRG.21200	A08	8393418	247	.	0.590137	1.11376	1.7752		0.057826	0.0001	0.0001	59.9577	5.90587	up
MSTRG.21248	A08	9584525	374	.	1.98155	1.71272	0.901102		0.0001	0.716662	0.382833	4.17915	2.06321	up
MSTRG.21261	A08	9783971	238	.	2.24709	0.912698	0.760307		0.101149	0.188526	0.329128	6.33497	2.66334	up
MSTRG.21305	A08	10863358	206	CFE04G	1.41516	1.16378	0.097234		0.0001	0.068738	0.0001	38.8201	5.27873	up
MSTRG.21326	A08	11279434	281	.	0.53413	0.471852	0.0001		0.600442	0.458863	1.30221	0.426032	-1.23097	down
MSTRG.21360	A08	11740531	247	.	0.0001	1.36774	0.614406		0.65963	0.085645	0.11677	2.29947	1.2013	up
MSTRG.21362	A08	11745002	366	.	0.0001	0.419033	0.731497		0.550133	1.61684	0.170126	0.492332	-1.0223	down
MSTRG.21363	A08	11746126	383	.	0.296668	0.151246	0.728643		1.79154	0.465324	0.150828	0.488666	-1.03308	down
MSTRG.21395	A08	12409216	2736	4QL4NU	1.05156	0.0001	0.0001		1.45568	2.60431	2.26344	0.166328	-2.5879	down
MSTRG.21398	A08	12513530	250	.	0.753227	0.0001	0.207813		1.5859	0.838001	1.35135	0.254589	-1.97376	down
MSTRG.21427	A08	13255056	298	.	0.166762	1.42171	0.326623		0.0001	0.0001	0.182715	10.4698	3.38817	up
MSTRG.21434	A08	13490959	1101	.	7.6614	3.74746	5.53193		1.50241	0.946675	3.77731	2.7208	1.44403	up
MSTRG.21447	A08	13714315	945	.	0.261223	0.973363	0.991146		0.0001	0.55063	0.0001	4.04069	2.0146	up
MSTRG.21448	A08	13719677	233	.	1.25188	0.120021	0.0001		0.537564	0.0001	0.024576	2.44023	1.28702	up
MSTRG.21457	A08	13888551	346	.	1.84092	1.12918	1.32429		0.0001	0.0001	0.819311	5.24018	2.38962	up
MSTRG.21459	A08	13903747	331	.	0.155749	0.552318	1.20395		0.0001	0.069256	0.086917	12.2351	3.61296	up
MSTRG.21461	A08	13975436	213	.	1.12185	1.91441	0.315277		0.05744	0.0001	0.0001	58.1461	5.86161	up
MSTRG.21462	A08	13976705	4075	.	0.864907	1.6777	0.989098		0.559698	0.0001	0.0001	6.30776	2.65713	up
MSTRG.21517	A08	15258319	1350	.	2.18153	2.84818	1.93812		0.696208	0.94025	1.42226	2.27802	1.18778	up
MSTRG.21511	A08	15293054	249	.	0.20268	0.05726	1.35846		1.68526	1.09005	0.945171	0.434997	-1.20092	down
MSTRG.21523	A08	15340924	268	D11Z9R	0.964561	0.743503	1.19611		4.01666	4.5873	0.873831	0.306419	-1.70642	down
MSTRG.21538	A08	15749840	782	1ZYA2W	0.577843	1.19201	1.02369		0.518715	0.671446	0.185937	2.03005	1.02151	up
MSTRG.21554	A08	16163204	2667	2A26X2	0.0001	1.43718	0.0001		2.31949	0.445058	0.286501	0.47111	-1.08586	down
MSTRG.21554	A08	16164403	1468	2A26X2	0.491572	1.40906	0.543212		0.526875	0.4543	0.128898	2.20151	1.1385	up
MSTRG.21605	A08	16989499	419	.	0.401867	0.727927	1.20514		0.244136	0.378059	0.339126	2.42889	1.28029	up
MSTRG.21632	A08	17485439	297	.	0.106513	0.494097	1.20671		0.094529	0.207598	0.09511	4.54973	2.18578	up
MSTRG.21676	A08	18043794	612	.	0.32461	0.275337	0.688363		0.43046	1.34577	0.844816	0.491525	-1.02466	down
MSTRG.21710	A08	18731762	267	.	0.762727	1.14663	0.0001		0.192639	0.187747	0.0001	5.01847	2.32725	up
MSTRG.21721	A08	22600974	339	.	2.1229	0.0001	0.781041		0.531154	0.486422	0.0001	2.8536	1.51278	up
MSTRG.21725	A08	22810577	536	.	5.557	2.97009	3.02924		1.0336	0.831269	0.316297	5.29824	2.40551	up
MSTRG.21736	A08	24241834	701	.	0.633008	0.53854	0.655608		0.120529	0.565179	0.186658	2.09448	1.06659	up
MSTRG.21751	A08	25000558	332	.	0.293232	0.0001	0.0001		1.38764	0.081742	0.413849	0.155813	-2.68211	down
MSTRG.21775	A08	25356906	200	.	0.0001	7.55133	0.0001		7.85134	9.67536	7.88748	0.297139	-1.75079	down
MSTRG.21831	A08	26201581	583	.	1.64871	1.00519	0.561022		2.43651	5.24474	2.02095	0.33136	-1.59353	down
MSTRG.21855	A08	26457530	401	.	0.374975	1.17207	0.255277		0.0001	0.087718	0.211003	6.03143	2.5925	up
MSTRG.21880	A08	26956417	40679	C7YTZ6	0.768243	1.69464	1.10947		0.415213	0.147271	0.336556	3.97352	1.99042	up
MSTRG.21907	A08	27223890	1313	YWG9MJ	0.050033	0.0001	0.372496		0.879921	0.344578	0.223121	0.291947	-1.77622	down
MSTRG.21903	A08	27241067	712	.	0.532265	0.245516	0.692608		0.354284	2.78591	0.199766	0.440241	-1.18363	down
MSTRG.21954	A08	27674755	232	.	1.11756	0.241072	0.287134		0.58911	0.0001	0.0001	2.79269	1.48166	up
MSTRG.21969	A08	27987857	491	AW7LWX	4.78097	1.7167	0.434355		5.16738	2.35989	7.17014	0.471649	-1.08422	down
MSTRG.21966	A08	28008077	939	.	2.83347	0.782326	1.1273		2.59977	3.1656	4.36974	0.467987	-1.09546	down
MSTRG.21972	A08	28055376	2565	.	0.61859	0.440787	0.267281		0.792165	0.815627	2.24759	0.344105	-1.53908	down
MSTRG.21973	A08	28056241	787	.	0.766057	0.097579	0.21657		0.833842	2.10872	4.88396	0.138019	-2.85707	down
MSTRG.21971	A08	28059746	985	.	0.093297	0.12707	0.138292		0.493266	0.582774	1.10617	0.164356	-2.60511	down
MSTRG.21986	A08	28250549	2837	.	0.89961	0.657239	0.465652		1.67819	2.11245	1.94331	0.352724	-1.50339	down
MSTRG.22085	A08	30092341	4117	5R4HUS	4.54773	0.020759	1.50944		1.22148	1.33473	0.009316	2.36908	1.24433	up
MSTRG.22085	A08	30092343	4115	5R4HUS	0.0001	2.8075	3.3169		0.89592	0.0001	1.25264	2.85038	1.51116	up
MSTRG.22095	A08	30238065	814	.	0.681764	1.75612	1.50612		0.354563	0.245179	0.568393	3.37632	1.75545	up
MSTRG.22106	A08	30480682	432	.	0.657474	1.5617	1.40138		0.400276	0.0001	0.0001	9.04064	3.17642	up
MSTRG.22129	A08	30817313	1435	QDSR7W	0.0001	0.140598	1.59395		0.219616	0.420288	0.185177	2.1024	1.07204	up
MSTRG.22183	A08	31618310	223	.	0.771364	0.825918	0.82261		0.776492	3.96778	1.43218	0.391794	-1.35183	down
MSTRG.22218	A08	32234847	266	.	0.478112	0.0001	0.148643		0.0001	0.586976	1.78806	0.263924	-1.92181	down
MSTRG.22232	A08	32540965	685	.	1.0111	0.951617	1.78616		0.181857	0.25431	0.853727	2.90634	1.5392	up
MSTRG.22232	A08	32541125	488	.	0.181511	1.22094	0.392266		0.460165	0.0001	0.155911	2.91267	1.54234	up
MSTRG.22259	A08	33047883	517	.	0.756477	2.53008	1.02449		0.520875	0.168395	0.582446	3.38994	1.76126	up
MSTRG.22262	A08	33145357	497	.	2.49604	0.878507	2.38656		0.29558	1.19339	1.02217	2.29422	1.198	up
MSTRG.22270	A08	33307179	387	5P1FU9	0.167777	0.782165	0.103019		1.3599	1.34331	0.631234	0.315783	-1.663	down
MSTRG.22286	A08	33540376	334	.	0.473399	0.268599	0.420149		0.470283	1.2813	0.71792	0.4706	-1.08743	down
MSTRG.22298	A08	33713261	235	EYLE23	0.45616	1.65507	0.939942		0.473978	0.597151	0.0001	2.84829	1.5101	up
MSTRG.22350	A08	34857197	4503	.	1.75342	0.590086	0.049257		0.122185	0.167895	0.225665	4.63944	2.21395	up
MSTRG.22350	A08	34857228	4678	.	8.36815	0.76971	0.604378		2.26031	1.23706	0.336363	2.54119	1.3455	up
MSTRG.22388	A08	35591239	354	.	0.0001	0.0001	0.610489		1.14698	0.196339	1.022	0.258185	-1.95352	down
MSTRG.22407	A08	36014695	201	.	0.85366	1.33162	0.65468		0.212096	0.0001	0.33756	5.16586	2.36901	up
MSTRG.22421	A08	36307530	220	5Z666J	0.42147	1.21775	0.0001		0.130709	0.048987	0.113379	5.59353	2.48376	up
MSTRG.22471	A08	37624924	484	.	0.194193	1.46398	0.852498		0.283438	0.755126	0.178704	2.06254	1.04442	up
MSTRG.22476	A08	37709063	266	W9QXGB	9.57129	5.69509	4.58565		1.52846	1.85052	0.575379	5.02029	2.32777	up
MSTRG.22521	A08	38755956	3473	.	0.261047	0.163732	0.110555		0.373231	0.108459	1.31544	0.297882	-1.74719	down
MSTRG.22527	A08	39048429	470	.	0.500975	0.64163	0.730779		1.28707	1.13359	1.42184	0.487543	-1.0364	down
MSTRG.22530	A08	39053244	1515	UV7GDF	0.205688	0.121359	1.28493		0.210175	0.062263	0.156952	3.75412	1.90848	up
MSTRG.22562	A08	39693981	936	CVL1T8	0.251543	0.475627	1.77242		0.156061	0.228412	0.0001	6.49966	2.70036	up
MSTRG.22560	A08	39720671	212	.	0.428088	0.168978	0.908347		0.0001	2.188	0.840334	0.497093	-1.00841	down
MSTRG.22573	A08	39978230	323	.	0.344126	0.09089	0.740209		1.02182	1.39831	2.58155	0.234966	-2.08947	down
MSTRG.22578	A08	40173456	248	.	0.70597	0.128669	0.069448		0.650399	1.77394	0.324983	0.32884	-1.60454	down
MSTRG.22589	A08	40248485	205	.	0.316008	0.361352	1.49449		0.767764	0.095099	0.140577	2.1644	1.11397	up
MSTRG.22605	A08	40487487	3897	K7GJAS	0.112969	0.214184	0.233443		0.812594	0.705958	0.504927	0.277046	-1.8518	down
MSTRG.22620	A08	40770821	283	.	1.14568	0.563099	0.068875		0.58359	0.062082	0.0001	2.75275	1.46088	up
MSTRG.22632	A08	40915404	5079	.	2.5093	0.010885	0.139423		0.14746	0.594751	0.018341	3.49695	1.8061	up
MSTRG.22629	A08	40923930	200	5BB2HR	0.478912	1.35452	0.0001		0.678822	0.144658	0.0001	2.2263	1.15465	up
MSTRG.22630	A08	40946783	1364	.	0.463502	1.09926	1.80189		0.182344	0.247249	0.204553	5.3058	2.40757	up
MSTRG.22640	A08	41133689	1091	.	1.70038	0.0001	2.80169		1.28195	0.796012	0.0001	2.16653	1.11538	up
MSTRG.22641	A08	41135193	4104	Q62TEF	0.915628	3.05464	1.32382		0.432125	0.93841	0.999879	2.2334	1.15924	up
MSTRG.22656	A08	41328295	263	.	0.219912	1.29208	0.526701		0.500146	0.205433	0.0001	2.88898	1.53056	up
MSTRG.22657	A08	41329314	1442	.	0.73764	0.880078	1.27116		0.119969	0.317467	0.239969	4.26462	2.09242	up
MSTRG.22666	A08	41457284	926	.	1.18584	1.56071	0.70634		0.790361	0.044491	0.667549	2.29825	1.20053	up
MSTRG.22671	A08	41607968	3144	PZX0PK	0.610436	3.03879	0.800701		0.447871	0.164781	0.954486	2.83952	1.50565	up
MSTRG.22674	A08	41730891	260	.	0.343168	1.17843	0.843936		0.0001	0.0001	0.313189	7.54823	2.91614	up
MSTRG.22698	A08	42079108	2601	.	0.016312	0.268597	1.41818		0.0001	0.0001	0.115551	14.7134	3.87906	up
MSTRG.22711	A08	42352003	39023	.	2.83769	0.729602	1.95459		0.483628	0.351131	0.0001	6.61415	2.72556	up
MSTRG.22711	A08	42352197	38921	.	0.222092	1.54073	0.848502		0.0001	0.0001	0.362575	7.19821	2.84764	up
MSTRG.22712	A08	42356071	385	.	3.00603	2.16899	1.88157		0.35348	1.03428	0.18676	4.48176	2.16406	up
MSTRG.22735	A08	42781233	5231	GLQ2UZ	1.08253	0.0001	0.631872		1.05749	1.81293	2.13587	0.342469	-1.54595	down
MSTRG.22745	A08	43096676	1343	Y2ESNI	0.509561	0.924634	0.901199		0.449735	0.177126	0.160706	2.96533	1.56819	up
MSTRG.22758	A08	43341385	416	59U9MN	0.312218	0.092197	0.422507		1.25673	0.111761	0.974706	0.352903	-1.50266	down
MSTRG.22770	A08	43571065	460	.	0.49248	0.316437	2.11445		0.296416	0.0001	0.0001	9.85572	3.30096	up
MSTRG.22821	A08	44243523	679	ZE60VF	0.772304	0.084607	1.101		0.287119	0.0001	0.0001	6.81443	2.76859	up
MSTRG.22851	A08	44710840	246	.	1.60094	0.114808	0.636405		0.0001	0.032978	0.032429	35.9069	5.16619	up
MSTRG.22853	A08	44766326	873	.	0.321964	0.077215	0.365707		1.07088	1.09937	1.35496	0.216976	-2.20439	down
MSTRG.22882	A08	44974800	246	VV3YZI	1.28365	0.0001	0.11611		0.337993	0.023534	0.0001	3.87101	1.95271	up
MSTRG.22905	A08	45254073	226	FKD4F4	0.14237	0.843831	0.350921		0.418313	1.53707	0.744625	0.49523	-1.01383	down
MSTRG.22924	A08	45425771	1508	.	1.53073	0.638995	1.65551		0.55399	0.106113	0.823868	2.5777	1.36608	up
MSTRG.22925	A08	45428428	2760	.	3.01757	0.0001	1.96616		1.20286	0.851694	0.320979	2.09799	1.06901	up
MSTRG.22930	A08	45499706	270	DD71WC	1.56181	0.5393	0.808087		0.739723	0.405579	0.213719	2.14065	1.09805	up
MSTRG.22986	A08	46368066	539	.	0.418722	0.539277	0.694011		0.872782	1.88552	0.683278	0.480015	-1.05885	down
MSTRG.22988	A08	46373471	682	.	0.008788	0.141324	0.162287		0.20097	1.57348	0.854308	0.118839	-3.07292	down
MSTRG.23123	A08	48171448	800	.	2.40799	1.71584	1.59632		0.83086	0.23183	0.811275	3.05243	1.60996	up
MSTRG.23110	A08	48198230	436	.	1.28495	0.427097	2.33339		0.661255	0.832878	0.526616	2.00195	1.00141	up
MSTRG.23116	A08	48232585	240	.	0.235632	1.02675	0.778111		1.72694	1.56586	2.3244	0.363258	-1.46093	down
MSTRG.23132	A08	48333190	220	V4C7Y3	0.122211	0.544976	0.10775		0.131244	1.17663	0.743467	0.377771	-1.40442	down
MSTRG.23136	A08	48414992	327	HT9M47	0.140054	0.749007	1.11838		0.178636	0.177294	0.076705	4.64003	2.21414	up
MSTRG.23138	A08	48454847	208	.	0.150765	1.26419	2.07934		0.410719	0.232361	0.0001	5.43284	2.44171	up
MSTRG.23149	A08	48566219	240	.	1.21551	0.0001	0.495803		0.117736	0.0001	0.360485	3.57797	1.83914	up
MSTRG.23165	A08	48723180	212	TDR434	0.125717	1.44399	0.260859		0.1159	0.159743	0.381838	2.78421	1.47727	up
MSTRG.23170	A08	48818523	450	.	1.4283	1.86999	1.70122		0.474698	0.44352	0.164625	4.61702	2.20696	up
MSTRG.23171	A08	48819672	2357	.	1.19063	0.968216	1.20673		0.59115	0.081681	0.112664	4.28466	2.09918	up
MSTRG.23197	A08	49092514	329	8H6DGU	0.090938	1.27369	0.34104		0.0001	0.079361	0.046678	13.5221	3.75725	up
MSTRG.23209	A08	49318833	981	.	3.14282	2.15941	1.53535		0.280183	0.427337	0.799047	4.53852	2.18222	up
MSTRG.23240	A08	49765229	318	.	1.19039	0.0001	0.442555		0.225421	0.386247	0.0001	2.66939	1.41651	up
MSTRG.23256	A08	50071986	1023	57MQ1T	0.558838	1.53965	0.790629		0.442666	0.161053	0.261069	3.34083	1.74021	up
MSTRG.23281	A08	50450754	219	.	0.124865	0.0001	0.313121		0.186245	0.120916	2.93884	0.134962	-2.88938	down
MSTRG.23291	A08	50573494	417	.	0.259284	0.374756	0.0001		0.992	0.965456	1.77425	0.169933	-2.55696	down
MSTRG.23295	A08	50598216	479	.	0.132013	0.0001	0.197258		0.120788	0.060575	1.29562	0.223002	-2.16487	down
MSTRG.23300	A08	50636857	400	C8GL8Z	0.4424	1.31404	0.0001		0.153014	0.303664	0.062486	3.38341	1.75848	up
MSTRG.23381	A08	51474281	1300	.	0.746645	0.882662	1.4792		0.47257	0.471946	0.088641	3.00874	1.58916	up
MSTRG.23405	A09	200209	233	.	0.0001	0.0001	0.508212		0.743747	1.58626	0.247512	0.197249	-2.34191	down
MSTRG.23459	A09	673327	2621	.	10.3637	1.25413	6.8343		0.037702	1.06913	0.055701	15.8723	3.98844	up
MSTRG.23495	A09	1136031	226	.	0.558293	0.0001	0.089916		1.31405	0.490553	0.415289	0.292045	-1.77574	down
MSTRG.23502	A09	1205666	230	.	0.329775	1.22524	0.146037		0.0001	0.204875	0.027562	7.31518	2.87089	up
MSTRG.23505	A09	1210324	943	.	2.03827	1.00359	1.39985		4.75204	2.75298	8.16891	0.283382	-1.81918	down
MSTRG.23513	A09	1293893	717	3HNX76	2.08385	1.70836	1.91983		4.8959	5.26944	2.59832	0.447524	-1.15996	down
MSTRG.23548	A09	1773847	418	.	1.22473	0.930261	4.12439		0.228339	0.381668	0.418118	6.10761	2.61061	up
MSTRG.23552	A09	1774579	691	.	1.92413	0.627492	1.43729		0.494707	0.040081	0.450833	4.04711	2.01689	up
MSTRG.23559	A09	1944847	204	.	0.09853	0.0001	0.173548		0.467702	1.3077	0.0001	0.153297	-2.7056	down
MSTRG.23578	A09	2133682	358	.	0.267494	0.107093	0.080544		1.50628	0.0001	0.0001	0.302116	-1.72682	down
MSTRG.23594	A09	2185226	2435	.	0.0001	1.31926	0.171183		3.45953	0.0001	2.59983	0.245986	-2.02335	down
MSTRG.23595	A09	2188894	382	.	1.22352	0.380882	0.57289		0.376575	0.10876	0.271073	2.87847	1.5253	up
MSTRG.23602	A09	2314654	9929	.	0.461222	0.021175	0.0001		0.01759	0.0001	0.221174	2.01997	1.01433	up
MSTRG.23602	A09	2314882	9758	.	0.0001	0.5244	0.174007		0.754385	0.423602	0.270029	0.482389	-1.05173	down
MSTRG.23602	A09	2315030	9552	.	0.0001	0.288987	0.689546		0.074775	0.0001	0.210793	3.42577	1.77643	up
MSTRG.23598	A09	2352847	705	.	0.402339	0.533171	1.78944		0.365631	0.668589	0.259783	2.10583	1.07439	up
MSTRG.23614	A09	2480707	8330	61LYXS	1.64202	2.66453	1.00314		0.148094	0.801732	0.3194	4.18341	2.06468	up
MSTRG.23621	A09	2530940	516	V1YKNW	2.02985	0.658993	1.54655		3.74544	3.46167	2.14025	0.453111	-1.14206	down
MSTRG.23622	A09	2532022	324	V1YKNW	1.34563	1.26225	0.769769		3.80589	4.67027	2.32304	0.312768	-1.67683	down
MSTRG.23633	A09	2699051	393	A5WQDM	0.06064	0.616272	1.31849		0.0001	0.175073	0.021633	10.1389	3.34183	up
MSTRG.23651	A09	2836242	1330	5NQ96F	1.43327	0.609151	0.925456		0.557504	0.455111	0.45158	2.02697	1.01932	up
MSTRG.23694	A09	3554231	1102	X1FQXP	2.6684	3.16412	2.93585		0.912162	0.573772	0.947172	3.60377	1.84951	up
MSTRG.23759	A09	4024505	2116	.	0.507503	2.06622	0.0001		0.066298	0.311138	0.0001	6.81743	2.76923	up
MSTRG.23713	A09	4210440	2489	.	0.0001	2.08976	0.574944		0.591192	0.39478	0.03395	2.61276	1.38557	up
MSTRG.23716	A09	4243459	217	.	0.0001	0.663535	0.704809		1.20995	1.40613	0.132839	0.497811	-1.00633	down
MSTRG.23729	A09	4388324	317	.	0.237255	0.0001	1.25161		0.219687	0.059659	0.012594	5.10024	2.35057	up
MSTRG.23790	A09	5030614	378	.	0.171761	0.0001	0.072554		0.841371	1.02291	0.0001	0.131097	-2.93129	down
MSTRG.23804	A09	5394715	232	.	0.481004	0.0001	0.255501		0.123977	0.392957	1.13401	0.446171	-1.16433	down
MSTRG.23834	A09	5838815	5208	22UERI	0.220706	1.42166	0.094361		0.112793	0.28891	0.0001	4.32234	2.11181	up
MSTRG.23865	A09	6122647	768	.	1.87196	0.882183	1.0156		0.338075	0.323399	0.219805	4.27758	2.09679	up
MSTRG.23866	A09	6125994	238	.	1.16725	0.100397	3.16043		0.937771	0.223039	0.20925	3.23204	1.69244	up
MSTRG.23867	A09	6127928	303	.	2.54496	0.126468	0.634576		0.55463	0.095645	0.571221	2.70652	1.43644	up
MSTRG.23873	A09	6302754	61860	10Y5RS	3.58782	1.40138	1.38996		1.59259	0.0001	0.05567	3.87002	1.95234	up
MSTRG.23853	A09	6483061	255	951CXV	0.09919	0.121955	0.051838		0.311604	1.77336	0.394566	0.110095	-3.18318	down
MSTRG.23857	A09	6511082	289	F66B8V	1.69383	1.88396	1.58241		0.275797	0.34878	1.60232	2.31721	1.21239	up
MSTRG.23880	A09	6587457	2429	XVR0UH	0.0001	0.0001	2.00532		1.9295	0.863124	3.94206	0.29779	-1.74763	down
MSTRG.23895	A09	6840618	2632	UQ5ZCA	0.15326	0.261195	0.001923		0.0001	0.490244	1.10999	0.260182	-1.9424	down
MSTRG.23904	A09	6903710	221	.	0.517836	1.16498	1.56682		0.728117	0.065487	0.355257	2.82858	1.50008	up
MSTRG.23907	A09	7035586	326	.	2.20783	0.776167	0.556421		0.154957	0.604085	0.336317	3.2322	1.69251	up
MSTRG.23909	A09	7037108	306	.	0.283102	0.376584	1.7637		0.083082	0.268011	0.314764	3.63949	1.86374	up
MSTRG.23942	A09	7702245	335	7CH5H3	0.379727	0.114423	1.30647		0.257916	0.0001	0.172375	4.18369	2.06478	up
MSTRG.23951	A09	7892336	207	T9S2Z0	1.72299	5.70441	1.183		0.69439	0.62459	0.974087	3.75497	1.9088	up
MSTRG.23954	A09	7938030	3417	RW66P0	1.59716	0.078358	0.018689		0.0001	0.791036	0.035881	2.04858	1.03462	up
MSTRG.23954	A09	7938031	4037	RW66P0	0.02482	0.273319	0.156606		0.76389	1.26703	0.408896	0.186385	-2.42364	down
MSTRG.23954	A09	7938924	2572	RW66P0	0.0001	1.43325	1.31106		0.710504	0.0001	0.552693	2.17241	1.1193	up
MSTRG.23956	A09	8014134	2852	.	9.85882	9.58229	13.5213		2.81523	3.11135	4.01252	3.31644	1.72964	up
MSTRG.23975	A09	8485454	2126	.	0.004961	0.193939	0.0001		0.014747	1.47981	1.55296	0.0652989	-3.9368	down
MSTRG.23975	A09	8485454	8652	.	0.0001	0.203716	0.050331		0.03817	1.44242	1.79605	0.0775632	-3.68848	down
MSTRG.23975	A09	8485454	8683	.	0.197046	0.384398	0.170247		0.308453	0.387094	3.09233	0.198447	-2.33318	down
MSTRG.23975	A09	8491996	2114	.	1.59437	3.7706	1.52493		0.068863	1.48803	0.146482	4.04485	2.01609	up
MSTRG.23975	A09	8492225	1912	.	0.11695	1.97325	0.0001		1.64619	3.81957	1.94206	0.282175	-1.82534	down
MSTRG.23980	A09	8568207	215	.	0.052901	0.771929	1.44892		0.214354	0.489281	0.193022	2.53581	1.34244	up
MSTRG.23998	A09	8679535	469	.	0.120578	1.1513	0.20055		1.14226	1.62273	0.703763	0.424484	-1.23622	down
MSTRG.24025	A09	9506326	1204	.	4.97527	5.69307	6.35325		5.59399	44.7197	4.83399	0.308655	-1.69594	down
MSTRG.24041	A09	9965937	389	WPBC77	0.294768	0.295391	0.0001		0.261603	1.14052	0.061615	0.403254	-1.31024	down
MSTRG.24059	A09	10249326	2376	NJJ8BU	0.541377	0.0001	0.487454		1.20419	2.05671	0.177499	0.299247	-1.74059	down
MSTRG.24055	A09	10267620	2605	.	0.0001	0.089905	0.233458		1.38049	0.400085	0.672144	0.131879	-2.92271	down
MSTRG.24056	A09	10267809	332	.	0.585771	0.96785	0.077469		0.888691	2.4467	0.319484	0.446278	-1.16399	down
MSTRG.24092	A09	10661516	1380	.	0.690271	1.27815	0.838752		0.328889	0.335527	0.07897	3.77619	1.91693	up
MSTRG.24093	A09	10668724	697	.	1.25211	0.437324	0.407356		0.21074	0.362352	0.102544	3.10342	1.63386	up
MSTRG.24082	A09	10739782	502	.	0.417985	1.94581	0.612541		0.410522	0.902955	0.057572	2.17085	1.11826	up
MSTRG.24083	A09	10740364	939	.	0.207949	1.7377	0.171014		0.671919	0.067461	0.156924	2.36154	1.23973	up
MSTRG.24100	A09	10870489	232	AR5NL3	0.155734	0.0001	0.00727		0.207509	1.49129	0.0001	0.0960058	-3.38074	down
MSTRG.24148	A09	11881763	298	.	1.12989	0.896888	1.78576		1.19085	0.0001	0.0001	3.201	1.67852	up
MSTRG.24184	A09	12788126	377	.	1.35513	1.18301	0.927698		0.285625	0.744661	0.310519	2.58489	1.3701	up
MSTRG.24189	A09	12868639	487	N0928S	0.372517	1.30635	0.949207		0.176742	0.059582	0.0001	11.1159	3.47456	up
MSTRG.24192	A09	12941770	1564	QP8IW7	7.40945	5.70983	7.27422		2.93304	1.65874	1.4991	3.34821	1.74339	up
MSTRG.24195	A09	13035603	506	3SI7RL	1.57401	1.04308	1.13002		0.0001	0.045147	0.102084	25.4333	4.66865	up
MSTRG.24206	A09	13369159	304	ZPA39L	0.31334	0.317368	0.327633		1.32561	0.612895	0.452515	0.400809	-1.31901	down
MSTRG.24212	A09	13559118	304	.	1.31689	3.23935	1.49906		1.12894	0.927771	0.927589	2.02906	1.02081	up
MSTRG.24217	A09	13568666	522	.	0.868197	0.426468	1.10738		0.386628	0.532095	0.276462	2.00977	1.00703	up
MSTRG.24222	A09	13638486	3264	.	0.87508	2.25927	1.67746		0.202956	0.117981	0.046612	13.0916	3.71057	up
MSTRG.24226	A09	13775229	393	.	0.504572	1.18922	0.791202		2.42523	3.08091	1.44085	0.357708	-1.48315	down
MSTRG.24236	A09	13990068	209	.	0.517197	0.183077	1.52272		0.0001	0.0001	0.106603	20.8139	4.37948	up
MSTRG.24246	A09	14216160	249	.	0.601114	1.65019	0.582843		0.115546	0.0001	0.146643	10.8054	3.43369	up
MSTRG.24258	A09	14546612	1160	R0DF1M	2.18773	3.42233	2.01711		1.16102	1.11242	1.1564	2.22377	1.15301	up
MSTRG.24264	A09	14903437	232	.	1.2234	2.10604	1.42174		0.438726	0.292505	1.09251	2.60518	1.38139	up
MSTRG.24265	A09	14906466	770	.	1.32244	5.76223	7.63597		1.43072	0.679155	1.47883	4.10193	2.0363	up
MSTRG.24266	A09	14907749	1415	.	0.904247	1.31244	1.44461		0.141808	0.150423	0.822582	3.28423	1.71555	up
MSTRG.24277	A09	15489965	366	.	0.526786	0.361453	0.0001		1.4927	0.5942	0.244277	0.381069	-1.39188	down
MSTRG.24287	A09	15899203	1046	.	0.137622	0.081714	0.102277		0.174063	1.42202	0.09036	0.190705	-2.39059	down
MSTRG.24288	A09	15903781	404	.	0.0001	0.450745	0.078046		0.855899	3.02498	0.619698	0.117516	-3.08907	down
MSTRG.24291	A09	15983596	677	.	0.786328	0.549761	1.03463		0.456726	0.08577	0.151008	3.41847	1.77335	up
MSTRG.24301	A09	16178049	371	JDGP5U	0.480797	0.308951	0.10745		1.26584	1.21843	0.22167	0.331565	-1.59263	down
MSTRG.24349	A09	18013129	1001	.	0.057135	0.077555	0.032536		0.203234	0.309321	1.95175	0.0678593	-3.88131	down
MSTRG.24350	A09	18015787	588	.	0.205759	0.0001	0.135726		0.041739	0.428183	1.37491	0.185157	-2.43318	down
MSTRG.24363	A09	18369814	614	.	0.262935	1.04257	1.43609		0.595454	0.223315	0.253138	2.55768	1.35483	up
MSTRG.24375	A09	18760974	861	.	1.29936	0.691003	0.835407		0.557568	0.261475	0.541155	2.07747	1.05483	up
MSTRG.24397	A09	19499622	567	HFGS9U	0.888215	0.885212	1.43389		0.461498	0.835203	0.114443	2.27285	1.1845	up
MSTRG.24399	A09	19504389	288	HFGS9U	0.373821	0.133032	0.303102		1.54786	0.286131	0.0001	0.44161	-1.17915	down
MSTRG.24401	A09	19528540	2552	.	0.377485	0.797815	0.440107		0.806594	1.80921	2.70502	0.303601	-1.71975	down
MSTRG.24429	A09	20509579	362	.	1.56788	1.0734	0.974623		0.066597	0.706694	0.139751	3.96028	1.9856	up
MSTRG.24430	A09	20510541	221	.	1.17293	0.865906	0.856837		0.038298	0.445403	0.039781	5.53156	2.46769	up
MSTRG.24458	A09	21574579	485	.	0.054861	0.448837	1.13598		0.178312	0.0001	0.231372	4.00132	2.00048	up
MSTRG.24472	A09	22099059	398	.	1.11545	0.28907	1.28492		1.04463	0.072873	0.0001	2.40643	1.2669	up
MSTRG.24486	A09	22826081	481	.	2.43438	3.84989	2.06702		0.582731	0.128563	0.393615	7.55835	2.91807	up
MSTRG.24493	A09	23207027	1838	.	0.374855	5.94066	1.22997		1.34324	0.848235	0.367935	2.94814	1.5598	up
MSTRG.24497	A09	23414353	257	.	0.167316	1.3142	1.07515		0.420856	0.0001	0.605799	2.49004	1.31617	up
MSTRG.24506	A09	24272756	244	.	0.263035	0.566715	0.515671		1.54203	1.34621	0.59079	0.386723	-1.37063	down
MSTRG.24523	A09	25671414	686	.	0.900185	1.09841	1.64169		0.33131	0.084647	0.356355	4.7135	2.2368	up
MSTRG.24552	A09	26944388	266	.	0.0001	0.133781	0.169878		1.17167	0.105038	0.0001	0.237905	-2.07154	down
MSTRG.24590	A09	29861432	1530	X9ULGB	1.2273	0.695564	0.0001		0.19703	0.243691	0.080091	3.69225	1.8845	up
MSTRG.24601	A09	30718023	282	.	0.460053	1.58543	0.958136		0.485751	0.622285	0.232961	2.23984	1.16339	up
MSTRG.24604	A09	30829482	255	.	1.65197	0.701908	0.270196		0.111238	0.914671	0.0001	2.55755	1.35476	up
MSTRG.24606	A09	30893210	272	.	0.28665	0.677177	0.415881		1.14742	0.532153	1.87703	0.387928	-1.36614	down
MSTRG.24608	A09	30969866	290	Y01NVN	0.0001	1.58729	0.087676		0.0001	0.413845	0.065285	3.49532	1.80542	up
MSTRG.24619	A09	31476087	276	5XCG2N	0.190841	0.659523	0.0001		0.231865	0.64842	1.13739	0.421507	-1.24637	down
MSTRG.24638	A09	34498738	345	RCE8PR	2.54456	2.15786	1.6094		0.0001	2.16202	0.382206	2.48075	1.31078	up
MSTRG.24646	A09	35130270	424	QD3ZBY	0.418504	1.39478	0.485258		0.474071	0.011756	0.3001	2.92462	1.54825	up
MSTRG.24676	A09	36143170	220	8D19I7	0.294559	0.149906	0.034398		0.0001	0.065317	1.41166	0.324197	-1.62506	down
MSTRG.24679	A09	36198810	560	.	0.19038	0.120295	0.478285		0.884968	1.14851	1.01849	0.258508	-1.95172	down
MSTRG.24685	A09	37841166	592	.	1.54154	0.767656	2.09267		0.793049	1.00499	0.224951	2.17592	1.12163	up
MSTRG.24699	A09	40417781	617	.	0.354263	0.536204	1.82392		0.157133	0.242206	0.515559	2.96687	1.56894	up
MSTRG.24714	A09	41643404	205	96PYA9	0.0001	1.11582	0.539446		0.670053	2.01909	0.794612	0.475167	-1.07349	down
MSTRG.24724	A09	43496304	391	.	0.231431	0.095295	1.53602		0.74213	0.059444	0.073875	2.12776	1.08934	up
MSTRG.24725	A09	43498667	639	.	1.03573	1.48732	1.18266		0.310185	0.120506	0.0001	8.6021	3.10469	up
MSTRG.24726	A09	43499892	403	.	1.24878	0.579758	0.814315		0.423938	0.0001	0.0001	6.23111	2.63949	up
MSTRG.24729	A09	43697814	203	.	1.11291	0.0001	0.038215		1.03238	1.60624	1.12105	0.306203	-1.70744	down
MSTRG.24730	A09	43701781	739	.	0.193252	0.155863	0.162046		0.899696	1.36756	0.687338	0.173005	-2.53111	down
MSTRG.24731	A09	43703913	235	.	0.275348	0.0001	0.0001		1.30387	3.29112	1.59607	0.0445074	-4.48981	down
MSTRG.24732	A09	43711224	585	.	0.111088	0.0001	0.0001		0.616706	0.830662	1.69563	0.0354082	-4.81977	down
MSTRG.24734	A09	43714442	332	.	0.0001	0.0001	0.119608		0.905917	0.807516	1.36027	0.0389783	-4.68118	down
MSTRG.24736	A09	43901577	463	.	3.03091	2.30704	2.17706		0.0001	1.15309	1.088	3.35314	1.74551	up
MSTRG.24739	A09	44583060	263	.	0.769037	0.625382	1.33527		0.0001	0.311664	0.03812	7.80171	2.96379	up
MSTRG.24740	A09	44596411	400	.	1.34274	0.095876	1.28487		0.0001	0.265867	0.216651	5.64315	2.4965	up
MSTRG.24741	A09	44651201	527	.	1.15684	0.983259	1.06911		0.159666	0.071042	0.517022	4.29192	2.10162	up
MSTRG.24746	A09	44654854	1023	.	0.692189	1.12276	1.08078		0.341116	0.139255	0.05656	5.39312	2.43112	up
MSTRG.24747	A09	44659572	503	.	1.3365	0.291063	0.403852		0.11219	0.373354	0.0001	4.18294	2.06452	up
MSTRG.24750	A09	44662795	826	.	0.653449	1.17442	0.298224		0.089058	0.250848	0.315152	3.24566	1.69851	up
MSTRG.24749	A09	44665166	267	.	0.93026	0.969092	1.41266		0.298513	0.912574	0.104224	2.51805	1.3323	up
MSTRG.24752	A09	45729053	1174	.	0.264369	1.85602	1.87657		0.353727	0.0001	0.585481	4.25522	2.08923	up
MSTRG.24758	A09	47966419	553	.	0.669193	1.45784	1.62517		0.0001	0.0001	0.337964	11.0958	3.47194	up
MSTRG.24772	A09	51539762	295	.	0.659773	1.8009	0.135038		0.39036	0.09823	0.391337	2.94992	1.56067	up
MSTRG.24778	A09	51564428	276	.	0.214175	1.3028	0.656005		0.0001	0.0001	0.092682	23.3951	4.54813	up
MSTRG.24791	A09	54208015	244	.	0.708545	0.287136	0.0001		1.29653	0.927121	1.14805	0.295335	-1.75958	down
MSTRG.24792	A09	54210969	498	.	0.383504	0.235511	0.0001		0.45449	1.14451	0.797247	0.258369	-1.9525	down
MSTRG.24800	A09	55083231	334	.	0.883472	0.514896	2.08767		0.31076	0.616303	0.321914	2.79112	1.48084	up
MSTRG.24808	A09	55440482	238	.	0.373791	0.321726	0.063458		0.362593	2.5794	0.682317	0.209412	-2.25558	down
MSTRG.24811	A09	55993811	266	Y4X76M	0.0001	0.010942	0.329139		1.24763	0.125379	0.270382	0.206999	-2.2723	down
MSTRG.24831	A09	58803038	7772	.	0.232457	1.65535	0.861705		0.0001	0.0001	0.243305	11.2914	3.49715	up
MSTRG.24833	A09	58871241	79501	CW49P6	1.15454	17.5297	13.3028		0.0001	2.20742	5.77326	4.008	2.00288	up
MSTRG.24839	A09	60871252	313	.	1.52547	0.232723	0.534918		0.159198	0.091943	0.0001	9.12714	3.19016	up
MSTRG.24861	A09	61704343	21072	EMA6B0	54.1277	71.3624	11.0259		20.3274	35.8079	5.04791	2.23127	1.15786	up
MSTRG.24861	A09	61704566	20891	EMA6B0	489.63	802.046	457.815		212.43	116.882	64.0455	4.44758	2.15302	up
MSTRG.24870	A09	63459693	542	.	0.801997	1.78866	1.80401		0.496705	0.448506	0.208598	3.80884	1.92935	up
MSTRG.24871	A09	63503962	1094	ZQ13I3	1.55935	0.374632	0.167622		0.0001	0.33028	0.0001	6.35924	2.66886	up
MSTRG.24888	A09	65738989	311	.	1.22006	0.123225	0.454302		0.0001	0.0001	0.117174	15.315	3.93688	up
MSTRG.24891	A09	66099226	1291	.	7.11761	4.18289	6.12338		0.529775	0.551526	7.182	2.10859	1.07628	up
MSTRG.24897	A09	67543525	201	.	0.149705	2.25424	0.565565		0.263693	0.0001	0.550568	3.64643	1.86648	up
MSTRG.24899	A09	67546869	973	.	0.324459	1.13435	0.913611		0.161224	0.290266	0.573132	2.31541	1.21127	up
MSTRG.24901	A09	67862484	894	.	8.726	4.43145	4.223		2.04618	2.64216	1.68218	2.72826	1.44798	up
MSTRG.24907	A09	69526367	211	.	2.20952	0.0001	1.26877		3.96967	4.77583	3.07283	0.294321	-1.76454	down
MSTRG.24922	A09	71848389	1397	.	0.921474	0.0001	0.0001		0.017534	1.76981	0.473183	0.407726	-1.29433	down
MSTRG.24931	A09	72835790	236	.	1.21217	2.75487	1.54122		0.36306	0.0001	0.0001	15.1634	3.92252	up
MSTRG.24945	A09	74178140	270	.	0.355421	1.12841	0.626646		0.429999	0.228662	0.090111	2.81858	1.49497	up
MSTRG.24949	A09	76171926	247	.	0.121006	3.17417	1.09907		0.791391	0.38873	0.420703	2.74499	1.4568	up
MSTRG.24958	A09	77096979	497	37H8S3	1.18457	0.383269	1.89672		0.319936	0.617583	0.106816	3.31748	1.73009	up
MSTRG.24974	A09	77636426	11127	URY1CV	0.007373	0.885864	0.706824		0.0001	0.0001	0.678696	2.35686	1.23686	up
MSTRG.24976	A09	77659648	1066	.	2.00257	16.0438	14.1723		10.4796	1.89934	1.92576	2.25231	1.17141	up
MSTRG.24967	A09	78253403	217	.	0.0001	0.42026	0.614432		0.829346	1.19472	1.10181	0.331041	-1.59492	down
MSTRG.24988	A09	78770396	377	.	0.189437	0.610258	1.26855		0.372017	0.0001	0.0001	5.55657	2.47419	up
MSTRG.24991	A09	78794924	201	.	0.329122	0.283467	3.79476		0.755076	0.0001	0.0001	5.83541	2.54483	up
MSTRG.24994	A09	79345987	365	.	0.487544	0.0001	0.109211		1.33137	0.079443	0.0001	0.423027	-1.24118	down
MSTRG.25013	A09	81829267	637	.	2.33701	1.04708	0.562969		0.413753	0.069007	1.3234	2.18533	1.12785	up
MSTRG.25015	A09	82497317	406	.	1.37308	0.335434	0.0001		0.184737	0.542829	0.059064	2.17206	1.11907	up
MSTRG.25016	A09	82582918	614	.	1.5275	0.223455	0.513037		0.372596	0.0001	0.175327	4.1312	2.04656	up
MSTRG.25017	A09	82593666	647	.	0.638735	0.296653	0.235799		2.56846	0.0001	0.17559	0.426795	-1.22839	down
MSTRG.25018	A09	82597647	1928	.	0.163468	0.099229	0.05511		1.5054	0.0001	0.030025	0.206969	-2.27251	down
MSTRG.25019	A09	82600264	353	.	0.619166	0.0001	0.0001		2.41821	0.082136	0.299661	0.221201	-2.17657	down
MSTRG.25021	A09	82602071	1388	.	0.507887	0.150861	0.115108		3.24981	0.163383	0.083099	0.221336	-2.17569	down
MSTRG.25023	A09	82611133	1939	.	0.179557	0.175548	0.097612		3.02135	0.014988	0.118571	0.143496	-2.80092	down
MSTRG.25047	A09	83870530	780	.	1.16454	0.645513	1.30036		0.0001	0.980437	0.0001	3.17182	1.66531	up
MSTRG.25055	A09	84005391	356	.	0.091173	0.0001	1.22605		0.120512	0.244338	0.234292	2.19868	1.13664	up
MSTRG.25058	A09	84009061	289	.	0.048158	1.71875	0.118281		0.536546	0.18417	0.158995	2.14297	1.09961	up
MSTRG.25064	A09	84415542	1324	.	11.5504	24.3791	15.5428		0.0001	11.9394	0.0001	4.31106	2.10804	up
MSTRG.25072	A09	85364799	239	.	4.91973	6.35772	9.87033		6.09871	1.57792	1.28878	2.35882	1.23806	up
MSTRG.25089	A09	86790653	200	.	0.161934	0.0001	0.145973		1.72457	0.072842	0.077657	0.164264	-2.60591	down
MSTRG.25091	A09	87056039	232	.	0.101056	0.500867	0.390551		1.47849	0.284097	0.278545	0.486237	-1.04027	down
MSTRG.25153	A09	93905010	378	1UR6MI	0.811298	1.32305	1.52812		0.29325	0.861582	0.0001	3.17116	1.66501	up
MSTRG.25161	A09	94100228	285	6YDN9G	0.27815	5.21312	0.011647		0.556944	0.758521	1.1533	2.22901	1.1564	up
MSTRG.25166	A09	94594873	483	VY5SGR	1.38398	0.495761	0.792174		0.842336	0.102255	0.059833	2.66015	1.41151	up
MSTRG.25167	A09	94596568	591	VY5SGR	1.84576	0.638606	0.668965		0.143962	0.051379	0.091069	11.0099	3.46072	up
MSTRG.25185	A09	95785423	231	.	12.9252	5.13898	4.45418		81.9772	19.4719	15.2645	0.192937	-2.3738	down
MSTRG.25188	A09	95792326	783	JG4FEH	10.5456	9.5805	6.88892		36.0277	12.7226	7.29922	0.481986	-1.05294	down
MSTRG.25194	A09	96848395	465	.	0.573391	1.60997	0.341276		0.309942	0.110851	0.348181	3.28313	1.71507	up
MSTRG.25197	A09	97215004	1313	.	9.7451	4.19062	8.78628		1.39807	3.55327	1.25324	3.66213	1.87268	up
MSTRG.25228	A09	98886181	1181	.	11.4176	30.387	5.05527		4.60889	6.0167	2.88561	3.46822	1.7942	up
MSTRG.25248	A09	101608906	424	.	0.153171	0.271385	0.0001		0.194024	1.14825	0.104141	0.293592	-1.76811	down
MSTRG.25249	A09	101620376	200	.	1.29547	0.601634	0.177001		0.093771	0.0001	0.287127	5.44388	2.44464	up
MSTRG.25287	A09	102572343	370	Z900IQ	1.795	2.14508	1.55553		0.923584	1.28536	0.044011	2.43929	1.28646	up
MSTRG.25298	A09	102863613	543	.	0.588139	1.43477	1.84812		0.511986	0.198822	0.367914	3.58853	1.84339	up
MSTRG.25327	A09	103599888	245	LCJ3P1	0.221459	1.25029	0.048976		0.0001	0.268246	0.140261	3.72172	1.89597	up
MSTRG.25372	A09	104427752	219	X1JF0V	0.20259	1.33174	0.010861		0.000621	0.0001	0.006224	222.489	7.79759	up
MSTRG.25373	A09	104430240	201	X1JF0V	0.385118	0.137684	0.103851		0.330124	0.779427	1.57697	0.233258	-2.1	down
MSTRG.25386	A09	104531731	8216	Y6HWEI	3.55552	3.50468	2.97346		0.719585	1.86371	0.485212	3.26988	1.70924	up
MSTRG.25381	A09	104583876	334	GITN78	0.469954	0.623475	0.594047		4.45576	0.0001	0.0001	0.378701	-1.40087	down
MSTRG.25395	A09	104814037	220	.	0.840851	1.29672	0.360448		0.0001	0.251002	0.0001	9.94425	3.31386	up
MSTRG.25418	A09	105760379	1358	LTSE8R	0.0001	0.086188	0.0001		0.639637	1.25545	0.160133	0.0420334	-4.57232	down
MSTRG.25461	A09	106602553	386	ELS2X1	1.42651	0.473823	0.447568		0.074642	0.718818	0.326649	2.09614	1.06773	up
MSTRG.25464	A09	106606722	217	.	1.09915	1.68604	0.561117		0.296027	0.277159	0.040511	5.4527	2.44697	up
MSTRG.25465	A09	106609158	202	.	0.797145	1.13634	0.111718		0.394096	0.145264	0.0001	3.79121	1.92266	up
MSTRG.25486	A09	107105630	598	.	0.22564	1.01648	1.37412		0.0001	0.0001	0.896964	2.91611	1.54405	up
MSTRG.25508	A09	108224660	238	D1CLLQ	0.678039	1.92807	1.67244		0.120864	0.351887	0.84817	3.23907	1.69558	up
MSTRG.25514	A09	108329966	234	TK28MW	0.0001	0.091663	0.0001		1.77605	0.372063	0.835951	0.0307846	-5.02165	down
MSTRG.25523	A09	108520502	278	.	0.116662	1.16935	0.0001		0.0001	0.167041	0.103796	4.74689	2.24698	up
MSTRG.25562	A09	109180702	729	6Y9CP4	0.0001	0.356897	0.174556		0.568092	1.40868	0.158679	0.248918	-2.00626	down
MSTRG.25575	A09	109274331	755	.	1.51803	1.18484	1.60438		0.542722	0.431726	0.341354	3.27348	1.71082	up
MSTRG.25576	A09	109284288	827	.	1.63081	0.694514	0.43447		0.444131	0.374572	0.414486	2.23793	1.16217	up
MSTRG.25581	A09	109306019	322	.	1.20924	0.233836	0.974203		0.0001	0.231432	0.80023	2.34287	1.22827	up
MSTRG.25582	A09	109313693	349	.	0.333073	0.387189	0.114204		0.495199	1.31594	1.33704	0.265063	-1.91559	down
MSTRG.25610	A09	109738754	819	.	0.419176	0.0001	0.0001		0.609237	1.7161	1.09855	0.122485	-3.02932	down
MSTRG.25648	A09	109994064	574	.	2.35284	8.97391	8.03997		4.78668	0.815684	1.49823	2.72748	1.44757	up
MSTRG.25707	A09	110999120	418	MD8IXL	1.63594	1.20716	1.23409		0.068942	0.338112	0.069114	8.56251	3.09803	up
MSTRG.25765	A09	111861264	430	K22RCE	0.313897	0.0001	0.370963		1.44787	0.644863	0.0001	0.327288	-1.61137	down
MSTRG.25787	A09	112064949	380	.	1.18723	0.159236	1.49778		0.35301	0.534208	0.267375	2.46342	1.30066	up
MSTRG.25863	A09	112957699	298	.	0.0001	0.0001	0.490646		1.25594	1.10073	0.834582	0.15381	-2.70078	down
MSTRG.25869	A09	112977311	751	.	0.776888	0.703408	2.50467		1.53311	0.0001	0.0001	2.59893	1.37792	up
MSTRG.25879	A09	113072368	7365	GYF1N1	0.867797	0.943314	0.129891		0.673605	2.70845	1.30433	0.414179	-1.27167	down
MSTRG.25880	A09	113073252	7352	GYF1N1	1.06683	0.252016	0.040296		0.547321	1.13603	1.44622	0.434289	-1.20327	down
MSTRG.25916	A09	113604255	215	.	0.701611	0.0001	0.0001		1.17207	1.13227	0.635878	0.238694	-2.06677	down
MSTRG.25958	A09	114273689	246	MZF9QJ	1.97431	1.05811	1.18214		0.0001	0.941738	0.318884	3.34297	1.74113	up
MSTRG.25975	A09	114476419	270	L5ZJMR	1.8527	1.10828	1.90423		0.017899	0.725173	0.10686	5.72424	2.51708	up
MSTRG.25983	A09	114584869	5623	.	0.902324	1.01463	1.21853		0.822507	0.494054	0.217943	2.04332	1.03091	up
MSTRG.25999	A09	114689005	558	FI0VBI	1.26716	1.73161	1.56474		0.416153	1.38466	0.436668	2.03958	1.02827	up
MSTRG.26033	A09	115110601	266	.	0.0001	0.095996	0.122631		0.02839	1.13611	0.256921	0.153879	-2.70013	down
MSTRG.26047	A09	115190728	377	.	1.55788	0.0001	0.078746		0.0001	0.178391	0.298837	3.42894	1.77776	up
MSTRG.26058	A09	115370507	563	.	0.941992	0.559841	0.466819		1.18408	2.07676	2.5183	0.340647	-1.55365	down
MSTRG.26160	A09	116563863	5195	SNDR2D	1.79179	0.114939	2.64751		8.44057	2.93225	11.1319	0.202368	-2.30495	down
MSTRG.26169	A09	116680444	589	.	0.523112	0.393521	0.0001		0.289248	1.19622	1.16215	0.346248	-1.53012	down
MSTRG.26170	A09	116681396	401	.	0.210744	0.0001	0.121292		0.759088	1.26627	0.600566	0.126484	-2.98298	down
MSTRG.26178	A09	116831800	1273	.	1.42401	0.369836	0.098129		1.5608	1.76609	0.559402	0.486833	-1.0385	down
MSTRG.26180	A09	116856202	565	IGA88J	0.830176	1.12476	1.67636		0.411458	1.04025	0.276053	2.10174	1.07158	up
MSTRG.26310	A09	118746687	572	.	0.804121	1.24985	0.63215		0.341449	0.274952	0.252338	3.09198	1.62853	up
MSTRG.26336	A09	119223298	847	.	0.20539	0.486012	1.09616		0.162591	0.226884	0.396597	2.27404	1.18526	up
MSTRG.26341	A09	119407194	965	.	0.131432	0.704464	0.681956		1.1265	1.31931	1.04165	0.435231	-1.20015	down
MSTRG.26342	A09	119408990	368	.	1.14608	0.260476	0.618057		0.193488	0.0001	0.213175	4.97738	2.31539	up
MSTRG.26363	A09	119565428	415	.	0.077965	0.265458	1.29476		1.0992	1.37063	1.32857	0.431282	-1.2133	down
MSTRG.26369	A09	119591252	1777	.	1.38593	0.0001	0.0001		1.20347	1.36029	4.75045	0.189511	-2.39964	down
MSTRG.26368	A09	119598791	365	.	0.485126	0.066305	0.0001		1.34348	0.220863	0.317614	0.293062	-1.77072	down
MSTRG.26373	A09	119643793	8777	XS4KTC	0.922737	0.595329	2.28171		0.490824	0.186777	0.590612	2.99617	1.58312	up
MSTRG.26380	A09	119744032	707	TAZB16	1.01108	1.15903	0.581783		0.24567	0.249903	0.479081	2.82346	1.49746	up
MSTRG.26447	A10	222340	225	MAU5T0	0.00715	0.33239	0.017341		0.850275	1.66385	0.438937	0.120851	-3.0487	down
MSTRG.26459	A10	334959	892	.	0.172938	3.0876	6.01618		0.029824	0.0001	0.064858	97.8742	6.61286	up
MSTRG.26463	A10	382849	303	P4WXL8	19.169	22.2628	19.2788		1.20091	1.51913	2.87333	10.854	3.44016	up
MSTRG.26506	A10	693819	791	EGV3B5	1.9145	0.468391	0.968571		0.35878	0.311925	0.282661	3.5154	1.81369	up
MSTRG.26507	A10	694930	570	EGV3B5	2.56918	2.84248	3.28986		1.111	0.56754	0.785382	3.53158	1.82031	up
MSTRG.26498	A10	704474	1302	.	0.294886	0.389541	1.37195		0.173031	0.084749	0.021988	7.35029	2.8778	up
MSTRG.26644	A10	2180801	369	SB8ID5	0.204639	0.091381	1.09601		0.894228	1.44628	0.464887	0.496197	-1.01101	down
MSTRG.26652	A10	2235102	212	G5P0IK	0.08345	0.282909	1.88723		0.134175	0.0001	0.538045	3.35196	1.74501	up
MSTRG.26720	A10	2986343	599	RD8W4Y	0.675214	1.21644	1.51983		0.715763	0.524643	0.422917	2.05101	1.03633	up
MSTRG.26771	A10	3480480	4533	B85XDF	1.76237	3.42022	4.48488		0.397892	0.325679	2.07834	3.45031	1.78673	up
MSTRG.26809	A10	4296460	506	0B8THM	34.3304	62.1211	58.1204		4.88575	0.95318	3.86764	15.9245	3.99317	up
MSTRG.26831	A10	4543126	1384	1WVG1G	1.89756	1.50972	1.68635		1.82769	3.71745	5.00697	0.482712	-1.05077	down
MSTRG.26835	A10	4555111	31692	2BYT27	2.18499	0.0233	0.000527		0.028575	0.023534	0.019321	30.9229	4.9506	up
MSTRG.26836	A10	4555817	31705	2BYT27	0.181177	0.124926	0.140556		3.58779	0.212846	0.238681	0.110578	-3.17687	down
MSTRG.26897	A10	5287052	290	.	0.101935	0.412751	1.14709		0.023937	0.278495	0.256199	2.97473	1.57276	up
MSTRG.26912	A10	5451954	875	44LNHN	0.696493	0.218561	0.021957		0.411449	1.147	3.44154	0.187402	-2.41579	down
MSTRG.26982	A10	6273497	640	65CWRI	0.721586	1.46586	1.1733		0.696109	0.782069	0.107164	2.11988	1.08399	up
MSTRG.27008	A10	7034844	516	4ETV57	0.31664	0.42868	0.328524		1.13546	0.234924	0.784432	0.498345	-1.00478	down
MSTRG.27017	A10	7121391	819	QY39ZS	0.380253	1.26909	0.375416		0.187409	0.0001	0.0001	10.7925	3.43195	up
MSTRG.27029	A10	7195850	244	.	20.2574	10.8795	11.4878		7.82435	1.7747	8.30333	2.38095	1.25153	up
MSTRG.27038	A10	7473195	336	6I4HZI	0.096584	1.08059	1.11753		0.0001	0.028675	0.063992	24.7363	4.62856	up
MSTRG.27081	A10	8259017	7737	.	2.54747	1.45679	0.724414		0.828567	0.719162	0.66208	2.13986	1.09751	up
MSTRG.27097	A10	8316941	7476	.	0.277535	0.0001	0.0001		0.16124	0.418962	1.84369	0.114582	-3.12554	down
MSTRG.27141	A10	9798504	1423	.	0.311735	0.435714	0.899923		1.55494	1.57513	0.660499	0.434598	-1.20225	down
MSTRG.27150	A10	10037072	407	.	0.06054	0.0001	0.585728		1.42379	0.058629	0.0001	0.435992	-1.19763	down
MSTRG.27158	A10	10322676	260	.	1.152	0.0001	0.374177		0.097333	0.210954	0.221908	2.87871	1.52542	up
MSTRG.27175	A10	10474777	7333	.	1.2625	0.169274	0.0001		1.32403	1.71803	0.492442	0.405112	-1.30361	down
MSTRG.27177	A10	10610248	625	.	0.919682	2.51935	1.44323		0.314177	0.518664	0.285272	4.36652	2.12649	up
MSTRG.27178	A10	10611404	1673	.	1.18401	2.5333	1.67211		0.50758	1.17348	0.567302	2.39704	1.26126	up
MSTRG.27181	A10	10798566	313	.	0.337074	0.535351	0.0001		0.735964	1.68944	0.497759	0.298486	-1.74426	down
MSTRG.27188	A10	11276976	2118	.	0.170871	0.018144	0.051238		1.32285	0.12875	0.105648	0.15428	-2.69638	down
MSTRG.27190	A10	11355606	643	.	1.76876	2.22263	2.81798		0.538716	0.0001	1.34729	3.61027	1.85211	up
MSTRG.27197	A10	11424548	1526	.	0.800465	0.41427	0.399328		0.953186	2.83595	3.6515	0.216926	-2.20473	down
MSTRG.27198	A10	11426787	3190	.	0.437161	0.155603	0.202286		0.356901	1.05437	1.36981	0.285879	-1.80653	down
MSTRG.27199	A10	11437116	1385	.	0.40489	0.055478	0.0001		0.170059	0.382783	1.35399	0.241483	-2.05001	down
MSTRG.27200	A10	11443150	270	.	0.0001	0.454783	0.0001		0.202224	0.025491	1.40926	0.277941	-1.84715	down
MSTRG.27216	A10	12048895	766	.	0.315666	0.641514	0.64953		1.44887	1.7341	0.672072	0.416782	-1.26264	down
MSTRG.27225	A10	12327569	866	.	1.7841	1.15153	1.98733		3.28748	2.16085	4.71237	0.48451	-1.0454	down
MSTRG.27236	A10	13153032	224	.	0.311894	1.15839	0.112764		0.100614	0.393181	0.0001	3.20522	1.68043	up
MSTRG.27254	A10	14725811	420	.	0.0001	0.821567	1.61404		0.368863	0.565741	0.190503	2.16487	1.11428	up
MSTRG.27267	A10	15387890	233	.	0.157841	0.108368	0.150222		0.0001	0.0001	1.23756	0.336439	-1.57158	down
MSTRG.27268	A10	15397761	2981	.	0.265881	1.07508	0.317971		1.37157	0.859912	3.32945	0.298319	-1.74507	down
MSTRG.27273	A10	15438045	1869	.	0.081931	3.65362	1.69365		0.0001	2.21193	0.051272	2.3988	1.26231	up
MSTRG.27276	A10	15561551	620	.	0.731373	0.495282	0.0001		0.043217	0.327751	0.125016	2.47338	1.30648	up
MSTRG.27291	A10	16418491	215	.	0.660466	1.60193	0.370104		0.771818	0.296194	0.0001	2.46463	1.30137	up
MSTRG.27335	A10	18082880	578	.	0.65206	0.493299	1.23896		0.0001	0.210844	0.0001	11.2977	3.49796	up
MSTRG.27353	A10	19718197	1387	.	0.041863	0.0001	0.598892		0.885951	0.947532	0.739748	0.249047	-2.00551	down
MSTRG.27353	A10	19718199	1323	.	0.340092	1.09768	0.0001		0.071394	0.347851	0.048973	3.07094	1.61868	up
MSTRG.27356	A10	19746444	666	.	0.146396	1.16834	0.347661		0.069416	0.0001	0.219855	5.74488	2.52228	up
MSTRG.27358	A10	19750109	269	.	0.0001	0.284787	1.18328		0.037939	0.076376	0.055529	8.64423	3.11174	up
MSTRG.27360	A10	19752573	399	.	0.081372	0.727002	1.36462		0.46531	0.068051	0.28959	2.64049	1.40081	up
MSTRG.27399	A10	22950143	260	.	1.0242	1.31685	1.25558		0.597144	0.502498	0.200661	2.766	1.4678	up
MSTRG.27413	A10	23725844	226	.	0.843032	1.23602	0.610053		0.193588	0.076762	0.075548	7.77426	2.95871	up
MSTRG.27414	A10	23726547	267	.	1.21451	0.050362	0.0001		0.019111	0.108493	0.354822	2.6221	1.39072	up
MSTRG.27415	A10	23727359	277	.	0.672598	0.178019	0.669961		0.690145	1.60187	1.21087	0.434093	-1.20392	down
MSTRG.27451	A10	26245620	205	.	0.308163	0.0001	0.0001		0.83539	1.86494	0.213359	0.105833	-3.24014	down
MSTRG.27487	A10	27784299	1996	.	0.0001	0.112204	8.05		0.0001	0.137238	0.948733	7.51545	2.90986	up
MSTRG.27497	A10	28039355	253	.	0.25629	1.81529	1.20537		0.227454	0.215956	0.130588	5.70898	2.51323	up
MSTRG.27521	A10	29603471	216	.	1.02124	1.5292	0.357295		0.12887	1.11945	0.149068	2.08084	1.05717	up
MSTRG.27518	A10	29675562	426	.	0.486012	0.090038	0.143734		0.97373	0.560931	1.53051	0.234827	-2.09033	down
MSTRG.27535	A10	30408886	520	.	0.353796	1.25448	0.690483		0.0001	0.166831	0.055583	10.3309	3.36889	up
MSTRG.27551	A10	30557465	11110	.	0.469154	1.6997	0.212386		0.116805	0.298493	0.0001	5.73244	2.51915	up
MSTRG.27572	A10	31997170	574	.	0.110001	0.280967	0.122514		0.924763	0.704714	1.03888	0.192434	-2.37757	down
MSTRG.27585	A10	32391452	207	.	0.0001	1.66354	0.20648		0.392995	0.0001	0.141694	3.49693	1.80609	up
MSTRG.27586	A10	32893734	213	.	0.0001	0.674823	0.0001		1.42765	1.10498	0.83012	0.200736	-2.31663	down
MSTRG.27594	A10	33420708	580	.	0.413808	1.35818	0.427178		0.434422	0.096186	0.162433	3.17321	1.66594	up
MSTRG.27599	A10	33645340	1260	.	0.096194	0.285838	0.266868		2.06405	0.097285	0.01123	0.298679	-1.74333	down
MSTRG.27607	A10	34517934	251	.	0.554205	1.67821	0.475848		0.0001	0.114972	0.489278	4.48128	2.16391	up
MSTRG.27630	A10	39528727	627	.	0.362805	0.0001	0.0001		0.702363	1.41871	0.543872	0.136215	-2.87604	down
MSTRG.27633	A10	39862235	1085	.	0.427356	0.0001	0.0001		1.08302	0.534903	0.445563	0.207201	-2.2709	down
MSTRG.27646	A10	41565354	2199	.	0.655928	1.28514	1.63767		0.320258	0.168627	0.566296	3.39159	1.76196	up
MSTRG.27647	A10	41567956	1404	.	0.238129	0.88887	1.67471		0.562379	0.219937	0.151749	2.99948	1.58471	up
MSTRG.27653	A10	44332828	876	.	0.463791	0.499089	0.967305		0.424222	0.0001	0.373764	2.41852	1.27412	up
MSTRG.27655	A10	44335689	1077	.	0.033213	0.38749	1.50517		0.196032	0.053849	0.259205	3.78301	1.91954	up
MSTRG.27656	A10	44508809	217	.	1.05722	2.60436	4.2797		0.616324	0.533981	0.608046	4.51632	2.17515	up
MSTRG.27660	A10	47644480	212	.	0.387086	0.605183	0.0001		0.0001	0.733729	1.38416	0.468542	-1.09375	down
MSTRG.27667	A10	49459666	266	.	1.65923	0.975785	0.196952		0.331282	0.456451	0.039615	3.42295	1.77524	up
MSTRG.27691	A10	53970507	1683	S21A07	8.676	0.0001	0.078324		142.919	2.83247	0.117109	0.0600157	-4.05852	down
MSTRG.27692	A10	53970550	1640	S21A07	165.887	128.77	141.396		4.52373	68.8334	25.9987	4.3888	2.13383	up
MSTRG.27692	A10	53970573	1617	S21A07	0.026087	0.0001	46.2674		0.0001	77.3661	117.838	0.237155	-2.0761	down
MSTRG.27706	A10	56947365	8222	.	0.524998	0.714732	1.60867		0.511877	0.206199	0.171493	3.202	1.67897	up
MSTRG.27720	A10	58157451	14901	.	3.0885	0.1179	0.222759		0.452706	0.0001	0.0001	7.57146	2.92057	up
MSTRG.27721	A10	58157660	7608	.	2.16854	1.27734	5.45908		1.06775	1.29734	1.76701	2.15507	1.10774	up
MSTRG.27720	A10	58157660	8526	.	0.66027	0.132758	0.150188		0.069106	0.119776	0.116829	3.08532	1.62542	up
MSTRG.27720	A10	58157950	14774	.	0.0001	1.8969	0.931436		2.21462	3.51632	1.80474	0.375339	-1.41373	down
MSTRG.27720	A10	58157958	19625	.	0.216499	4.026	0.30789		0.194485	0.146058	0.168683	8.93589	3.15961	up
MSTRG.27718	A10	58449078	220	.	1.07039	1.62287	0.384435		0.526635	0.0001	0.925663	2.11904	1.08341	up
MSTRG.27763	A10	61872177	263	.	0.600715	0.418298	0.0001		1.09419	0.0001	1.1475	0.454598	-1.13734	down
MSTRG.27778	A10	68245679	342	CYY94F	1.34366	2.53828	2.32862		0.222788	0.301205	0.365557	6.98169	2.80358	up
MSTRG.27823	A10	73932079	245	.	1.18893	0.910003	0.583102		0.0001	0.115262	0.117719	11.5069	3.52443	up
MSTRG.27825	A10	74201417	225	.	0.0001	0.553179	0.0001		0.121925	0.217163	1.4713	0.305668	-1.70996	down
MSTRG.27844	A10	74854221	316	.	8.23532	2.73529	4.54827		0.697009	0.620268	3.80193	3.0315	1.60003	up
MSTRG.27848	A10	75031847	763	QYC5LS	0.0001	1.13875	0.193044		0.210985	0.153699	0.0001	3.65118	1.86836	up
MSTRG.27851	A10	75169482	2766	V34G3Y	0.0001	0.372029	0.0001		0.887381	0.365891	0.140853	0.266998	-1.9051	down
MSTRG.27853	A10	75494595	4482	.	0.326544	0.377081	0.000265		1.34133	1.89702	3.7032	0.101402	-3.30184	down
MSTRG.27853	A10	75494615	7120	.	0.84687	0.245237	0.302807		1.36084	1.27144	2.43599	0.275225	-1.86132	down
MSTRG.27853	A10	75495034	9666	.	0.409337	0.337863	0.086404		0.549117	0.991328	1.07881	0.31826	-1.65172	down
MSTRG.27854	A10	75499200	983	.	0.200406	0.0001	0.497447		0.462471	0.532748	1.81465	0.248394	-2.0093	down
MSTRG.27852	A10	75505934	1867	.	0.426465	0.110498	0.0001		0.784328	1.08334	1.27188	0.171064	-2.54739	down
MSTRG.27867	A10	75993332	286	UCE8LX	0.485815	1.42367	1.39075		0.493971	0.124303	0.100902	4.58892	2.19815	up
MSTRG.27882	A10	77707877	738	.	0.725638	1.30357	0.731919		0.125306	0.118036	0.11756	7.65063	2.93558	up
MSTRG.27906	A10	78554692	201	3T0T6X	0.241699	0.796408	0.611175		1.3134	1.77681	0.225718	0.497382	-1.00757	down
MSTRG.27909	A10	78655168	260	.	0.0001	0.441911	1.61401		0.20173	0.334209	0.047214	3.5257	1.81791	up
MSTRG.27921	A10	79275672	380	.	1.17572	0.665926	0.345241		0.0001	0.11745	0.064687	12.0002	3.58499	up
MSTRG.27952	A10	81673893	446	SK6M7U	0.484149	0.171409	0.711247		0.772959	1.82871	0.231572	0.482418	-1.05164	down
MSTRG.27967	A10	83637600	215	.	0.503899	0.0001	0.0001		0.376543	1.21819	0.165732	0.286344	-1.80418	down
MSTRG.27974	A10	84823220	227	.	0.999305	1.34899	0.0001		0.245304	0.607788	0.199077	2.23196	1.15831	up
MSTRG.28004	A10	86791403	218	.	0.268789	1.22888	0.546257		0.0001	0.28578	0.0001	7.14708	2.83735	up
MSTRG.28014	A10	88170732	1253	.	1.94665	1.58654	1.35175		0.298646	0.098585	0.336081	6.66148	2.73584	up
MSTRG.28035	A10	89811303	302	.	0.575011	0.400184	0.0001		0.643412	0.762958	1.10985	0.387604	-1.36735	down
MSTRG.28036	A10	89818684	304	.	0.457257	0.466598	0.0001		0.738068	1.45012	1.22974	0.270326	-1.88723	down
MSTRG.28077	A10	91633005	1606	.	0.791141	0.720442	1.15122		0.629716	0.353079	0.266026	2.13226	1.09238	up
MSTRG.28083	A10	91726124	407	.	1.18929	0.243096	0.0001		0.182274	0.224662	0.117793	2.72996	1.44888	up
MSTRG.28085	A10	91743318	824	.	0.953869	0.473286	1.23376		0.237028	0.383683	0.132441	3.53304	1.82091	up
MSTRG.28087	A10	92054183	365	.	5.37827	3.57525	1.18703		1.28701	2.42082	0.836401	2.23152	1.15803	up
MSTRG.28096	A10	92356384	297	.	0.234716	0.35822	1.53824		0.0001	0.013148	0.0001	159.662	7.31888	up
MSTRG.28109	A10	92589104	219	.	0.416566	1.36954	0.410408		0.153187	0.284013	0.367822	2.72851	1.44811	up
MSTRG.28114	A10	93014333	417	.	0.507798	0.0001	0.0001		0.129391	1.10828	0.177376	0.358998	-1.47795	down
MSTRG.28120	A10	93026510	1986	.	0.629404	0.617891	0.694728		2.03382	0.921925	1.54547	0.431444	-1.21275	down
MSTRG.28125	A10	93155435	8007	.	0.380282	2.29938	0.335812		0.244136	0.071881	0.491477	3.73437	1.90086	up
MSTRG.28134	A10	93606541	1352	.	1.82767	1.37433	1.29564		3.26099	7.15664	3.16252	0.331192	-1.59426	down
MSTRG.28142	A10	94196035	1281	B5A796	0.0001	0.0001	0.125634		1.0399	0.503257	1.30586	0.0441675	-4.50087	down
[truncated: 2,443 more rows]
