# Supplementary material for: Integrated analysis of the lncRNA/circRNA-miRNA-mRNA expression profiles reveals novel insights into potential mechanisms in response to root-knot nematodes in peanut
Source: BMC Genomics. 2022 Mar 28;23:239. doi: 10.1186/s12864-022-08470-3 (PMC8962500; doi:10.1186/s12864-022-08470-3)
Supplement: Supplementary file 12 — Additional file 12: Supplementary Table 6. The differential expressed miRNAs and their target circRNAs. [file 12864_2022_8470_MOESM12_ESM.xlsx]

## Sheet: Sheet1
Title: Integrated analysis of the lncRNA/circRNA-miRNA-mRNA expression profiles reveals novel insights into potential mechanisms in response to root-knot nematodes in peanut
Supplementary Table 6. The differential expressed miRNAs and their target circRNAs.
circRNA													miRNA
circRNA ID	chr	start	end	strand	exon Count	circType	geneName	hosting gene type	flankIntron	gene Discription	GO	KEGG
circRNA725	12	112905045	113058538	+	1	intergenic	intergenic_circRNA	mRNA	12:112905044-113058538	NA	NA	NA	ahy-miR156a
circRNA94	12	112905027	113058538	+	1	intergenic	intergenic_circRNA	mRNA	12:112905026-113058538	NA	NA	NA	ahy-miR156a
circRNA331	12	112901812	113054606	+	1	intergenic	intergenic_circRNA	mRNA	12:112901811-113054606	NA	NA	NA	ahy-miR156a
circRNA216	12	112903139	113057302	+	1	intergenic	intergenic_circRNA	mRNA	12:112903138-113057302	NA	NA	NA	ahy-miR156a
circRNA728	15	155919637	155970944	-	1	intergenic	intergenic_circRNA	mRNA	15:155919636-155970944	NA	NA	NA	ahy-miR156a
circRNA448	15	138158341	138238785	-	1	intergenic	intergenic_circRNA	mRNA	15:138158340-138238785	NA	NA	NA	ahy-miR156a
circRNA222	15	138152875	138238785	-	1	intergenic	intergenic_circRNA	mRNA	15:138152874-138238785	NA	NA	NA	ahy-miR156a
circRNA645	7	80734034	80735813	-	5	circRNA	B7D93H	mRNA	12,11,10,9,8	pre-mRNA-processing-splicing factor 8A [Arachis ipaensis]	GO:0000244(spliceosomal tri-snRNP complex assembly);GO:0000386(second spliceosomal transesterification activity);GO:0005682(U5 snRNP);GO:0017070(U6 snRNA binding);GO:0030619(U1 snRNA binding);GO:0030620(U2 snRNA binding);GO:0030623(U5 snRNA binding);GO:0071013(catalytic step 2 spliceosome);GO:0097157(pre-mRNA intronic binding)	03040(Spliceosome)	ahy-miR408-5p
circRNA666	18	383676	385455	+	5	circRNA	DCJ864	mRNA	8,9,10,11,12	pre-mRNA-processing-splicing factor 8A [Arachis ipaensis]	GO:0000244(spliceosomal tri-snRNP complex assembly);GO:0000386(second spliceosomal transesterification activity);GO:0005682(U5 snRNP);GO:0017070(U6 snRNA binding);GO:0030619(U1 snRNA binding);GO:0030620(U2 snRNA binding);GO:0030623(U5 snRNA binding);GO:0071013(catalytic step 2 spliceosome);GO:0097157(pre-mRNA intronic binding)	03040(Spliceosome)	ahy-miR408-5p
circRNA595	9	8080540	8097788	-	1	intergenic	intergenic_circRNA	mRNA	09:8080539-8097788	NA	NA	NA	ahy-miR408-3p
circRNA100	14	12575561	12774862	+	1	intergenic	intergenic_circRNA	mRNA	14:12575560-12774862	NA	NA	NA	ahy-miR3509-5p
circRNA101	14	135148424	135187924	+	1	intergenic	intergenic_circRNA	mRNA	14:135148423-135187924	NA	NA	NA	ahy-miR3509-5p
circRNA445	11	142222958	142276763	-	1	intergenic	intergenic_circRNA	mRNA	11:142222957-142276763	NA	NA	NA	ahy-miR3509-5p
circRNA728	15	155919637	155970944	-	1	intergenic	intergenic_circRNA	mRNA	15:155919636-155970944	NA	NA	NA	ahy-miR3509-5p
circRNA86	9	90675665	90721488	+	1	intergenic	intergenic_circRNA	mRNA	09:90675664-90721488	NA	NA	NA	ahy-miR3509-5p
circRNA101	14	135148424	135187924	+	1	intergenic	intergenic_circRNA	mRNA	14:135148423-135187924	NA	NA	NA	ahy-miR3509-3p
circRNA100	14	12575561	12774862	+	1	intergenic	intergenic_circRNA	mRNA	14:12575560-12774862	NA	NA	NA	ahy-miR3509-3p
circRNA445	11	142222958	142276763	-	1	intergenic	intergenic_circRNA	mRNA	11:142222957-142276763	NA	NA	NA	ahy-miR3509-3p
circRNA88	10	110915447	110990334	-	1	intergenic	intergenic_circRNA	mRNA	10:110915446-110990334	NA	NA	NA	ahy-miR3509-3p
circRNA96	14	2637667	2660620	+	1	intergenic	intergenic_circRNA	mRNA	14:2637666-2660620	NA	NA	NA	ahy-miR3509-3p
circRNA730	16	19173383	19289990	-	1	intergenic	intergenic_circRNA	mRNA	16:19173382-19289990	NA	NA	NA	ahy-miR156b-5p
circRNA454	19	11557244	11584584	-	1	intergenic	intergenic_circRNA	mRNA	19:11557243-11584584	NA	NA	NA	ahy-miR3512
circRNA337	15	153809025	153923682	+	1	intergenic	intergenic_circRNA	mRNA	15:153809024-153923682	NA	NA	NA	ahy-miR3513-5p
circRNA328	12	13235596	13398391	+	1	intergenic	intergenic_circRNA	mRNA	12:13235595-13398391	NA	NA	NA	ahy-miR3513-3p
circRNA314	4	10844024	10900009	+	1	intergenic	intergenic_circRNA	mRNA	04:10844023-10900009	NA	NA	NA	ahy-miR3513-3p
circRNA319	7	1375315	1399621	+	1	intergenic	intergenic_circRNA	mRNA	07:1375314-1399621	NA	NA	NA	ahy-miR3513-3p
circRNA728	15	155919637	155970944	-	1	intergenic	intergenic_circRNA	mRNA	15:155919636-155970944	NA	NA	NA	ahy-miR3515
circRNA200	2	17094189	17182020	+	1	intergenic	intergenic_circRNA	mRNA	02:17094188-17182020	NA	NA	NA	ahy-miR3519
circRNA433	2	17091266	17179291	+	1	intergenic	intergenic_circRNA	mRNA	02:17091265-17179291	NA	NA	NA	ahy-miR3519
circRNA88	10	110915447	110990334	-	1	intergenic	intergenic_circRNA	mRNA	10:110915446-110990334	NA	NA	NA	ahy-miR3519
circRNA441	9	2182223	2210845	+	1	intergenic	intergenic_circRNA	mRNA	09:2182222-2210845	NA	NA	NA	ahy-miR3519
circRNA114	19	3264371	3310358	+	1	intergenic	intergenic_circRNA	mRNA	19:3264370-3310358	NA	NA	NA	ahy-miR3520-3p
circRNA216	12	112903139	113057302	+	1	intergenic	intergenic_circRNA	mRNA	12:112903138-113057302	NA	NA	NA	ahy-miR156c
circRNA331	12	112901812	113054606	+	1	intergenic	intergenic_circRNA	mRNA	12:112901811-113054606	NA	NA	NA	ahy-miR156c
circRNA725	12	112905045	113058538	+	1	intergenic	intergenic_circRNA	mRNA	12:112905044-113058538	NA	NA	NA	ahy-miR156c
circRNA94	12	112905027	113058538	+	1	intergenic	intergenic_circRNA	mRNA	12:112905026-113058538	NA	NA	NA	ahy-miR156c
circRNA74	4	121244025	121331455	+	1	intergenic	intergenic_circRNA	mRNA	04:121244024-121331455	NA	NA	NA	ahy-miR156c
circRNA75	4	121244049	121331455	+	1	intergenic	intergenic_circRNA	mRNA	04:121244048-121331455	NA	NA	NA	ahy-miR156c
