# Supplementary material for: Integrated analysis of the lncRNA/circRNA-miRNA-mRNA expression profiles reveals novel insights into potential mechanisms in response to root-knot nematodes in peanut
Source: BMC Genomics. 2022 Mar 28;23:239. doi: 10.1186/s12864-022-08470-3 (PMC8962500; doi:10.1186/s12864-022-08470-3)
Supplement: Supplementary file 13 — Additional file 13: Supplementary Table 7. The differential expressed mRNAs and co-expression lncRNAs. [file 12864_2022_8470_MOESM13_ESM.xlsx]

## Sheet: Sheet1
Title: Integrated analysis of the lncRNA/circRNA-miRNA-mRNA expression profiles reveals novel insights into potential mechanisms in response to root-knot nematodes in peanut
Supplementary Table 7. The differential expressed mRNAs and co-expression lncRNAs.
mRNA										lncRNAs
gene_name	chr	start	end	gene_id	Significant	GO	KEGG	annotation		gene_id	class_code	chr	start	end	gene_name	Known/novel	cis/trans	cis location	Pearson Correlation Coefficient
P5Q0L9	11	146292654	146303302	MSTRG.31932	yes	GO:0005634(nucleus);GO:0005829(cytosol);GO:0005886(plasma membrane);GO:0007165(signal transduction);GO:0035091(phosphatidylinositol binding)	NA	hypothetical protein Ahy_B01g055238 isoform A [Arachis hypogaea]		MSTRG.31935	j	arahy.Tifrunner.gnm1.Arahy.11	146376492	146377860	N7IJYH	novel	cis	100K	-0.6722
TWLP42	6	104338545	104345236	MSTRG.17961	yes	GO:0004197(cysteine-type endopeptidase activity);GO:0006624(vacuolar protein processing);GO:0051603(proteolysis involved in cellular protein catabolic process)	NA	hypothetical protein Ahy_A06g029881 [Arachis hypogaea]		MSTRG.17956	u	arahy.Tifrunner.gnm1.Arahy.06	104275460	104277124	.	novel	cis	100K	-0.654581
0B8THM	10	4296394	4297405	MSTRG.26808	yes	GO:0003674(molecular_function);GO:0005576(extracellular region);GO:0008150(biological_process)	04016(MAPK signaling pathway - plant);04075(Plant hormone signal transduction);04626(Plant-pathogen interaction)	pathogenesis-related protein 1C-like [Arachis hypogaea]		MSTRG.26809	i	arahy.Tifrunner.gnm1.Arahy.10	4296460	4296966	0B8THM	novel	cis	1K	0.995056
ZLL7AW	13	138379668	138387022	MSTRG.38778	yes	GO:0008422(beta-glucosidase activity);GO:1901657(glycosyl compound metabolic process)	00500(Starch and sucrose metabolism);00460(Cyanoamino acid metabolism);00940(Phenylpropanoid biosynthesis)	beta-glucosidase 40-like [Arachis hypogaea]		MSTRG.38779	i	arahy.Tifrunner.gnm1.Arahy.13	138385386	138386342	ZLL7AW	novel	cis	10K	0.98146
VPB6CA	13	138422453	138428008	MSTRG.38780	yes	GO:0005768(endosome);GO:0005774(vacuolar membrane);GO:0005802(trans-Golgi network);GO:0008757(S-adenosylmethionine-dependent methyltransferase activity);GO:0032259(methylation)	NA	probable methyltransferase PMT5 [Arachis ipaensis]		MSTRG.38779	i	arahy.Tifrunner.gnm1.Arahy.13	138385386	138386342	ZLL7AW	novel	cis	100K	-0.536494
XA3BQV	2	23564013	23567915	MSTRG.4014	yes	GO:0003677(DNA binding);GO:0005096(GTPase activator activity);GO:0005634(nucleus);GO:0005794(Golgi apparatus);GO:0005829(cytosol);GO:0016192(vesicle-mediated transport);GO:0046872(metal ion binding)	04144(Endocytosis)	probable ADP-ribosylation factor GTPase-activating protein AGD6 [Arachis hypogaea]		MSTRG.4010	u	arahy.Tifrunner.gnm1.Arahy.02	23503543	23505584	.	novel	cis	100K	0.585449
W19Z82	5	8528588	8531230	MSTRG.13095	yes	GO:0005634(nucleus)	NA	heat shock factor protein HSF24-like [Arachis hypogaea]		MSTRG.13095	j	arahy.Tifrunner.gnm1.Arahy.05	8528688	8532947	W19Z82	novel	cis	1K	0.904588
IV1RYJ	4	116183200	116193515	MSTRG.12060	yes	GO:0004672(protein kinase activity);GO:0004675(transmembrane receptor protein serine/threonine kinase activity);GO:0005524(ATP binding);GO:0005576(extracellular region);GO:0005886(plasma membrane);GO:0006468(protein phosphorylation);GO:0006952(defense response);GO:0007166(cell surface receptor signaling pathway);GO:0016021(integral component of membrane);GO:0016032(viral process);GO:0016301(kinas…	NA	hypothetical protein Ahy_A04g018242 [Arachis hypogaea]		MSTRG.12060	j	arahy.Tifrunner.gnm1.Arahy.04	116183610	116185045	IV1RYJ	novel	cis	1K	0.935039
P892WD	10	10425617	10431032	MSTRG.27165	yes	GO:0000139(Golgi membrane);GO:0005768(endosome);GO:0005794(Golgi apparatus);GO:0005802(trans-Golgi network);GO:0006004(fucose metabolic process);GO:0016021(integral component of membrane);GO:0016757(transferase activity, transferring glycosyl groups);GO:0052325(cell wall pectin biosynthetic process)	NA	protein PECTIC ARABINOGALACTAN SYNTHESIS-RELATED-like [Arachis hypogaea]		MSTRG.27167	u	arahy.Tifrunner.gnm1.Arahy.10	10470107	10470456	.	novel	cis	100K	-0.480199
A76KD4	20	1738701	1741196	MSTRG.58619	yes	GO:0003714(transcription corepressor activity);GO:0005634(nucleus);GO:0009611(response to wounding);GO:0031347(regulation of defense response);GO:1903507(negative regulation of nucleic acid-templated transcription);GO:2000022(regulation of jasmonic acid mediated signaling pathway)	NA	protein TIFY 5A [Arachis duranensis]		MSTRG.58620	i	arahy.Tifrunner.gnm1.Arahy.20	1739713	1740379	A76KD4	novel	cis	10K	0.989042
UTRD0U	12	104465305	104468885	MSTRG.34286	yes	GO:0003700(DNA binding transcription factor activity);GO:0005515(protein binding);GO:0005634(nucleus);GO:0005730(nucleolus);GO:0006351(transcription, DNA-templated);GO:0006355(regulation of transcription, DNA-templated);GO:0016592(mediator complex);GO:0043565(sequence-specific DNA binding)	NA	trihelix transcription factor GT-3b [Arachis ipaensis]		MSTRG.34291	u	arahy.Tifrunner.gnm1.Arahy.12	104482595	104485167	.	novel	cis	100K	0.88098
6WE4S1	5	114570062	114571180	MSTRG.15620	yes	NA	NA	citrate-binding protein-like [Arachis hypogaea]		MSTRG.15626	u	arahy.Tifrunner.gnm1.Arahy.05	114605207	114605910	.	novel	cis	100K	-0.533386
4FY7U3	5	114639874	114641456	MSTRG.15630	yes	NA	NA	abscisic stress-ripening protein 2-like [Arachis hypogaea]		MSTRG.15626	u	arahy.Tifrunner.gnm1.Arahy.05	114605207	114605910	.	novel	cis	100K	0.676159
X8HV17	5	114572398	114577917	MSTRG.15628	yes	GO:0009813(flavonoid biosynthetic process);GO:0016906(sterol 3-beta-glucosyltransferase activity);GO:0043231(intracellular membrane-bounded organelle);GO:0052696(flavonoid glucuronidation)	NA	sterol 3-beta-glucosyltransferase UGT80B1-like [Arachis hypogaea]		MSTRG.15626	u	arahy.Tifrunner.gnm1.Arahy.05	114605207	114605910	.	novel	cis	100K	0.591157
MD5J9H	15	1250548	1262216	MSTRG.42555	yes	GO:0004620(phospholipase activity);GO:0005737(cytoplasm);GO:0016020(membrane);GO:0047372(acylglycerol lipase activity)	NA	patatin-like protein 2 isoform X1 [Arachis duranensis]		MSTRG.42556	x	arahy.Tifrunner.gnm1.Arahy.15	1253340	1300623	MD5J9H	novel	cis	10K	0.851966
22FXNP	1	22073156	22074726	MSTRG.1070	yes	GO:0005576(extracellular region);GO:0007275(multicellular organism development);GO:0008083(growth factor activity);GO:0008283(cell proliferation);GO:0030154(cell differentiation);GO:0031012(extracellular matrix);GO:1905392(plant organ morphogenesis)	NA	hypothetical protein Ahy_A01g003340 [Arachis hypogaea]		MSTRG.1071	i	arahy.Tifrunner.gnm1.Arahy.01	22073859	22074234	22FXNP	novel	cis	1K	0.992045
GNTH39	1	110360003	110362360	MSTRG.2894	yes	GO:0003979(UDP-glucose 6-dehydrogenase activity);GO:0005634(nucleus);GO:0005829(cytosol);GO:0005975(carbohydrate metabolic process);GO:0006024(glycosaminoglycan biosynthetic process);GO:0006065(UDP-glucuronate biosynthetic process)	00040(Pentose and glucuronate interconversions);00053(Ascorbate and aldarate metabolism);00520(Amino sugar and nucleotide sugar metabolism)	hypothetical protein Ahy_A01g000173 [Arachis hypogaea]		MSTRG.2886	u	arahy.Tifrunner.gnm1.Arahy.01	110271662	110272905	.	novel	cis	100K	-0.431867
37CK0J	6	14058846	14063475	MSTRG.16743	yes	GO:0003746(translation elongation factor activity);GO:0003924(GTPase activity);GO:0005622(intracellular);GO:0006414(translational elongation)	NA	elongation factor Tu, mitochondrial-like [Arachis hypogaea]		MSTRG.16739	u	arahy.Tifrunner.gnm1.Arahy.06	14054744	14055594	.	novel	cis	10K	0.426263
4G9LSH	16	150377238	150382586	MSTRG.49185	yes	GO:0000932(P-body);GO:0003723(RNA binding);GO:0004535(poly(A)-specific ribonuclease activity);GO:0005634(nucleus);GO:0005829(cytosol);GO:0005986(sucrose biosynthetic process);GO:0006351(transcription, DNA-templated);GO:0006355(regulation of transcription, DNA-templated);GO:0006397(mRNA processing);GO:0016787(hydrolase activity);GO:0019252(starch biosynthetic process);GO:0046872(metal ion binding)	03018(RNA degradation)	carbon catabolite repressor protein 4 homolog 1-like [Arachis hypogaea]		MSTRG.49175	i	arahy.Tifrunner.gnm1.Arahy.16	150431286	150432791	WD61QI	novel	cis	100K	0.783021
WD61QI	16	150428917	150434431	MSTRG.49174	yes	GO:0005634(nucleus);GO:0008152(metabolic process);GO:0016787(hydrolase activity);GO:0052689(carboxylic ester hydrolase activity)	04075(Plant hormone signal transduction)	probable carboxylesterase 15 [Arachis ipaensis]		MSTRG.49175	i	arahy.Tifrunner.gnm1.Arahy.16	150431286	150432791	WD61QI	novel	cis	10K	0.932829
DL456K	1	111071581	111072824	MSTRG.2940	yes	NA	NA	hypothetical protein Ahy_A01g000107 [Arachis hypogaea]		MSTRG.2940	j	arahy.Tifrunner.gnm1.Arahy.01	111071683	111073095	DL456K	novel	cis	1K	0.964379
HM7NEH	7	1811338	1818956	MSTRG.18752	yes	GO:0004553(hydrolase activity, hydrolyzing O-glycosyl compounds);GO:0030247(polysaccharide binding);GO:0046658(anchored component of plasma membrane)	00500(Starch and sucrose metabolism)	hypothetical protein Ahy_A07g031249 [Arachis hypogaea]		MSTRG.18753	x	arahy.Tifrunner.gnm1.Arahy.07	1812281	1818662	HM7NEH	novel	cis	1K	0.88209
WQJ971	13	142223892	142228100	MSTRG.39123	yes	GO:0004674(protein serine/threonine kinase activity);GO:0004675(transmembrane receptor protein serine/threonine kinase activity);GO:0005515(protein binding);GO:0005524(ATP binding);GO:0005768(endosome);GO:0005886(plasma membrane);GO:0006468(protein phosphorylation);GO:0006898(receptor-mediated endocytosis);GO:0007169(transmembrane receptor protein tyrosine kinase signaling pathway);GO:0010008(end…	04016(MAPK signaling pathway - plant);04626(Plant-pathogen interaction)	hypothetical protein Ahy_A03g010427 [Arachis hypogaea]		MSTRG.39137	u	arahy.Tifrunner.gnm1.Arahy.13	142290241	142290954	.	novel	cis	100K	-0.860319
X916ZF	13	142274402	142278647	MSTRG.39131	yes	GO:0004312(fatty acid synthase activity);GO:0004315(3-oxoacyl-[acyl-carrier-protein] synthase activity);GO:0006633(fatty acid biosynthetic process);GO:0006636(unsaturated fatty acid biosynthetic process);GO:0009507(chloroplast);GO:0009536(plastid);GO:0009570(chloroplast stroma);GO:0009631(cold acclimation);GO:0009793(embryo development ending in seed dormancy)	00061(Fatty acid biosynthesis);00780(Biotin metabolism)	3-oxoacyl-[acyl-carrier-protein] synthase I, chloroplastic [Arachis ipaensis]		MSTRG.39137	u	arahy.Tifrunner.gnm1.Arahy.13	142290241	142290954	.	novel	cis	100K	-0.728863
N5X18U	4	98906759	98912709	MSTRG.11594	yes	GO:0051213(dioxygenase activity)	00941(Flavonoid biosynthesis)	probable 2-oxoglutarate-dependent dioxygenase At5g05600 [Arachis duranensis]		MSTRG.11595	i	arahy.Tifrunner.gnm1.Arahy.04	98908969	98910315	N5X18U	novel	cis	10K	0.999198
0IZ382	10	112477463	112482691	MSTRG.28767	yes	GO:0005829(cytosol);GO:0006107(oxaloacetate metabolic process);GO:0006108(malate metabolic process);GO:0006807(nitrogen compound metabolic process);GO:0008270(zinc ion binding);GO:0009507(chloroplast);GO:0009570(chloroplast stroma);GO:0016810(hydrolase activity, acting on carbon-nitrogen (but not peptide) bonds);GO:0050152(omega-amidase activity)	00250(Alanine, aspartate and glutamate metabolism)	hypothetical protein Ahy_A10g047315 [Arachis hypogaea]		MSTRG.28763	u	arahy.Tifrunner.gnm1.Arahy.10	112471682	112473308	.	novel	cis	10K	0.894565
WE81RQ	20	69420141	69423781	MSTRG.59951	yes	GO:0008285(negative regulation of cell proliferation)	NA	protein PLANT CADMIUM RESISTANCE 2-like isoform X3 [Arachis ipaensis]		MSTRG.59952	i	arahy.Tifrunner.gnm1.Arahy.20	69422031	69422780	WE81RQ	novel	cis	10K	0.712576
JBAY39	4	124387599	124390528	MSTRG.12488	yes	GO:0009717(isoflavonoid biosynthetic process);GO:0033800(isoflavone 7-O-methyltransferase activity)	00943(Isoflavonoid biosynthesis)	isoflavone 7-O-methyltransferase-like [Arachis hypogaea]		MSTRG.12487	u	arahy.Tifrunner.gnm1.Arahy.04	124383331	124383709	.	novel	cis	10K	0.993309
6WK0GY	12	108487323	108496254	MSTRG.34462	yes	GO:0003700(DNA binding transcription factor activity);GO:0005515(protein binding);GO:0005634(nucleus);GO:0006351(transcription, DNA-templated);GO:0006355(regulation of transcription, DNA-templated);GO:0008270(zinc ion binding);GO:0010030(positive regulation of seed germination);GO:0043565(sequence-specific DNA binding);GO:2000034(regulation of seed maturation)	NA	B3 domain-containing transcription repressor VAL2 isoform X1 [Arachis ipaensis]		MSTRG.34456	i	arahy.Tifrunner.gnm1.Arahy.12	108500922	108501304	AANK3P	novel	cis	100K	-0.737317
A8VW0N	12	116306210	116319956	MSTRG.34877	yes	GO:0010345(suberin biosynthetic process);GO:0035336(long-chain fatty-acyl-CoA metabolic process);GO:0043231(intracellular membrane-bounded organelle);GO:0080019(fatty-acyl-CoA reductase (alcohol-forming) activity)	00073(Cutin, suberine and wax biosynthesis);04146(Peroxisome)	hypothetical protein Ahy_A02g005873 [Arachis hypogaea]		MSTRG.34868	u	arahy.Tifrunner.gnm1.Arahy.12	116222655	116223275	.	novel	cis	100K	0.550222
D7TB4J	13	141304827	141306629	MSTRG.39043	yes	GO:0005739(mitochondrion);GO:0005750(mitochondrial respiratory chain complex III);GO:0006122(mitochondrial electron transport, ubiquinol to cytochrome c);GO:0008121(ubiquinol-cytochrome-c reductase activity)	00190(Oxidative phosphorylation)	cytochrome b-c1 complex subunit 6 [Arachis ipaensis]		MSTRG.39027	i	arahy.Tifrunner.gnm1.Arahy.13	141206511	141206802	RC5QY0	novel	cis	100K	-0.622092
EIL0XJ	19	158345807	158349654	MSTRG.58420	yes	GO:0004806(triglyceride lipase activity);GO:0005516(calmodulin binding);GO:0005576(extracellular region);GO:0006629(lipid metabolic process);GO:0016042(lipid catabolic process);GO:0016787(hydrolase activity)	NA	uncharacterized protein LOC107618081 [Arachis ipaensis]		MSTRG.58414	i	arahy.Tifrunner.gnm1.Arahy.19	158314595	158315374	6U4Y5N	novel	cis	100K	0.659891
7V70NG	19	158369367	158375535	MSTRG.58421	yes	GO:0004672(protein kinase activity);GO:0004842(ubiquitin-protein transferase activity);GO:0005524(ATP binding);GO:0005634(nucleus);GO:0005886(plasma membrane);GO:0006468(protein phosphorylation);GO:0016301(kinase activity);GO:0016567(protein ubiquitination)	NA	U-box domain-containing protein 32 isoform X1 [Arachis ipaensis]		MSTRG.58414	i	arahy.Tifrunner.gnm1.Arahy.19	158314595	158315374	6U4Y5N	novel	cis	100K	0.677935
332RDU	7	2381739	2386348	MSTRG.18809	yes	GO:0005524(ATP binding);GO:0005739(mitochondrion);GO:0006952(defense response);GO:0043531(ADP binding)	04626(Plant-pathogen interaction)	probable disease resistance protein At4g27220 [Arachis hypogaea]		MSTRG.18810	u	arahy.Tifrunner.gnm1.Arahy.07	2389031	2391456	.	novel	cis	10K	0.716318
P8N4GI	7	2386778	2387887	MSTRG.18809	yes	GO:0003674(molecular_function);GO:0005886(plasma membrane);GO:0008150(biological_process);GO:0016021(integral component of membrane)	NA	UPF0481 protein At3g47200-like [Arachis hypogaea]		MSTRG.18810	u	arahy.Tifrunner.gnm1.Arahy.07	2389031	2391456	.	novel	cis	10K	0.982429
62IRHW	4	99602758	99605274	MSTRG.11615	yes	GO:0003700(DNA binding transcription factor activity);GO:0005515(protein binding);GO:0005634(nucleus);GO:0006351(transcription, DNA-templated);GO:0006355(regulation of transcription, DNA-templated);GO:0042802(identical protein binding);GO:0043565(sequence-specific DNA binding)	NA	trihelix transcription factor GT-3b [Arachis duranensis]		MSTRG.11617	u	arahy.Tifrunner.gnm1.Arahy.04	99609153	99610459	.	novel	cis	10K	0.787779
CIUY22	13	13554607	13556388	MSTRG.36349	yes	NA	NA	hypothetical protein Ahy_B03g067469 isoform A [Arachis hypogaea]		MSTRG.36346	o	arahy.Tifrunner.gnm1.Arahy.13	13516717	13554918	F65ZHY	novel	cis	100K	-0.312005
G0A5U7	19	7465020	7472662	MSTRG.55688	yes	GO:0006952(defense response);GO:0007165(signal transduction);GO:0043531(ADP binding)	NA	TMV resistance protein N-like isoform X1 [Arachis ipaensis]		MSTRG.55690	i	arahy.Tifrunner.gnm1.Arahy.19	7468246	7468592	G0A5U7	novel	cis	10K	0.888809
E2JJBF	1	65771713	65772072	MSTRG.1598	yes	GO:0003735(structural constituent of ribosome);GO:0005762(mitochondrial large ribosomal subunit);GO:0019843(rRNA binding);GO:0032543(mitochondrial translation)	03010(Ribosome)	ribosomal protein L16 (chloroplast) [Arachis hypogaea]		MSTRG.1582	u	arahy.Tifrunner.gnm1.Arahy.01	65714495	65715272	.	novel	cis	100K	0.782123
TR8294	4	112336332	112338995	MSTRG.11894	yes	NA	NA	uncharacterized protein LOC112741410 [Arachis hypogaea]		MSTRG.11899	u	arahy.Tifrunner.gnm1.Arahy.04	112359910	112368250	.	novel	cis	100K	0.891035
UJ8M5F	13	56853386	56867283	MSTRG.37520	yes	GO:0005829(cytosol);GO:0009451(RNA modification);GO:0047974(guanosine deaminase activity)	NA	uncharacterized protein LOC107478940 [Arachis duranensis]		MSTRG.37521	i	arahy.Tifrunner.gnm1.Arahy.13	56858993	56860786	UJ8M5F	novel	cis	10K	0.98679
TR8294	4	112336332	112338995	MSTRG.11894	yes	NA	NA	uncharacterized protein LOC112741410 [Arachis hypogaea]		MSTRG.11899	u	arahy.Tifrunner.gnm1.Arahy.04	112358252	112367233	.	novel	cis	100K	0.884411
66PPWS	7	10046947	10048311	MSTRG.19251	yes	GO:0005515(protein binding);GO:0005737(cytoplasm);GO:0005739(mitochondrion);GO:0006979(response to oxidative stress);GO:0009751(response to salicylic acid);GO:0009816(defense response to bacterium, incompatible interaction);GO:0019441(tryptophan catabolic process to kynurenine);GO:0020037(heme binding);GO:0046872(metal ion binding)	NA	nematode resistance protein-like HSPRO2 [Arachis hypogaea]		MSTRG.19259	u	arahy.Tifrunner.gnm1.Arahy.07	10058208	10060468	.	novel	cis	100K	0.822725
W0RD3W	11	137224556	137230148	MSTRG.31400	yes	GO:0005227(calcium activated cation channel activity);GO:0005886(plasma membrane);GO:0006812(cation transport);GO:0016021(integral component of membrane)	NA	calcium permeable stress-gated cation channel 1 [Arachis ipaensis]		MSTRG.31403	j	arahy.Tifrunner.gnm1.Arahy.11	137319907	137321470	SHM30H	novel	cis	100K	0.797671
3292NE	6	10139523	10141788	MSTRG.16515	yes	GO:0000987(proximal promoter sequence-specific DNA binding);GO:0005634(nucleus);GO:0007166(cell surface receptor signaling pathway);GO:0010030(positive regulation of seed germination);GO:0043985(histone H4-R3 methylation)	NA	F-box protein At5g06550-like [Arachis hypogaea]		MSTRG.16508	i	arahy.Tifrunner.gnm1.Arahy.06	10108792	10109230	96ZPFV	novel	cis	100K	0.630359
96ZPFV	6	10107098	10112249	MSTRG.16507	yes	GO:0005634(nucleus);GO:0008152(metabolic process);GO:0016787(hydrolase activity);GO:0052689(carboxylic ester hydrolase activity)	04075(Plant hormone signal transduction)	probable carboxylesterase 15 [Arachis hypogaea]		MSTRG.16508	i	arahy.Tifrunner.gnm1.Arahy.06	10108792	10109230	96ZPFV	novel	cis	10K	0.989997
H8Z18X	5	91388364	91391086	MSTRG.14484	yes	GO:0005829(cytosol);GO:0016787(hydrolase activity)	NA	uncharacterized protein LOC107489989 [Arachis duranensis]		MSTRG.14480	u	arahy.Tifrunner.gnm1.Arahy.05	91362969	91364250	.	novel	cis	100K	-0.142158
