# Supplementary material for: Integrated analysis of the lncRNA/circRNA-miRNA-mRNA expression profiles reveals novel insights into potential mechanisms in response to root-knot nematodes in peanut
Source: BMC Genomics. 2022 Mar 28;23:239. doi: 10.1186/s12864-022-08470-3 (PMC8962500; doi:10.1186/s12864-022-08470-3)
Supplement: Supplementary file 14 — Additional file 14: Supplementary Table 8. The key primers of mRNA and miRNA used forquantitative RT-PCR analysis. [file 12864_2022_8470_MOESM14_ESM.xlsx]

## Sheet: Sheet1
Title: Integrated analysis of the lncRNA/circRNA-miRNA-mRNA expression profiles reveals novel insights into potential mechanisms in response to root-knot nematodes in peanut
Supplementary Table 8. The key primers of mRNA and miRNA used for quantitative RT-PCR analysis.
RNA type	Name	Forward Primer	Reverse primer	Reaction mixture for RT-PCR
mRNA	DQ3LYR	5'-TCACTGCCACTGCCACCATCTC-3'	5'-ATTGCAGCCTTGAATGTTCCGTT-3'	10μl SSo Advanced SYBR Green Supermix (Bio-Rad), 2.0μl cDNA, 1μl primer and 7μl distilled water
	LMT1MP	5'-CGACGCTGCCGCTCCTAGTT-3'	5'-AGGAGGAGGAACAGGAGACCGG-3'
	S1GD6Q	5'-TGCCAGAGACTCCGTCAAGATCG-3'	5'-TGGCTGGCTGTTCTTGCATCTC-3'
	Z9NEHU	5'-TGGTGGAGTGATGAGTGTGGCAA-3'	5'-GCCACCTTTCTGAGCCAACCAC-3'
	AhActin11	5'-ATGCTAGTGGTCGTACAACTGG-3'	5'-CTAGACGAAGGATAGCATGTGG-3'
miRNA	PC-3p-14080_193	5'-TGAAATCGACTGCACTGAGT-3'	mRQ 3’ Primer supplied with the Mir-XTM miRNA First-Stand Synthesis kit	10μl TB Green Supermix (TaKaRa), 1.0μl cDNA, 1.6 μl primer and 7.4 μl distilled water
	vvi-MIR3630-p5_2ss19AG20CT_1	5'-TGGGAATCTCTCTGATGCGT-3'	mRQ 3’ Primer supplied with the Mir-XTM miRNA First-Stand Synthesis kit
	gma-MIR482c-p5_2ss12GA19CT	5'-TTCCCAATTCCACCCATTT-3'	mRQ 3’ Primer supplied with the Mir-XTM miRNA First-Stand Synthesis kit
	U6 (miRNA Actin)	U6 Primer supplied with the Mir-XTM miRNA First-Stand Synthesis kit	mRQ 3’ Primer supplied with the Mir-XTM miRNA First-Stand Synthesis kit
